# Supplementary material for: A marmoset brain cell census reveals regional specialization of cellular identities
Source: Sci Adv. 2023 Oct 12;9(41):eadk3986. doi: 10.1126/sciadv.adk3986 (PMC10569717; doi:10.1126/sciadv.adk3986)
Supplement: Supplementary file 2 — Tables S1 to S7 [file sciadv.adk3986_tables_s1_to_s7.zip]

Archive with 7 entries (7 files):
- adk3986_Table_S1.xlsx
- adk3986_Table_S2.xlsx
- adk3986_Table_S3.xlsx
- adk3986_Table_S4.xlsx
- adk3986_Table_S5.xlsx
- adk3986_Table_S6.xlsx
- adk3986_Table_S7.xlsx
