# Supplementary material for: A marmoset brain cell census reveals regional specialization of cellular identities
Source: Sci Adv. 2023 Oct 12;9(41):eadk3986. doi: 10.1126/sciadv.adk3986 (PMC10569717; doi:10.1126/sciadv.adk3986)
Supplement: Supplementary file 2 — Tables S1 to S7 [file sciadv.adk3986_tables_s1_to_s7.zip › adk3986_Table_S1.xlsx]

## Sheet: donor_table
animal_id	RNA_analysis_id	age	sex	used_for	alt ID
15-121	bi001	2y8m	female	10x snRNA-seq	marm022
17-B122	bi005	2y5m	male	10x snRNA-seq	marm027
16-157	bi006	2y5m	female	10x snRNA-seq	marm028
17-122	bi007	2y6m	male	10x snRNA-seq	marm029
18-153	marm031	2y0m	female	10x snRNA-seq; snATAC
06-353	marm036	14y5m	female	10x snRNA-seq
17-156	marm038	4y0m	male	10x snRNA-seq
15-145	marm039	5y10m	female	10x snRNA-seq
17-B100	marm040	11y5m	male	10x snRNA-seq
19-151	marm041	2y10m	female	10x snRNA-seq
19-137	marm043	3y2m	male	10x snRNA-seq
19-184	marm044	2y8m	female	10x snRNA-seq
18-134	NA	3y0m	female	smFISH
19-212	NA	3y2m	female	smFISH
17-154	NA	2y5m	female	mDlx_AAV2/9_GFP
19-135	NA	3y0m	female	mDlx_AAV2/9_GFP
16-198	NA	2y1m	female	mDlx_AAV2/9_GFP
17-B124	NA	2y6m	female	mDlx_AAV2/9_GFP
19-207	NA	3y5m	male	TAC3_AAV2/9_GFP (local)
17-B111	NA	6y10m	female	TAC3_AAV2/9_GFP (local)
20-214	NA	2y6m	female	TAC3_AAVB103_GFP (systemic)
