# Supplementary material for: A marmoset brain cell census reveals regional specialization of cellular identities
Source: Sci Adv. 2023 Oct 12;9(41):eadk3986. doi: 10.1126/sciadv.adk3986 (PMC10569717; doi:10.1126/sciadv.adk3986)
Supplement: Supplementary file 2 — Tables S1 to S7 [file sciadv.adk3986_tables_s1_to_s7.zip › adk3986_Table_S2.xlsx]

## Sheet: cell_type_counts
structure	main_type (scPred prediction)	total_cells
amygdala	Astrocyte	16456
amygdala	Endothelia	898
amygdala	Microglia	5673
amygdala	Neuron	52814
amygdala	Oligodendrocyte	9857
amygdala	OPC	4586
basal_forebrain	Astrocyte	6639
basal_forebrain	Endothelia	580
basal_forebrain	Microglia	3597
basal_forebrain	Neuron	21656
basal_forebrain	Oligodendrocyte	14130
basal_forebrain	OPC	2873
brainstem	Astrocyte	3086
brainstem	Endothelia	6634
brainstem	Microglia	4389
brainstem	Neuron	16418
brainstem	Oligodendrocyte	34510
brainstem	OPC	5323
cerebellum	Astrocyte	11053
cerebellum	Neuron	32708
cerebellum	Microglia	516
cerebellum	Neuron	31664
cerebellum	Oligodendrocyte	7136
cerebellum	OPC	2762
cerebellum	Endothelia	185
cortex	Astrocyte	100386
cortex	Endothelia	41365
cortex	Microglia	22967
cortex	Neuron	783690
cortex	Oligodendrocyte	81650
cortex	OPC	33367
hippocampus	Astrocyte	17297
hippocampus	Endothelia	1071
hippocampus	Ependyma	3611
hippocampus	Microglia	4071
hippocampus	Neuron	76669
hippocampus	Oligodendrocyte	15791
hippocampus	OPC	7083
hypothalamus	Astrocyte	10592
hypothalamus	Endothelia	1297
hypothalamus	Ependyma	6202
hypothalamus	Microglia	14477
hypothalamus	Neuron	42665
hypothalamus	Oligodendrocyte	21807
hypothalamus	OPC	5010
striatum	Astrocyte	21712
striatum	Endothelia	3200
striatum	Ependyma	5286
striatum	Microglia	5159
striatum	Neuron	78005
striatum	Oligodendrocyte	28142
striatum	OPC	5971
thalamus	Astrocyte	37986
thalamus	Endothelia	18878
thalamus	Ependyma	10274
thalamus	Microglia	13489
thalamus	Neuron	112277
thalamus	Oligodendrocyte	72667
thalamus	OPC	13332

## Sheet: sample_counts
SampleNumber	SeqPool	Donor	Structure	Region	Subregion
1	bi006.temp.sl6.rxn1	bi006	cortex	temp
2	bi006.temp.sl6.rxn2	bi006	cortex	temp
3	bi006.temp_tpo.sl5.rxn1	bi006	cortex	temp	temp_tpo
4	bi006.temp_tpo.sl5.rxn2	bi006	cortex	temp	temp_tpo
5	bi007.pcc_a23.sl7.rxn1	bi007	cortex	pcc	a23
6	bi007.pcc_a23.sl7.rxn2	bi007	cortex	pcc	a23
7	bi006.pfcm.rxn1	bi006	cortex	pfc	pfcm
8	bi006.pfcm.rxn2	bi006	cortex	pfc	pfcm
9	bi006.pfco.sl1.rxn1	bi006	cortex	pfc	pfco
10	bi006.pfco.sl1.rxn2	bi006	cortex	pfc	pfco
11	bi007.a1.sl7.rxn1	bi007	cortex	a1
12	bi007.a1.sl7.rxn2	bi007	cortex	a1
13	bi006.pfcvl.sl1.rxn1	bi006	cortex	pfc	pfcvl
14	bi006.pfcvl.sl1.rxn2	bi006	cortex	pfc	pfcvl
15	bi006.s1.sl6.rxn1	bi006	cortex	s1
16	bi006.s1.sl6.rxn2	bi006	cortex	s1
17	bi007.v1.sl13.rxn1	bi007	cortex	v1
18	bi007.v1.sl13.rxn2	bi007	cortex	v1
19	bi007.m1.rxn1	bi007	cortex	m1
20	bi007.pfcd.sl1_2.rxn1	bi007	cortex	pfc	pfcd
21	bi007.pfcd.sl1_2.rxn2	bi007	cortex	pfc	pfcd
22	bi007.pfcm.sl1_2.rxn1	bi007	cortex	pfc	pfcm
23	bi007.pfcm.sl1_2.rxn2	bi007	cortex	pfc	pfcm
24	bi007.pfco.sl1_2.rxn1	bi007	cortex	pfc	pfco
25	bi007.pfco.sl1_2.rxn2	bi007	cortex	pfc	pfco
26	bi007.pfcvl.sl1_2.rxn1	bi007	cortex	pfc	pfcvl
27	bi007.pfcvl.sl1_2.rxn2	bi007	cortex	pfc	pfcvl
28	bi006.par.sl9.rxn1	bi006	cortex	par
29	bi006.par.sl9.rxn2	bi006	cortex	par
30	bi007.par.sl9.rxn1	bi007	cortex	par
31	bi007.par.sl9.rxn2	bi007	cortex	par
32	bi007.v2.sl13.rxn1	bi007	cortex	v2
33	bi007.v2.sl13.rxn2	bi007	cortex	v2
34	bi006.a1.sl6.rxn1	bi006	cortex	a1
35	bi006.a1.sl6.rxn2	bi006	cortex	a1
36	bi007.s1.sl5.rxn1	bi007	cortex	s1
37	bi007.s1.sl5.rxn2	bi007	cortex	s1
38	bi005.m1.rxn1	bi005	cortex	m1
39	bi005.m1.rxn2	bi005	cortex	m1
40	bi005.m1.rxn3	bi005	cortex	m1
41	bi005.m1.rxn4	bi005	cortex	m1
42	bi005.m1.rxn5	bi005	cortex	m1
43	bi005.temp.rxn1	bi005	cortex	temp
44	bi005.temp.rxn2	bi005	cortex	temp
45	bi005.pfcvl.rxn1	bi005	cortex	pfc	pfcvl
46	bi005.pfcvl.rxn2	bi005	cortex	pfc	pfcvl
47	bi005.s1.rxn1	bi005	cortex	s1
48	bi005.s1.rxn2	bi005	cortex	s1
49	bi005.v1.rxn1	bi005	cortex	v1
50	bi005.v1.rxn2	bi005	cortex	v1
51	bi005.a1.rxn1	bi005	cortex	a1
52	bi005.a1.rxn2	bi005	cortex	a1
53	bi005.par.rxn1	bi005	cortex	par
54	bi005.par.rxn2	bi005	cortex	par
55	bi005.pfcm.rxn1	bi005	cortex	pfc	pfcm
56	bi005.pfcm.rxn2	bi005	cortex	pfc	pfcm
57	bi005.pfco.rxn1	bi005	cortex	pfc	pfco
58	bi005.pfco.rxn2	bi005	cortex	pfc	pfco
59	bi005.v2.rxn1	bi005	cortex	v2
60	bi005.v2.rxn2	bi005	cortex	v2
61	bi006.temp.rxn1	bi006	cortex	temp
62	bi006.temp.rxn2	bi006	cortex	temp
63	bi006.m1.rxn1	bi006	cortex	m1
64	bi006.m1.rxn2	bi006	cortex	m1
65	bi006.m1.rxn3	bi006	cortex	m1
66	bi006.m1.rxn4	bi006	cortex	m1
67	bi006.m1.rxn5	bi006	cortex	m1
68	bi006.s1.rxn1	bi006	cortex	s1
69	bi006.s1.rxn2	bi006	cortex	s1
70	bi001.pfcd.rxn1	bi001	cortex	pfc	pfcd
71	bi001.pfcd.rxn2	bi001	cortex	pfc	pfcd
72	bi001.pfcdl.rxn1	bi001	cortex	pfc	pfcdl
73	bi001.pfcdl.rxn2	bi001	cortex	pfc	pfcdl
74	bi001.pfcm.rxn1	bi001	cortex	pfc	pfcm
75	bi001.pfcm.rxn2	bi001	cortex	pfc	pfcm
76	bi001.pfco.rxn1	bi001	cortex	pfc	pfco
77	bi001.pfco.rxn2	bi001	cortex	pfc	pfco
78	bi005.pfcdl.rxn1	bi005	cortex	pfc	pfcdl
79	bi005.pfcdl.rxn2	bi005	cortex	pfc	pfcdl
80	bi006.pfcdl.sl1_2.rxn1	bi006	cortex	pfc	pfcdl
81	bi006.pfcdl.sl1_2.rxn2	bi006	cortex	pfc	pfcdl
82	bi007.a1.sl6.rxn1	bi007	cortex	a1
83	bi007.a1.sl6.rxn2	bi007	cortex	a1
84	bi006.v1.rxn1	bi006	cortex	v1
85	bi006.v1.rxn2	bi006	cortex	v1
86	bi006.v2.rxn1	bi006	cortex	v2
87	bi006.v2.rxn2	bi006	cortex	v2
88	bi007.a1.sl5.rxn1	bi007	cortex	a1
89	bi007.a1.sl5.rxn2	bi007	cortex	a1
90	bi005.caud.rxn1	bi005	striatum	caud
91	bi005.caud.rxn2	bi005	striatum	caud
92	bi005.put.rxn1	bi005	striatum	put
93	bi005.put.rxn2	bi005	striatum	put
94	bi006.caud.rxn1	bi006	striatum	caud
95	bi006.caud.rxn2	bi006	striatum	caud
96	bi005.nacc.rxn1	bi005	striatum	nacc
97	bi005.nacc.rxn2	bi005	striatum	nacc
98	bi006.nacc.rxn1	bi006	striatum	nacc
99	bi006.nacc.rxn2	bi006	striatum	nacc
100	bi006.put.rxn1	bi006	striatum	put
101	bi006.put.rxn2	bi006	striatum	put
102	bi007.caud.rxn1	bi007	striatum	caud
103	bi007.caud.rxn2	bi007	striatum	caud
104	bi007.put.rxn1	bi007	striatum	put
105	bi007.put.rxn2	bi007	striatum	put
106	bi007.nacc.rxn1	bi007	striatum	nacc
107	bi007.nacc.rxn2	bi007	striatum	nacc
108	bi005.hipp.rxn1	bi005	hippocampus	hipp
109	bi005.hipp.rxn2	bi005	hippocampus	hipp
110	bi007.hipp.rxn1	bi007	hippocampus	hipp
111	bi007.hipp.rxn2	bi007	hippocampus	hipp
112	bi006.hipp.rxn1	bi006	hippocampus	hipp
113	bi006.hipp.rxn2	bi006	hippocampus	hipp
114	bi005.thalm.sl6.rxn1	bi005	thalamus	thal	thal_med
115	bi005.thalm.sl6.rxn2	bi005	thalamus	thal	thal_med
116	bi005.thallgn.rxn1	bi005	thalamus	thal	thal_lgn
117	bi005.thallgn.rxn2	bi005	thalamus	thal	thal_lgn
118	bi005.thallat.rxn1	bi005	thalamus	thal	thal_lat
119	bi005.thallat.rxn2	bi005	thalamus	thal	thal_lat
120	bi006.thalmd.sl7.rxn1	bi006	thalamus	thal	thal_md
121	bi006.thalmd.sl7.rxn2	bi006	thalamus	thal	thal_md
122	bi007.thalv.sl6.rxn1	bi007	thalamus	thal	thal_v
123	bi007.thalv.sl6.rxn2	bi007	thalamus	thal	thal_v
124	bi007.thald.sl6.rxn1	bi007	thalamus	thal	thal_d
125	bi007.thald.sl6.rxn2	bi007	thalamus	thal	thal_d
126	bi007.thalmdant.sl7.rxn1	bi007	thalamus	thal	thal_mdant
127	bi007.thalmdant.sl7.rxn2	bi007	thalamus	thal	thal_mdant
128	bi007.thalmdmpulv.sl7.rxn1	bi007	thalamus	thal	thal_mdmpulv
129	bi007.thalmdmpulv.sl7.rxn2	bi007	thalamus	thal	thal_mdmpulv
130	bi007.thalvlvlm.sl7.rxn1	bi007	thalamus	thal	thal_vlvlm
131	bi007.thalvlvlm.sl7.rxn2	bi007	thalamus	thal	thal_vlvlm
132	bi007.thaldrep2.sl6.rxn1	bi007	thalamus	thal	thal_d
133	bi007.thaldrep2.sl6.rxn2	bi007	thalamus	thal	thal_d
134	marm036.thalall.rxn1	marm036	thalamus	thal	thal_lat
135	marm036.thalall.rxn2	marm036	thalamus	thal	thal_lat
136	marm036.thalall.rxn3	marm036	thalamus	thal	thal_lat
137	marm036.thalall.rxn4	marm036	thalamus	thal	thal_lat
138	bi006.amyg.rxn1	bi006	amygdala	amyg
139	bi006.amyg.rxn2	bi006	amygdala	amyg
140	bi006.amyg.rxn3	bi006	amygdala	amyg
141	bi006.amyg.rxn4	bi006	amygdala	amyg
142	bi007.amyg.rxn1	bi007	amygdala	amyg
143	bi007.amyg.rxn2	bi007	amygdala	amyg
144	marm031.amyg.lat.rxn1	marm031	amygdala	amyg	amyg_lat
145	marm031.amyg.med.rxn1	marm031	amygdala	amyg	amyg_med
146	bi007.amyg.lat.rxn1	bi007	amygdala	amyg	amyg_lat
147	bi007.amyg.med.rxn1	bi007	amygdala	amyg	amyg_med
148	bi006.hyp.sl6.rxn1	bi006	hypothalamus	hyp	hyp_p
149	bi006.hyp.sl6.rxn2	bi006	hypothalamus	hyp	hyp_p
150	bi005.ahyp.sl5.rxn1	bi005	hypothalamus	hyp	hyp_a
151	bi005.ahyp.sl5.rxn2	bi005	hypothalamus	hyp	hyp_a
152	bi007.phyp.sl6.rxn1	bi007	hypothalamus	hyp	hyp_p
153	bi007.phyp.sl6.rxn2	bi007	hypothalamus	hyp	hyp_p
154	bi006.ahyp.sl5.rxn1	bi006	hypothalamus	hyp	hyp_a
155	bi006.ahyp.sl5.rxn2	bi006	hypothalamus	hyp	hyp_a
156	bi006.ahyp.LPO_MPO_BF.sl5.rxn1	bi006	hypothalamus	hyp	hyp_a_lpo_bf
157	bi006.ahyp.LPO_MPO_BF.sl5.rxn2	bi006	hypothalamus	hyp	hyp_a_lpo_bf
158	bi006.bf.sl5.rxn1	bi006	basal_forebrain	bf
159	bi006.bf.sl5.rxn2	bi006	basal_forebrain	bf
160	bi007.bf_ce_amyg.rxn1	bi007	basal_forebrain	bf	bf_ce_amyg
161	bi007.bf_ce_amyg.rxn2	bi007	basal_forebrain	bf	bf_ce_amyg
162	bi007.bf.sl5.rxn1	bi007	basal_forebrain	bf
163	bi007.bf.sl5.rxn2	bi007	basal_forebrain	bf
164	marm040.pfcdl.sl1.rxn1	marm040	cortex	pfc	pfcdl
165	marm040.pfcdl.sl1.rxn2	marm040	cortex	pfc	pfcdl
166	marm040.pfcdl.sl1.rxn3	marm040	cortex	pfc	pfcdl
167	marm041.pfcdl.sl1.rxn1	marm041	cortex	pfc	pfcdl
168	marm041.pfcdl.sl1.rxn2	marm041	cortex	pfc	pfcdl
169	marm041.pfcdl.sl1.rxn3	marm041	cortex	pfc	pfcdl
170	marm041.pfcdl.sl1.rxn4	marm041	cortex	pfc	pfcdl
171	marm041.pfcdl.sl1.rxn5	marm041	cortex	pfc	pfcdl
172	marm040.pfca25.sl3.rxn1	marm040	cortex	pfc	a25
173	marm040.pfca25.sl3.rxn2	marm040	cortex	pfc	a25
174	marm040.pfca25.sl3.rxn3	marm040	cortex	pfc	a25
175	marm041.pfca25.sl3.rxn1	marm041	cortex	pfc	a25
176	marm041.pfca25.sl3.rxn2	marm041	cortex	pfc	a25
177	marm041.pfca25.sl3.rxn3	marm041	cortex	pfc	a25
178	marm041.pfca25.sl3.rxn4	marm041	cortex	pfc	a25
179	marm041.pfca25.sl3.rxn5	marm041	cortex	pfc	a25
180	bi007.cbm.rxn1	bi007	cerebellum	cbm	crus1_2
181	bi007.cbm.rxn2	bi007	cerebellum	cbm	crus1_2
182	marm043.pfca25.sl3.rxn1	marm043	cortex	pfc	a25
183	marm043.pfca25.sl3.rxn2	marm043	cortex	pfc	a25
184	marm044.pfca25.sl3.rxn1	marm044	cortex	pfc	a25
185	marm044.pfca25.sl3.rxn2	marm044	cortex	pfc	a25
186	marm038.brainstem.sl9.rxn1	marm038	brainstem	bs
187	marm038.brainstem.sl9.rxn2	marm038	brainstem	bs
188	marm038.cbm.crus1_2.sl16.rxn1	marm038	cerebellum	cbm	crus1_2
189	marm038.cbm.crus1_2.sl16.rxn2	marm038	cerebellum	cbm	crus1_2
190	marm036.cbm.rxn1	marm036	cerebellum	cbm	crus1_2
191	marm036.cbm.rxn2	marm036	cerebellum	cbm	crus1_2
192	marm039.brainstem.sl10.rxn1	marm039	brainstem	bs
193	marm039.brainstem.sl10.rxn2	marm039	brainstem	bs
194	marm039.cbm.crus1_2.sl16.rxn1	marm039	cerebellum	cbm	crus1_2
195	marm039.cbm.crus1_2.sl16.rxn2	marm039	cerebellum	cbm	crus1_2
196	marm038.hipp.sl8.rxn1	marm038	hippocampus	hipp
197	marm038.hipp.sl8.rxn2	marm038	hippocampus	hipp
198	marm038.M1.sl5.rxn1	marm038	cortex	m1
199	marm038.M1.sl5.rxn2	marm038	cortex	m1
200	marm039.hipp.sl8.rxn1	marm039	hippocampus	hipp
201	marm039.hipp.sl8.rxn2	marm039	hippocampus	hipp
202	marm039.M1.sl5.rxn1	marm039	cortex	m1
203	marm039.M1.sl5.rxn2	marm039	cortex	m1

## Sheet: marm_neuron_HCA_PCA_tree
	parent	node	branch.length	label	vesicle	nt	region
1	385	1	5.73983	__bs.GAD.9-4	bs	gad	bs
2	432	2	1.32705	__bs.GAD.9-3	bs	gad	bs
3	384	3	0.300075	__bs.SLC17A6.8-2	bs	glut	bs
4	360	4	1.31802	__bs.GAD.OTX2.7-1	bs	gad	bs
5	384	5	0.300075	__bs.SLC17A6.8-1	bs	glut	bs
6	529	6	0.437826	__cbm.GAD.MLI.5	hind	gad	cbm
7	421	7	1.6862	cbm.NEURON.PLI.6-3	hind	gad	cbm
8	469	8	0.577585	__bs.GAD.9-1	bs	gad	bs
9	387	9	9.20312	__bs.GAD.PAX3.9-11	bs	gad	bs
10	529	10	0.437826	cbm.NEURON.PLI.6-2	hind	gad	cbm
11	469	11	0.577585	__bs.GAD.9-6	bs	gad	bs
12	310	12	30.7203	__cbm.PURKINJE.2	hind	gad	cbm
13	470	13	0.923549	__bs.GAD.PAX3.9-12	bs	gad	bs
14	432	14	1.32705	__bs.GAD.9-2	bs	gad	bs
15	386	15	7.29999	__bs.DOPAMINE	bs	glut	bs
16	470	16	0.923549	__bs.SLC17A8.9-10	bs	glut	bs
17	392	17	8.55067	cbm.NEURON.3-1	hind	gad	cbm
18	422	18	4.34753	cbm.NEURON.PLI.6-1	hind	gad	cbm
19	392	19	8.55067	__cbm.GRANULE.1	hind	glut	cbm
20	386	20	7.29999	__bs.GAD.TPH2.serotonin.9-5	bs	gad	bs
21	360	21	1.31802	__thal.GAD.OTX2.2	dien	gad	thal
22	422	22	4.34753	__cbm.GAD.GOLGI.4	hind	gad	cbm
23	398	23	6.51755	__bs.SLC17A6.9-8	bs	glut	bs
24	374	24	10.6033	cbm.NEURON.3-2	hind	gad	cbm
25	381	25	1.90671	__thal.SLC17A6.3-2	dien	glut	thal
26	420	26	3.01443	__thal.SLC17A6.5-1	dien	glut	thal
27	381	27	1.90671	__thal.SLC17A6.3-1	dien	glut	thal
28	331	28	2.33732	__thal.SLC17A6.CHAT.3-3	dien	glut	thal
29	504	29	0.84647	__thal.SLC17A6.3-4	dien	glut	thal
30	504	30	0.84647	__thal.SLC17A6.3-5	dien	glut	thal
31	572	31	0.306112	__ctx.GAD.PV.8-6	tele	gad	ctx
32	420	32	3.01443	__thal.SLC17A6.5-2	dien	glut	thal
33	444	33	2.33363	__ctx.GAD.PV.8-2	tele	gad	ctx
34	443	34	0.367887	__ctx.GAD.PV.8-8	tele	gad	ctx
35	547	35	0.592902	__ctx.GAD.PV.8-7	tele	gad	ctx
36	572	36	0.306112	__ctx.GAD.PV.8-1	tele	gad	ctx
37	356	37	5.17799	__ctx.GAD.SST.11-5	tele	gad	ctx
38	478	38	0.813657	__ctx.GLUT.2-3	tele	glut	ctx
39	424	39	0.253618	__str.GAD.PVALB.8-1	tele	gad	str
40	578	40	0.229528	__ctx.GAD.PV.8-3	tele	gad	ctx
41	388	41	3.51539	__ctx.GAD.CHANDELIER	tele	gad	ctx
42	332	42	21.3349	__ctx.GAD.CAJALRETZ	tele	gad	ctx
43	443	43	0.367887	__ctx.GAD.PV.8-9	tele	gad	ctx
44	478	44	0.813657	__ctx.GLUT.2-2	tele	glut	ctx
45	508	45	1.82376	str.GAD.2-4	tele	gad	str
46	578	46	0.229528	__ctx.GAD.PV.8-4	tele	gad	ctx
47	382	47	6.71521	__thal.SLC17A6.6-1	dien	glut	thal
48	424	48	0.253618	__str.GAD.PVALB.8-2	tele	gad	str
49	427	49	3.7072	__hyp.GAD.11	dien	gad	hyp
50	308	50	14.0345	__ctx.PFC.GAD.MEIS2.6-3	tele	gad	ctx
51	573	51	0.373527	__ctx.GAD.SST.11-2	tele	gad	ctx
52	546	52	0.39643	__ctx.GAD.PV.8-5	tele	gad	ctx
53	544	53	1.06579	__ctx.GAD.LAMP5.1-3	tele	gad	ctx
54	375	54	3.34689	__str.TAC3	tele	gad	str
55	367	55	2.61549	__thal.SLC17A6.9-4	dien	glut	thal
56	460	56	1.11292	str.GAD.2-3	tele	gad	str
57	487	57	2.4396	__ctx.GAD.LAMP5.1-5	tele	gad	ctx
58	516	58	1.43525	__ctx.GAD.CXCL14.4-2	tele	gad	ctx
59	569	59	0.454674	__ctx.GAD.VIP.3-2	tele	gad	ctx
60	517	60	0.718506	__ctx.GAD.SST.12	tele	gad	ctx
61	517	61	0.718506	__ctx.GAD.SST.11-3	tele	gad	ctx
62	569	62	0.454674	__ctx.GAD.VIP.3-1	tele	gad	ctx
63	459	63	0.672254	__ctx.GAD.VIP.3-3	tele	gad	ctx
64	479	64	0.851486	__ctx.GLUT.2-1	tele	glut	ctx
65	445	65	2.00071	__ctx.GAD.CXCL14.4-1	tele	gad	ctx
66	492	66	1.14575	__thal.GAD1.OTX2.6-5	dien	gad	thal
67	491	67	1.33086	__str.CHAT	tele	gad	str
68	544	68	1.06579	__ctx.GAD.LAMP5.1-4	tele	gad	ctx
69	503	69	1.33412	__ctx.GAD.LAMP5.1-2	tele	gad	ctx
70	476	70	0.346197	__ctx.PFC.GAD.MEIS2.6-2	tele	gad	ctx
71	513	71	0.59683	__ctx.GAD.CXCL14.4-6	tele	gad	ctx
72	513	72	0.59683	__ctx.GAD.CXCL14.4-7	tele	gad	ctx
73	495	73	0.51058	str.GAD.2-5	tele	gad	str
74	426	74	2.71474	__thal.GAD1.OTX2.6-4	dien	gad	thal
75	364	75	11.7455	__hyp.SLC17A6.3	dien	glut	hyp
76	404	76	2.57673	__ctx.GLUT.5-2	tele	glut	ctx
77	499	77	1.49555	__thal.SLC17A6.9-2	dien	glut	thal
78	554	78	0.410649	__ctx.GAD.VIP.3-6	tele	gad	ctx
79	576	79	0.282163	__ctx.GAD.VIP.3-4	tele	gad	ctx
80	507	80	0.561479	__ctx.GAD.SST.11-1	tele	gad	ctx
81	495	81	0.51058	__hyp.GAD.LHX6.12-7	dien	gad	hyp
82	573	82	0.373527	__ctx.GAD.SST.11-4	tele	gad	ctx
83	535	83	0.779804	__ctx.GAD.LAMP5.1-1	tele	gad	ctx
84	492	84	1.14575	__thal.GAD.OTX2.1	dien	gad	thal
85	449	85	0.643736	__hyp.SLC17A6.SIM1.OTP.TRH.5-3	dien	glut	hyp
86	514	86	0.588799	__thal.GAD.PAX7.8-1	dien	gad	thal
87	509	87	1.89177	__ctx.GAD.CXCL14.4-3	tele	gad	ctx
88	576	88	0.282163	__ctx.GAD.VIP.3-5	tele	gad	ctx
89	535	89	0.779804	__str.GAD.CCK	tele	gad	str
90	486	90	1.51885	__ctx.GAD.LAMP5_LHX6.2	tele	gad	ctx
91	526	91	0.907343	__thal.GAD1.6-7	dien	gad	thal
92	538	92	0.744118	__thal.SLC17A6.9-3	dien	glut	thal
93	533	93	0.359676	__hyp.GAD.LHX6.12-10	dien	gad	hyp
94	500	94	1.08749	__ctx.GAD.CXCL14.4-5	tele	gad	ctx
95	449	95	0.643736	__hyp.SLC17A6.SIM1.OTP.CRH.5-2	dien	glut	hyp
96	476	96	0.346197	__ctx.PFC.GAD.MEIS2.6-1	tele	gad	ctx
97	368	97	1.57261	__hyp.SLC17A6.SIM1.OXT.AVP.4	dien	glut	hyp
98	500	98	1.08749	__ctx.GAD.CXCL14.4-4	tele	gad	ctx
99	439	99	3.18467	__ctx.GLUT.3	tele	glut	ctx
100	429	100	1.70806	__thal.GAD1.6-6	dien	gad	thal
101	538	101	0.744118	__thal.SLC17A6.9-1	dien	glut	thal
102	416	102	3.55551	__ctx.GLUT.4	tele	glut	ctx
103	514	103	0.588799	__thal.GAD.PAX7.8-2	dien	gad	thal
104	477	104	1.22243	__ctx.PFC.GAD.MEIS2.6-5	tele	gad	ctx
105	366	105	1.99741	__thal.GAD.PAX7.8-3	dien	gad	thal
106	574	106	0.438144	__hyp.SLC17A6.SIM1.1-22	dien	glut	hyp
107	477	107	1.22243	__ctx.PFC.GAD.MEIS2.6-4	tele	gad	ctx
108	579	108	0.168397	__hyp.GAD.1-17	dien	gad	hyp
109	564	109	0.455136	__hyp.GAD.LHX6.12-6	dien	gad	hyp
110	518	110	0.310535	__hyp.SLC17A6.1-19	dien	glut	hyp
111	348	111	3.1417	__str.SST_NPY	tele	gad	str
112	497	112	0.383364	__thal.SLC17A6.7-4	dien	glut	thal
113	442	113	2.02899	__hyp.SLC17A6.1.10-5	dien	glut	hyp
114	411	114	5.77803	__thal.SLC17A6.10	dien	glut	thal
115	485	115	1.67946	__ctx.GAD.NPY_NOS1	tele	gad	ctx
116	488	116	0.754837	__hyp.SLC17A6.1-16	dien	glut	hyp
117	441	117	1.32466	__hyp.SLC17A6.1.10-6	dien	glut	hyp
118	558	118	0.378785	__hyp.SLC17A6.SIM1.1-9	dien	glut	hyp
119	488	119	0.754837	__hyp.GAD.1-13	dien	gad	hyp
120	520	120	0.682897	__ctx.GLUT.CUX2.1-2	tele	glut	ctx
121	493	121	0.750011	__amy.GAD.SOX6.NKX2-1.2-2	tele	gad	amyg
122	494	122	1.61215	__hyp.GAD.LHX6.12-3	dien	gad	hyp
123	579	123	0.168397	__hyp.GAD1_someSLC17A6.1-21	dien	gad	hyp
124	559	124	0.540466	__hyp.SLC17A6.1-20	dien	glut	hyp
125	490	125	1.29676	__ctx.GLUT.CUX2.1-6	tele	glut	ctx
126	369	126	4.93719	__hyp.SLC17A6.SIM1.OTP.AVP.5-1	dien	glut	hyp
127	526	127	0.907343	__thal.SLC17A6_someGAD1.6-10	dien	glut	thal
128	574	128	0.438144	__hyp.SLC17A6.1-15	dien	glut	hyp
129	518	129	0.310535	__hyp.SLC17A6.1-18	dien	glut	hyp
130	402	130	0.638051	__hyp.CHAT_SLC17A8.13	dien	glut	hyp
131	533	131	0.359676	__hyp.GAD.LHX6.12-9	dien	gad	hyp
132	521	132	1.25684	__ctx.GLUT.10	tele	glut	ctx
133	474	133	2.26925	__hyp.SLC17A6.1.10-4	dien	glut	hyp
134	530	134	0.627533	__hyp.GAD.LHX6.SST.12-5	dien	gad	hyp
135	564	135	0.455136	__hyp.GAD.LHX6.12-8	dien	gad	hyp
136	551	136	0.771787	__ctx.GLUT.9	tele	glut	ctx
137	536	137	0.458808	__hyp.GAD.1-1	dien	gad	hyp
138	467	138	1.36031	__thal.SLC17A6.6-11	dien	glut	thal
139	479	139	0.851486	__ctx.GLUT.CUX2.1-1	tele	glut	ctx
140	453	140	2.4438	__str.ESPN.i	tele	gad	str
141	364	141	11.7455	__bf.GAD2.RFX4.11	tele	gad	bf
142	520	142	0.682897	__ctx.GLUT.CUX2.1-3	tele	glut	ctx
143	427	143	3.7072	__bf.GAD.OTX2.4-9	tele	gad	bf
144	502	144	1.36236	__hyp.SLC17A6.SIM1.TRH.1-10	dien	glut	hyp
145	494	145	1.61215	__amy.GAD.SOX6.NKX2-1.2-1	tele	gad	amyg
146	536	146	0.458808	__hyp.GAD.1-2	dien	gad	hyp
147	491	147	1.33086	__amy.CHAT.7-9	tele	gad	amyg
148	501	148	1.19586	__ctx.GLUT.5-1	tele	glut	ctx
149	465	149	1.75538	str.GAD.2-1	tele	gad	str
150	560	150	0.234831	__hyp.SLC17A6.2-2	dien	glut	hyp
151	473	151	0.874468	__bf.SLC17A6.5-5	tele	glut	bf
152	497	152	0.383364	__thal.SLC17A6.7-3	dien	glut	thal
153	550	153	0.72233	__hyp.SLC17A6.1.10-3	dien	glut	hyp
154	464	154	1.14581	__hyp.LPO_MPO.TAC3	dien	gad	hyp
155	571	155	0.22927	str.SPN.2	tele	gad	str
156	457	156	0.762486	hipp.GAD.2-1	tele	gad	hipp
157	352	157	9.00378	__bf.SLC17A6.6	tele	glut	bf
158	388	158	3.51539	hipp.GAD.3-2	tele	gad	hipp
159	557	159	0.587353	__bf.ADARB2.LHX6.2-1	tele	gad	bf
160	419	160	2.04063	__amy.GAD.SOX6.POSTN.3	tele	gad	amyg
161	522	161	0.951878	__hyp.GAD2.1-12	dien	gad	hyp
162	571	162	0.22927	str.SPN.1	tele	gad	str
163	457	163	0.762486	hipp.GAD.2-2	tele	gad	hipp
164	501	164	1.19586	__ctx.GLUT.6	tele	glut	ctx
165	446	165	2.60708	__amy.GAD.ADARB2.1-4	tele	gad	amyg
166	551	166	0.771787	__ctx.GLUT.7	tele	glut	ctx
167	493	167	0.750011	__amy.GAD.SOX6.2-3	tele	gad	amyg
168	461	168	1.72385	amygdala.GAD.7-8	tele	gad	amyg
169	560	169	0.234831	__hyp.SLC17A6.2-1	dien	glut	hyp
170	567	170	0.564533	__hyp.GAD.PGR.1-7	dien	gad	hyp
171	537	171	0.50238	__hyp.GAD.LHX8.NKX2-1.9	dien	gad	hyp
172	548	172	0.688438	__ctx.GLUT.CUX2.1-7	tele	glut	ctx
173	414	173	4.03389	__hyp.GAD.GAL.8	dien	gad	hyp
174	453	174	2.4438	__str.ESPN.d	tele	gad	str
175	447	175	2.53789	__hyp.SLC17A6.1.10-1	dien	glut	hyp
176	462	176	1.53861	__amy.GAD.VIP.CRH.1-1	tele	gad	amyg
177	567	177	0.564533	__hyp.GAD.FOXP2.NKX2-1.1-8	dien	gad	hyp
178	516	178	1.43525	__amy.GAD.ADARB2.1-3	tele	gad	amyg
179	451	179	3.7418	__bf.ADARB2.LHX6.2-3	tele	gad	bf
180	549	180	0.405325	__hyp.GAD2.1-11	dien	gad	hyp
181	434	181	1.163	__amy.GAD.ADARB2.1-2	tele	gad	amyg
182	534	182	0.878959	__bf.GAD.LHX6.3	tele	gad	bf
183	577	183	0.260848	__hyp.SLC17A6.NKX2-1.1-5	dien	gad	hyp
184	575	184	0.399281	__hyp.GAD.1-6	dien	glut	hyp
185	570	185	0.20335	__str.iSPN	tele	gad	str
186	542	186	0.73641	__hyp.GAD.LHX6.SST.12-4	dien	gad	hyp
187	556	187	0.377273	__bf.ADARB2.LHX6.2-5	tele	gad	bf
188	577	188	0.260848	__hyp.GAD.1-4	dien	glut	hyp
189	561	189	0.49014	__bf.SLC17A6.4-7	tele	glut	bf
190	379	190	2.82644	__ctx.GLUT.CUX2.1-8	tele	glut	ctx
191	473	191	0.874468	__bf.SLC17A6.5-6	tele	glut	bf
192	549	192	0.405325	__hyp.GAD.1-3	dien	gad	hyp
193	351	193	11.4807	__hyp.SLC17A6.1.10-2	dien	glut	hyp
194	405	194	5.37212	__ctx.GLUT.8	tele	glut	ctx
195	358	195	1.08783	__str.SPN.Nacc.3	tele	gad	str
196	475	196	1.26155	hipp.GAD.1-7	tele	gad	hipp
197	557	197	0.587353	__bf.ADARB2.LHX6.2-2	tele	gad	bf
198	561	198	0.49014	__bf.SLC17A6.4-6	tele	glut	bf
199	458	199	1.52684	hipp.GAD.2-4	tele	gad	hipp
200	402	200	0.638051	__bf.CHAT.9	tele	gad	bf
201	570	201	0.20335	__str.dSPN	tele	gad	str
202	458	202	1.52684	__amy.GAD.SOX6.2-4	tele	gad	amyg
203	399	203	2.15975	hipp.GAD.1-4	tele	gad	hipp
204	568	204	0.423795	__ctx.GLUT.CUX2.1-4	tele	glut	ctx
205	556	205	0.377273	__bf.ADARB2.LHX6.2-4	tele	gad	bf
206	530	206	0.627533	__bf.LHX6.CHAT.1-8	tele	gad	bf
207	511	207	1.29795	hipp.GAD.3-1	tele	gad	hipp
208	455	208	1.60599	__hyp.GAD.LHX6.12-2	dien	gad	hyp
209	512	209	1.07186	__bf.SLC17A6.5-4	tele	glut	bf
210	434	210	1.163	hipp.GAD.4	tele	gad	hipp
211	502	211	1.36236	__bf.SLC17A6.4-14	tele	glut	bf
212	552	212	0.30818	__thal.SLC17A6.7-1	dien	glut	thal
213	485	213	1.67946	__amy.NPY_NOS1.8	tele	gad	amyg
214	475	214	1.26155	hipp.GAD.1-5	tele	gad	hipp
215	408	215	3.21127	hipp.GAD.1-6	tele	gad	hipp
216	377	216	5.73066	hipp.GAD.2-3	tele	gad	hipp
217	543	217	1.02761	__bf.GAD.SOX6.1-5	tele	gad	bf
218	464	218	1.14581	__bf.TAC3	tele	gad	bf
219	414	219	4.03389	__bf.GAD.4-13	tele	gad	bf
220	441	220	1.32466	__bf.SLC17A6.5-2	tele	glut	bf
221	506	221	0.916639	__bf.SLC17A6.4-5	tele	glut	bf
222	368	222	1.57261	__bf.ce_amyg.CRYP.OTP	tele	glut	bf
223	565	223	0.38144	__bf.GAD.4-10	tele	gad	bf
224	393	224	4.24568	amygdala.GAD.7-5	tele	gad	amyg
225	403	225	2.74642	__bf.CHAT.4-8	tele	gad	bf
226	407	226	5.42845	__bf.GAD.SOX6.1-4	tele	gad	bf
227	543	227	1.02761	__bf.GAD.SOX6.NPY.1-3	tele	gad	bf
228	498	228	1.2009	__thal.SLC17A6.NOS1.6-8	dien	glut	thal
229	552	229	0.30818	__thal.SLC17A6.7-2	dien	glut	thal
230	511	230	1.29795	hipp.GAD.3-3	tele	gad	hipp
231	462	231	1.53861	hipp.GAD.1-1	tele	gad	hipp
232	396	232	7.64513	__bf.SLC17A6.4-15	tele	glut	bf
233	389	233	6.97267	hipp.GAD.3-4	tele	gad	hipp
234	555	234	0.583546	__bf.SLC17A6.5-1	tele	glut	bf
235	565	235	0.38144	__bf.GAD.4-12	tele	gad	bf
236	568	236	0.423795	__ctx.GLUT.CUX2.1-5	tele	glut	ctx
237	555	237	0.583546	__bf.SLC17A6.5-3	tele	glut	bf
238	566	238	0.246088	__amy.CRYP.7-1	tele	glut	amyg
239	456	239	3.1725	amygdala.GAD.7-6	tele	gad	amyg
240	515	240	0.648469	__hyp.GAD.OTOF_FOXP2.7	dien	gad	hyp
241	409	241	3.73028	hipp.GAD.1-2	tele	gad	hipp
242	566	242	0.246088	__amy.CRYP.OTP.7-2	tele	glut	amyg
243	540	243	1.32974	__bf.GAD.4-2	tele	gad	bf
244	463	244	1.33526	hipp.GLUT.7-1	tele	glut	hipp
245	542	245	0.73641	__bf.GAD.SOX6.NPY.1-6	tele	gad	bf
246	394	246	5.31029	amygdala.GAD.7-4	tele	gad	amyg
247	539	247	0.854023	__bf.GAD.4-11	tele	gad	bf
248	545	248	0.902245	__bf.SLC17A6.4-4	tele	glut	bf
249	463	249	1.33526	hipp.GLUT.7-2	tele	glut	hipp
250	394	250	5.31029	__amy.GAD.DRD2.PENK.5-2	tele	gad	amyg
251	415	251	1.79253	hipp.GLUT.7-3	tele	glut	hipp
252	390	252	1.96751	__amy.GAD.FOXP2.MEIS2.4-1	tele	gad	amyg
253	484	253	0.765042	amygdala.GAD.7-3	tele	gad	amyg
254	358	254	1.08783	__hyp.GAD.OTOF_FOXP2.6-1	dien	gad	hyp
255	562	255	0.383265	__bf.GAD.4-1	tele	gad	bf
256	362	256	5.9194	hipp.GLUT.4-4	tele	glut	hipp
257	562	257	0.383265	__bf.GAD.4-3	tele	gad	bf
258	472	258	1.13362	__hyp.GAD.OTOF_FOXP2.6-3	dien	gad	hyp
259	471	259	0.901497	__hyp.GAD.OTOF_FOXP2.6-2	dien	gad	hyp
260	436	260	0.842654	__amy.GAD.FOXP2.6	tele	gad	amyg
261	354	261	2.23735	hipp.GLUT.2	tele	glut	hipp
262	412	262	3.15806	__amy.SLC17A6.2-2	tele	glut	amyg
263	480	263	1.18147	__amy.SLC17A6.1-2	tele	glut	amyg
264	436	264	0.842654	__amy.GAD.DRD2.PENK.5-1	tele	gad	amyg
265	430	265	3.19856	hipp.GLUT.6	tele	glut	hipp
266	412	266	3.15806	__amy.SLC17A7.SATB2.4-3	tele	glut	amyg
267	480	267	1.18147	__amy.SLC17A7.CUX2.ADCYAP1.8	tele	glut	amyg
268	510	268	0.943925	__amy.SLC17A6.1-3	tele	glut	amyg
269	531	269	0.630136	__amy.SLC17A6.1-1	tele	glut	amyg
270	531	270	0.630136	__amy.SLC17A6.2-1	tele	glut	amyg
271	354	271	2.23735	hipp.GLUT.1	tele	glut	hipp
272	527	272	0.326311	hipp.GLUT.4-2	tele	glut	hipp
273	528	273	0.939811	hipp.GLUT.3-2	tele	glut	hipp
274	528	274	0.939811	hipp.GLUT.4-3	tele	glut	hipp
275	515	275	0.648469	__bf.GAD.OTOF_FOXP2.8	tele	gad	bf
276	472	276	1.13362	__bf.GAD.OTOF_FOXP2.7-4	tele	gad	bf
277	527	277	0.326311	hipp.GLUT.4-1	tele	glut	hipp
278	532	278	0.873623	__amy.SLC17A7.COL11A1.6	tele	glut	amyg
279	415	279	1.79253	__amy.SLC17A7.FOXP2.5	tele	glut	amyg
280	482	280	2.12716	__amy.SLC17A7.SATB2.SLC17A8.TG.4-1	tele	glut	amyg
281	553	281	1.02438	amygdala.GLUT.7	tele	glut	amyg
282	553	282	1.02438	hipp.GLUT.3-1	tele	glut	hipp
283	563	283	0.269854	__bf.GAD.OTOF_FOXP2.7-1	tele	gad	bf
284	524	284	1.18064	hipp.GLUT.3-3	tele	glut	hipp
285	563	285	0.269854	__bf.GAD.OTOF_FOXP2.7-3	tele	gad	bf
286	510	286	0.943925	__amy.SLC17A7.SATB2.4-2	tele	glut	amyg
287	532	287	0.873623	hipp.GLUT.5	tele	glut	hipp
288	523	288	0.246065	hipp.GLUT.3-5	tele	glut	hipp
289	523	289	0.246065	hipp.GLUT.3-6	tele	glut	hipp
290	363	290	9.21246	hipp.GLUT.3-4	tele	glut	hipp
291	291	291	NA	NA	NA	NA	NA
292	291	292	153.275	NA	NA	NA	NA
293	291	293	42.7472	NA	NA	NA	NA
294	293	294	157.621	NA	NA	NA	NA
295	293	295	28.5276	NA	NA	NA	NA
296	295	296	144.269	NA	NA	NA	NA
297	295	297	113.782	NA	NA	NA	NA
298	292	298	80.1715	NA	NA	NA	NA
299	292	299	44.0951	NA	NA	NA	NA
300	297	300	21.6079	NA	NA	NA	NA
301	297	301	15.7364	NA	NA	NA	NA
302	299	302	45.5051	NA	NA	NA	NA
303	299	303	30.8688	NA	NA	NA	NA
304	294	304	32.7656	NA	NA	NA	NA
305	294	305	24.836	NA	NA	NA	NA
306	301	306	36.3797	NA	NA	NA	NA
307	301	307	26.1057	NA	NA	NA	NA
308	300	308	44.2445	NA	NA	NA	NA
309	300	309	42.1824	NA	NA	NA	NA
310	296	310	18.6796	NA	NA	NA	NA
311	296	311	1.23421	NA	NA	NA	NA
312	311	312	26.96	NA	NA	NA	NA
313	311	313	21.0954	NA	NA	NA	NA
314	305	314	21.4169	NA	NA	NA	NA
315	305	315	5.62571	NA	NA	NA	NA
316	307	316	16.2676	NA	NA	NA	NA
317	307	317	13.7283	NA	NA	NA	NA
318	303	318	21.044	NA	NA	NA	NA
319	303	319	14.2265	NA	NA	NA	NA
320	315	320	25.3451	NA	NA	NA	NA
321	315	321	6.06396	NA	NA	NA	NA
322	304	322	16.2603	NA	NA	NA	NA
323	304	323	11.1847	NA	NA	NA	NA
324	298	324	26.7239	NA	NA	NA	NA
325	298	325	14.9262	NA	NA	NA	NA
326	310	326	17.609	NA	NA	NA	NA
327	321	327	23.1722	NA	NA	NA	NA
328	321	328	10.5411	NA	NA	NA	NA
329	306	329	22.6983	NA	NA	NA	NA
330	306	330	9.59428	NA	NA	NA	NA
331	313	331	24.733	NA	NA	NA	NA
332	313	332	5.73544	NA	NA	NA	NA
333	317	333	18.6529	NA	NA	NA	NA
334	317	334	13.5363	NA	NA	NA	NA
335	319	335	15.0298	NA	NA	NA	NA
336	319	336	5.25464	NA	NA	NA	NA
337	302	337	18.8627	NA	NA	NA	NA
338	302	338	10.2789	NA	NA	NA	NA
339	316	339	17.7936	NA	NA	NA	NA
340	316	340	8.27098	NA	NA	NA	NA
341	332	341	9.57662	NA	NA	NA	NA
342	312	342	10.1894	NA	NA	NA	NA
343	312	343	10.1799	NA	NA	NA	NA
344	323	344	10.7941	NA	NA	NA	NA
345	323	345	2.51131	NA	NA	NA	NA
346	314	346	10.0694	NA	NA	NA	NA
347	314	347	2.99272	NA	NA	NA	NA
348	330	348	15.0348	NA	NA	NA	NA
349	330	349	1.28451	NA	NA	NA	NA
350	345	350	14.7718	NA	NA	NA	NA
351	345	351	6.63311	NA	NA	NA	NA
352	328	352	8.50491	NA	NA	NA	NA
353	328	353	4.96724	NA	NA	NA	NA
354	336	354	14.9858	NA	NA	NA	NA
355	336	355	9.23918	NA	NA	NA	NA
356	349	356	11.714	NA	NA	NA	NA
357	349	357	4.55486	NA	NA	NA	NA
358	325	358	15.4826	NA	NA	NA	NA
359	325	359	5.83365	NA	NA	NA	NA
360	309	360	14.7786	NA	NA	NA	NA
361	309	361	9.73526	NA	NA	NA	NA
362	318	362	9.74089	NA	NA	NA	NA
363	318	363	6.44783	NA	NA	NA	NA
364	322	364	3.80403	NA	NA	NA	NA
365	322	365	0.773544	NA	NA	NA	NA
366	347	366	13.3324	NA	NA	NA	NA
367	347	367	12.7143	NA	NA	NA	NA
368	365	368	13.2033	NA	NA	NA	NA
369	365	369	9.83875	NA	NA	NA	NA
370	308	370	10.8258	NA	NA	NA	NA
371	340	371	5.13263	NA	NA	NA	NA
372	340	372	4.49564	NA	NA	NA	NA
373	326	373	6.44496	NA	NA	NA	NA
374	326	374	2.50805	NA	NA	NA	NA
375	353	375	9.19456	NA	NA	NA	NA
376	353	376	4.12608	NA	NA	NA	NA
377	357	377	6.6065	NA	NA	NA	NA
378	357	378	5.88123	NA	NA	NA	NA
379	338	379	8.96262	NA	NA	NA	NA
380	338	380	3.03785	NA	NA	NA	NA
381	341	381	9.85153	NA	NA	NA	NA
382	341	382	5.04302	NA	NA	NA	NA
383	351	383	1.81383	NA	NA	NA	NA
384	343	384	10.7257	NA	NA	NA	NA
385	343	385	5.28593	NA	NA	NA	NA
386	342	386	3.71622	NA	NA	NA	NA
387	342	387	1.8131	NA	NA	NA	NA
388	334	388	7.26471	NA	NA	NA	NA
389	334	389	3.80743	NA	NA	NA	NA
390	359	390	8.76926	NA	NA	NA	NA
391	359	391	5.08246	NA	NA	NA	NA
392	374	392	2.0526	NA	NA	NA	NA
393	344	393	5.58542	NA	NA	NA	NA
394	344	394	4.52081	NA	NA	NA	NA
395	383	395	4.67649	NA	NA	NA	NA
396	383	396	2.02178	NA	NA	NA	NA
397	363	397	7.46955	NA	NA	NA	NA
398	387	398	2.68556	NA	NA	NA	NA
399	372	399	6.85076	NA	NA	NA	NA
400	372	400	3.94809	NA	NA	NA	NA
401	352	401	1.72925	NA	NA	NA	NA
402	320	402	8.13052	NA	NA	NA	NA
403	320	403	6.02215	NA	NA	NA	NA
404	380	404	6.17448	NA	NA	NA	NA
405	380	405	3.37909	NA	NA	NA	NA
406	376	406	6.97408	NA	NA	NA	NA
407	376	407	2.98692	NA	NA	NA	NA
408	371	408	5.16225	NA	NA	NA	NA
409	371	409	4.64324	NA	NA	NA	NA
410	346	410	5.62633	NA	NA	NA	NA
411	346	411	2.47513	NA	NA	NA	NA
412	355	412	4.82591	NA	NA	NA	NA
413	355	413	2.21048	NA	NA	NA	NA
414	396	414	3.61123	NA	NA	NA	NA
415	335	415	5.65543	NA	NA	NA	NA
416	335	416	3.89245	NA	NA	NA	NA
417	401	417	4.05036	NA	NA	NA	NA
418	401	418	2.18603	NA	NA	NA	NA
419	389	419	4.93204	NA	NA	NA	NA
420	382	420	3.70078	NA	NA	NA	NA
421	373	421	4.98015	NA	NA	NA	NA
422	373	422	2.31882	NA	NA	NA	NA
423	398	423	3.23015	NA	NA	NA	NA
424	378	424	6.20231	NA	NA	NA	NA
425	378	425	3.75659	NA	NA	NA	NA
426	361	426	3.64665	NA	NA	NA	NA
427	361	427	2.65418	NA	NA	NA	NA
428	362	428	4.22769	NA	NA	NA	NA
429	411	429	4.06998	NA	NA	NA	NA
430	413	430	2.57493	NA	NA	NA	NA
431	413	431	2.5709	NA	NA	NA	NA
432	385	432	4.41278	NA	NA	NA	NA
433	377	433	1.5735	NA	NA	NA	NA
434	333	434	4.50043	NA	NA	NA	NA
435	333	435	2.59223	NA	NA	NA	NA
436	391	436	4.81166	NA	NA	NA	NA
437	391	437	2.42382	NA	NA	NA	NA
438	407	438	0.812106	NA	NA	NA	NA
439	405	439	2.18745	NA	NA	NA	NA
440	356	440	2.99898	NA	NA	NA	NA
441	418	441	3.76383	NA	NA	NA	NA
442	418	442	3.05951	NA	NA	NA	NA
443	329	443	4.70462	NA	NA	NA	NA
444	329	444	2.73888	NA	NA	NA	NA
445	400	445	3.06173	NA	NA	NA	NA
446	400	446	2.45535	NA	NA	NA	NA
447	395	447	2.45252	NA	NA	NA	NA
448	395	448	1.70278	NA	NA	NA	NA
449	369	449	4.29346	NA	NA	NA	NA
450	327	450	2.21205	NA	NA	NA	NA
451	327	451	1.13572	NA	NA	NA	NA
452	324	452	4.1206	NA	NA	NA	NA
453	324	453	2.32892	NA	NA	NA	NA
454	438	454	3.26545	NA	NA	NA	NA
455	438	455	3.01035	NA	NA	NA	NA
456	393	456	1.07318	NA	NA	NA	NA
457	433	457	3.39467	NA	NA	NA	NA
458	433	458	2.63032	NA	NA	NA	NA
459	339	459	3.31126	NA	NA	NA	NA
460	339	460	2.87059	NA	NA	NA	NA
461	451	461	2.01794	NA	NA	NA	NA
462	409	462	2.19167	NA	NA	NA	NA
463	416	463	2.22025	NA	NA	NA	NA
464	375	464	2.20108	NA	NA	NA	NA
465	350	465	1.58668	NA	NA	NA	NA
466	350	466	0.442004	NA	NA	NA	NA
467	448	467	1.92732	NA	NA	NA	NA
468	448	468	1.77542	NA	NA	NA	NA
469	423	469	2.70982	NA	NA	NA	NA
470	423	470	2.36386	NA	NA	NA	NA
471	437	471	2.32899	NA	NA	NA	NA
472	437	472	2.09687	NA	NA	NA	NA
473	417	473	2.3497	NA	NA	NA	NA
474	417	474	0.954915	NA	NA	NA	NA
475	408	475	1.94973	NA	NA	NA	NA
476	370	476	2.86251	NA	NA	NA	NA
477	370	477	1.98628	NA	NA	NA	NA
478	337	478	2.39163	NA	NA	NA	NA
479	337	479	2.3538	NA	NA	NA	NA
480	431	480	2.02112	NA	NA	NA	NA
481	431	481	1.64343	NA	NA	NA	NA
482	430	482	1.0714	NA	NA	NA	NA
483	439	483	1.40725	NA	NA	NA	NA
484	456	484	2.40746	NA	NA	NA	NA
485	348	485	1.46224	NA	NA	NA	NA
486	435	486	1.55235	NA	NA	NA	NA
487	435	487	0.631606	NA	NA	NA	NA
488	466	488	2.14522	NA	NA	NA	NA
489	466	489	1.10501	NA	NA	NA	NA
490	379	490	1.52968	NA	NA	NA	NA
491	403	491	1.41556	NA	NA	NA	NA
492	426	492	1.56899	NA	NA	NA	NA
493	425	493	1.94933	NA	NA	NA	NA
494	425	494	1.08719	NA	NA	NA	NA
495	450	495	2.15489	NA	NA	NA	NA
496	450	496	1.13271	NA	NA	NA	NA
497	410	497	2.24347	NA	NA	NA	NA
498	410	498	1.42594	NA	NA	NA	NA
499	367	499	1.11994	NA	NA	NA	NA
500	446	500	1.51959	NA	NA	NA	NA
501	404	501	1.38087	NA	NA	NA	NA
502	447	502	1.17553	NA	NA	NA	NA
503	487	503	1.10548	NA	NA	NA	NA
504	331	504	1.49085	NA	NA	NA	NA
505	444	505	1.00442	NA	NA	NA	NA
506	474	506	1.35261	NA	NA	NA	NA
507	440	507	1.61752	NA	NA	NA	NA
508	440	508	0.355241	NA	NA	NA	NA
509	399	509	0.267987	NA	NA	NA	NA
510	482	510	1.18323	NA	NA	NA	NA
511	419	511	0.742682	NA	NA	NA	NA
512	442	512	0.957127	NA	NA	NA	NA
513	445	513	1.40388	NA	NA	NA	NA
514	366	514	1.40862	NA	NA	NA	NA
515	390	515	1.31904	NA	NA	NA	NA
516	509	516	0.456515	NA	NA	NA	NA
517	508	517	1.10525	NA	NA	NA	NA
518	489	518	1.48451	NA	NA	NA	NA
519	489	519	0.827537	NA	NA	NA	NA
520	483	520	1.09452	NA	NA	NA	NA
521	483	521	0.520581	NA	NA	NA	NA
522	465	522	0.803498	NA	NA	NA	NA
523	397	523	1.49684	NA	NA	NA	NA
524	397	524	0.562273	NA	NA	NA	NA
525	461	525	0.700714	NA	NA	NA	NA
526	429	526	0.800713	NA	NA	NA	NA
527	428	527	1.3654	NA	NA	NA	NA
528	428	528	0.751903	NA	NA	NA	NA
529	421	529	1.24838	NA	NA	NA	NA
530	455	530	0.978458	NA	NA	NA	NA
531	481	531	0.929019	NA	NA	NA	NA
532	481	532	0.685533	NA	NA	NA	NA
533	496	533	1.17308	NA	NA	NA	NA
534	496	534	0.653801	NA	NA	NA	NA
535	486	535	0.739045	NA	NA	NA	NA
536	468	536	1.0534	NA	NA	NA	NA
537	468	537	1.00983	NA	NA	NA	NA
538	499	538	0.751434	NA	NA	NA	NA
539	406	539	0.587265	NA	NA	NA	NA
540	406	540	0.11155	NA	NA	NA	NA
541	467	541	0.064243	NA	NA	NA	NA
542	454	542	0.614482	NA	NA	NA	NA
543	454	543	0.323281	NA	NA	NA	NA
544	503	544	0.268329	NA	NA	NA	NA
545	540	545	0.427493	NA	NA	NA	NA
546	505	546	0.932784	NA	NA	NA	NA
547	505	547	0.736312	NA	NA	NA	NA
548	490	548	0.608327	NA	NA	NA	NA
549	541	549	0.89074	NA	NA	NA	NA
550	541	550	0.573735	NA	NA	NA	NA
551	521	551	0.485053	NA	NA	NA	NA
552	498	552	0.892718	NA	NA	NA	NA
553	524	553	0.156259	NA	NA	NA	NA
554	460	554	0.702273	NA	NA	NA	NA
555	512	555	0.488313	NA	NA	NA	NA
556	525	556	0.645866	NA	NA	NA	NA
557	525	557	0.435786	NA	NA	NA	NA
558	519	558	0.588724	NA	NA	NA	NA
559	519	559	0.427043	NA	NA	NA	NA
560	522	560	0.717047	NA	NA	NA	NA
561	506	561	0.426499	NA	NA	NA	NA
562	545	562	0.51898	NA	NA	NA	NA
563	471	563	0.631644	NA	NA	NA	NA
564	534	564	0.423823	NA	NA	NA	NA
565	539	565	0.472583	NA	NA	NA	NA
566	484	566	0.518954	NA	NA	NA	NA
567	550	567	0.157796	NA	NA	NA	NA
568	548	568	0.264643	NA	NA	NA	NA
569	459	569	0.21758	NA	NA	NA	NA
570	452	570	0.448772	NA	NA	NA	NA
571	452	571	0.422851	NA	NA	NA	NA
572	547	572	0.28679	NA	NA	NA	NA
573	507	573	0.187953	NA	NA	NA	NA
574	559	574	0.102322	NA	NA	NA	NA
575	537	575	0.103099	NA	NA	NA	NA
576	554	576	0.128486	NA	NA	NA	NA
577	575	577	0.138433	NA	NA	NA	NA
578	546	578	0.166902	NA	NA	NA	NA
579	558	579	0.210388	NA	NA	NA	NA

## Sheet: marm_nonneuron_HCA_PCA_tree
	parent	node	branch.length	label	celltype	tissue	cluster	vesicle
1	213	1	0.0396544	oligo.caud|put|nacc.3	oligo	str	3	tele
2	213	2	0.0396544	oligo.caud|put|nacc.4	oligo	str	4	tele
3	189	3	0.0280161	oligo.cbm.3	oligo	cbm	3	hind
4	208	4	0.0242415	oligo.thal.3	oligo	thal	3	dien
5	138	5	4.76667	oligo.cbm.2	oligo	cbm	2	hind
6	189	6	0.0280161	oligo.cbm.4	oligo	cbm	4	hind
7	208	7	0.0242415	oligo.thal.4	oligo	thal	4	dien
8	219	8	0.047681	oligo.pfc|v1|v2|temp|par|a1|s1|m1.3	oligo	ctx	3	tele
9	218	9	0.0401759	oligo.hyp.4	oligo	hyp	4	dien
10	176	10	0.783658	oligo.caud|put|nacc.2	oligo	str	2	tele
11	218	11	0.0401759	oligo.hyp.3	oligo	hyp	3	dien
12	176	12	0.783658	oligo.pfc|v1|v2|temp|par|a1|s1|m1.2	oligo	ctx	2	tele
13	219	13	0.047681	oligo.pfc|v1|v2|temp|par|a1|s1|m1.4	oligo	ctx	4	tele
14	149	14	2.3892	oligo.hyp.2	oligo	hyp	2	dien
15	180	15	0.184653	oligo.hipp.3	oligo	hipp	3	tele
16	188	16	0.0219611	oligo.brainstem.4	oligo	bs	4	bs
17	188	17	0.0219611	oligo.brainstem.3	oligo	bs	3	bs
18	130	18	6.56725	oligo.brainstem.2	oligo	bs	2	bs
19	119	19	1.53181	epen.caud|put|nacc.1	epen	str	1	tele
20	165	20	1.5407	oligo.thal.2	oligo	thal	2	dien
21	164	21	1.03209	oligo.bf.2	oligo	bf	2	tele
22	196	22	0.551291	epen.hyp.1	epen	hyp	1	dien
23	135	23	3.92484	oligo.hipp.2	oligo	hipp	2	tele
24	187	24	0.930367	epen.thal.2	epen	thal	2	dien
25	196	25	0.551291	epen.thal.1	epen	thal	1	dien
26	180	26	0.184653	oligo.hipp.4	oligo	hipp	4	tele
27	216	27	0.037674	oligo.bf.3	oligo	bf	3	tele
28	217	28	0.0506364	oligo.amyg.3	oligo	amyg	3	tele
29	216	29	0.037674	oligo.bf.4	oligo	bf	4	tele
30	217	30	0.0506364	oligo.amyg.4	oligo	amyg	4	tele
31	164	31	1.03209	oligo.amyg.2	oligo	amyg	2	tele
32	179	32	1.13064	epen.hipp.1	epen	hipp	1	tele
33	200	33	0.55021	astro.hyp.3	astro	hyp	3	dien
34	207	34	0.503617	astro.hyp.1	astro	hyp	1	dien
35	152	35	1.01883	astro.brainstem.3	astro	bs	3	bs
36	203	36	0.457321	astro.caud|put|nacc.1	astro	str	1	tele
37	190	37	0.527481	astro.caud|put|nacc.3	astro	str	3	tele
38	152	38	1.01883	astro.brainstem.1	astro	bs	1	bs
39	200	39	0.55021	astro.thal.3	astro	thal	3	dien
40	156	40	0.583959	astro.thal.1	astro	thal	1	dien
41	220	41	0.151201	oligo.caud|put|nacc.1	oligo	str	1	tele
42	207	42	0.503617	astro.bf.1	astro	bf	1	tele
43	157	43	0.943057	astro.bf.3	astro	bf	3	tele
44	153	44	1.34529	astro.cbm.12	astro	cbm	12	hind
45	147	45	0.408202	oligo.cbm.1	oligo	cbm	1	hind
46	221	46	0.174394	oligo.hyp.1	oligo	hyp	1	dien
47	190	47	0.527481	astro.pfc|v1|v2|temp|par|a1|s1|m1.3	astro	ctx	3	tele
48	193	48	0.899616	astro.amyg.3	astro	amyg	3	tele
49	221	49	0.174394	oligo.thal.1	oligo	thal	1	dien
50	147	50	0.408202	oligo.brainstem.1	oligo	bs	1	bs
51	160	51	1.03201	astro.hipp.3	astro	hipp	3	tele
52	184	52	0.605309	astro.hipp.2	astro	hipp	2	tele
53	220	53	0.151201	oligo.pfc|v1|v2|temp|par|a1|s1|m1.1	oligo	ctx	1	tele
54	203	54	0.457321	astro.pfc|v1|v2|temp|par|a1|s1|m1.1	astro	ctx	1	tele
55	202	55	0.44025	astro.amyg.1	astro	amyg	1	tele
56	202	56	0.44025	astro.hipp.1	astro	hipp	1	tele
57	184	57	0.605309	astro.pfc|v1|v2|temp|par|a1|s1|m1.2	astro	ctx	2	tele
58	206	58	0.265834	oligo.bf.1	oligo	bf	1	tele
59	192	59	0.676084	oligo.hipp.1	oligo	hipp	1	tele
60	178	60	1.23904	astro.amyg.2	astro	amyg	2	tele
61	206	61	0.265834	oligo.amyg.1	oligo	amyg	1	tele
62	153	62	1.34529	astro.cbm.11	astro	cbm	11	hind
63	143	63	2.94392	endo.brainstem.6	endo	bs	6	bs
64	143	64	2.94392	endo.brainstem.3	endo	bs	3	bs
65	182	65	0.446552	endo.thal.6	endo	thal	6	dien
66	182	66	0.446552	endo.pfc|v1|v2|temp|par|a1|s1|m1.6	endo	ctx	6	tele
67	145	67	2.46508	endo.caud|put|nacc.6	endo	str	6	tele
68	158	68	1.9157	endo.amyg.6	endo	amyg	6	tele
69	171	69	1.38252	endo.hipp.6	endo	hipp	6	tele
70	128	70	4.87414	endo.pfc|v1|v2|temp|par|a1|s1|m1.7	endo	ctx	7	tele
71	204	71	0.534206	endo.caud|put|nacc.5	endo	str	5	tele
72	186	72	0.725307	endo.hyp.5	endo	hyp	5	dien
73	210	73	0.376049	endo.thal.5	endo	thal	5	dien
74	210	74	0.376049	endo.pfc|v1|v2|temp|par|a1|s1|m1.5	endo	ctx	5	tele
75	174	75	1.1938	endo.bf.5	endo	bf	5	tele
76	127	76	1.73206	endo.hipp.5	endo	hipp	5	tele
77	172	77	0.34012	endo.caud|put|nacc.3	endo	str	3	tele
78	162	78	0.385379	endo.thal.4	endo	thal	4	dien
79	163	79	0.595312	endo.thal.2	endo	thal	2	dien
80	172	80	0.34012	endo.hyp.3	endo	hyp	3	dien
81	162	81	0.385379	endo.pfc|v1|v2|temp|par|a1|s1|m1.4	endo	ctx	4	tele
82	163	82	0.595312	endo.pfc|v1|v2|temp|par|a1|s1|m1.2	endo	ctx	2	tele
83	211	83	0.168206	endo.thal.3	endo	thal	3	dien
84	154	84	0.7927	endo.amyg.3	endo	amyg	3	tele
85	211	85	0.168206	endo.pfc|v1|v2|temp|par|a1|s1|m1.3	endo	ctx	3	tele
86	154	86	0.7927	endo.bf.3	endo	bf	3	tele
87	185	87	0.501598	endo.hipp.3	endo	hipp	3	tele
88	173	88	1.22526	endo.pfc|v1|v2|temp|par|a1|s1|m1.1	endo	ctx	1	tele
89	201	89	0.108815	micro.brainstem.3	micro	bs	3	bs
90	201	90	0.108815	micro.brainstem.4	micro	bs	4	bs
91	133	91	0.866024	micro.cbm.3	micro	cbm	3	hind
92	132	92	10.3923	micro.thal.2	micro	thal	2	dien
93	212	93	0.181223	micro.caud|put|nacc.3	micro	str	3	tele
94	169	94	0.0330578	micro.thal.3	micro	thal	3	dien
95	197	95	0.676732	micro.amyg.1	micro	amyg	1	tele
96	169	96	0.0330578	micro.thal.4	micro	thal	4	dien
97	212	97	0.181223	micro.pfc|v1|v2|temp|par|a1|s1|m1.3	micro	ctx	3	tele
98	136	98	1.99323	micro.caud|put|nacc.1	micro	str	1	tele
99	205	99	0.33101	micro.amyg.4	micro	amyg	4	tele
100	166	100	1.28355	micro.bf.1	micro	bf	1	tele
101	194	101	0.476242	micro.caud|put|nacc.4	micro	str	4	tele
102	205	102	0.33101	micro.pfc|v1|v2|temp|par|a1|s1|m1.4	micro	ctx	4	tele
103	183	103	0.920302	micro.pfc|v1|v2|temp|par|a1|s1|m1.1	micro	ctx	1	tele
104	197	104	0.676732	micro.hyp.1	micro	hyp	1	dien
105	198	105	0.237814	micro.hyp.3	micro	hyp	3	dien
106	215	106	0.219952	micro.bf.3	micro	bf	3	tele
107	195	107	0.697286	micro.hipp.3	micro	hipp	3	tele
108	150	108	1.72037	micro.hipp.4	micro	hipp	4	tele
109	215	109	0.219952	micro.bf.4	micro	bf	4	tele
110	199	110	0.457892	micro.amyg.3	micro	amyg	3	tele
111	198	111	0.237814	micro.hyp.4	micro	hyp	4	dien
112	112	112	NA	NA	NA	NA	NA	NA
113	112	113	89.8688	NA	NA	NA	NA	NA
114	112	114	29.106	NA	NA	NA	NA	NA
115	114	115	32.2891	NA	NA	NA	NA	NA
116	114	116	7.32696	NA	NA	NA	NA	NA
117	116	117	41.6339	NA	NA	NA	NA	NA
118	116	118	18.4588	NA	NA	NA	NA	NA
119	118	119	45.0505	NA	NA	NA	NA	NA
120	118	120	41.2505	NA	NA	NA	NA	NA
121	115	121	32.263	NA	NA	NA	NA	NA
122	115	122	16.3559	NA	NA	NA	NA	NA
123	122	123	22.7005	NA	NA	NA	NA	NA
124	122	124	11.1514	NA	NA	NA	NA	NA
125	117	125	17.9798	NA	NA	NA	NA	NA
126	117	126	7.12475	NA	NA	NA	NA	NA
127	126	127	14.5504	NA	NA	NA	NA	NA
128	126	128	11.4083	NA	NA	NA	NA	NA
129	124	129	7.32008	NA	NA	NA	NA	NA
130	124	130	6.00436	NA	NA	NA	NA	NA
131	113	131	4.31515	NA	NA	NA	NA	NA
132	113	132	1.21296	NA	NA	NA	NA	NA
133	132	133	9.5263	NA	NA	NA	NA	NA
134	121	134	5.8252	NA	NA	NA	NA	NA
135	121	135	3.89102	NA	NA	NA	NA	NA
136	131	136	5.29691	NA	NA	NA	NA	NA
137	131	137	3.61264	NA	NA	NA	NA	NA
138	130	138	1.80058	NA	NA	NA	NA	NA
139	125	139	3.22241	NA	NA	NA	NA	NA
140	125	140	2.87819	NA	NA	NA	NA	NA
141	120	141	3.02766	NA	NA	NA	NA	NA
142	120	142	2.8497	NA	NA	NA	NA	NA
143	129	143	2.30761	NA	NA	NA	NA	NA
144	129	144	0.655038	NA	NA	NA	NA	NA
145	128	145	2.40906	NA	NA	NA	NA	NA
146	138	146	3.67364	NA	NA	NA	NA	NA
147	144	147	4.18829	NA	NA	NA	NA	NA
148	144	148	1.6555	NA	NA	NA	NA	NA
149	135	149	1.53563	NA	NA	NA	NA	NA
150	137	150	1.95711	NA	NA	NA	NA	NA
151	137	151	1.70843	NA	NA	NA	NA	NA
152	148	152	1.92216	NA	NA	NA	NA	NA
153	148	153	1.5957	NA	NA	NA	NA	NA
154	140	154	1.75652	NA	NA	NA	NA	NA
155	140	155	0.803314	NA	NA	NA	NA	NA
156	142	156	1.89817	NA	NA	NA	NA	NA
157	142	157	1.53907	NA	NA	NA	NA	NA
158	145	158	0.54938	NA	NA	NA	NA	NA
159	149	159	0.31067	NA	NA	NA	NA	NA
160	141	160	1.27216	NA	NA	NA	NA	NA
161	141	161	0.764646	NA	NA	NA	NA	NA
162	139	162	1.81961	NA	NA	NA	NA	NA
163	139	163	1.60968	NA	NA	NA	NA	NA
164	159	164	1.04644	NA	NA	NA	NA	NA
165	159	165	0.537833	NA	NA	NA	NA	NA
166	136	166	0.709678	NA	NA	NA	NA	NA
167	134	167	1.42752	NA	NA	NA	NA	NA
168	134	168	0.584416	NA	NA	NA	NA	NA
169	151	169	1.936	NA	NA	NA	NA	NA
170	151	170	1.06465	NA	NA	NA	NA	NA
171	158	171	0.533182	NA	NA	NA	NA	NA
172	155	172	1.40578	NA	NA	NA	NA	NA
173	155	173	0.520644	NA	NA	NA	NA	NA
174	127	174	0.538264	NA	NA	NA	NA	NA
175	150	175	0.779759	NA	NA	NA	NA	NA
176	165	176	0.757041	NA	NA	NA	NA	NA
177	161	177	0.720246	NA	NA	NA	NA	NA
178	161	178	0.300489	NA	NA	NA	NA	NA
179	119	179	0.401166	NA	NA	NA	NA	NA
180	168	180	1.2216	NA	NA	NA	NA	NA
181	168	181	1.02711	NA	NA	NA	NA	NA
182	171	182	0.935968	NA	NA	NA	NA	NA
183	166	183	0.363246	NA	NA	NA	NA	NA
184	178	184	0.633729	NA	NA	NA	NA	NA
185	173	185	0.723659	NA	NA	NA	NA	NA
186	174	186	0.468491	NA	NA	NA	NA	NA
187	179	187	0.200277	NA	NA	NA	NA	NA
188	146	188	1.07106	NA	NA	NA	NA	NA
189	146	189	1.06501	NA	NA	NA	NA	NA
190	160	190	0.504528	NA	NA	NA	NA	NA
191	123	191	0.693522	NA	NA	NA	NA	NA
192	123	192	0.346415	NA	NA	NA	NA	NA
193	157	193	0.0434412	NA	NA	NA	NA	NA
194	175	194	0.464373	NA	NA	NA	NA	NA
195	175	195	0.243329	NA	NA	NA	NA	NA
196	187	196	0.379076	NA	NA	NA	NA	NA
197	183	197	0.24357	NA	NA	NA	NA	NA
198	170	198	0.666593	NA	NA	NA	NA	NA
199	170	199	0.446516	NA	NA	NA	NA	NA
200	193	200	0.349406	NA	NA	NA	NA	NA
201	133	201	0.757209	NA	NA	NA	NA	NA
202	177	202	0.379031	NA	NA	NA	NA	NA
203	177	203	0.36196	NA	NA	NA	NA	NA
204	186	204	0.1911	NA	NA	NA	NA	NA
205	195	205	0.366276	NA	NA	NA	NA	NA
206	192	206	0.410251	NA	NA	NA	NA	NA
207	156	207	0.0803427	NA	NA	NA	NA	NA
208	167	208	0.538903	NA	NA	NA	NA	NA
209	167	209	0.0960081	NA	NA	NA	NA	NA
210	204	210	0.158158	NA	NA	NA	NA	NA
211	185	211	0.333393	NA	NA	NA	NA	NA
212	194	212	0.295018	NA	NA	NA	NA	NA
213	209	213	0.427482	NA	NA	NA	NA	NA
214	209	214	0.126079	NA	NA	NA	NA	NA
215	199	215	0.23794	NA	NA	NA	NA	NA
216	181	216	0.341463	NA	NA	NA	NA	NA
217	181	217	0.328501	NA	NA	NA	NA	NA
218	214	218	0.300882	NA	NA	NA	NA	NA
219	214	219	0.293377	NA	NA	NA	NA	NA
220	191	220	0.177776	NA	NA	NA	NA	NA
221	191	221	0.154583	NA	NA	NA	NA	NA

## Sheet: marm_neuron_PCs
	PC1	PC2	PC3	PC4	PC5	PC6	PC7	PC8	PC9	PC10	PC11	PC12	PC13	PC14	PC15	PC16	PC17	PC18	PC19	PC20	PC21	PC22	PC23	PC24	PC25	PC26	PC27	PC28	PC29	PC30	PC31	PC32	PC33	PC34	PC35	PC36	PC37	PC38	PC39	PC40	PC41	PC42	PC43	PC44	PC45	PC46	PC47	PC48	PC49
AACS	-7.04867	0.494211	0.0938703	1.14175	2.99412	3.23884	0.291043	-0.257353	-0.323881	0.106653	-1.22085	-0.168497	0.434273	0.166915	0.516856	0.263229	0.672381	-0.52431	-0.146274	0.0728629	1.05572	0.579176	1.03261	0.755414	0.532877	-0.0402169	-0.269207	-0.332788	-0.0514621	-0.390291	0.0759597	-0.618049	-0.5255	0.114743	-0.167733	0.578916	0.192892	0.748639	-0.0079733	-0.147364	-0.228231	0.554779	-0.290826	0.0706009	-0.330713	0.576475	0.126772	-0.45561	-0.103779
AAK1	28.7525	-0.316803	3.08918	0.528141	1.31114	0.437805	-0.258483	0.790584	0.322854	-0.129161	-0.519176	-0.151614	0.383082	0.870661	-0.32015	0.323623	0.206504	0.175136	0.420188	0.490943	0.590052	0.114617	0.145952	-0.0388974	0.237898	-0.144255	-0.0740486	0.167668	0.19439	-0.0301203	-0.120829	-0.17289	-0.375329	0.237211	-0.334607	0.166297	0.0704212	0.174865	-0.189907	-0.0248856	0.304769	-0.180334	0.0378351	0.09824	-0.205061	-0.137209	-0.128098	0.00415881	-0.231974
AARS1	-3.69224	-1.39179	-0.0615371	-0.271169	1.40439	1.62507	-1.56281	0.122738	-1.19887	-0.156278	-0.273917	0.00589943	0.0955962	0.924084	-0.0488864	-0.892638	-0.292943	-0.214399	-0.430589	0.1022	-0.0304602	0.185929	0.525082	-0.21285	-0.253141	-0.0960775	0.0575198	0.310502	0.127952	-0.0127043	0.160805	0.436516	0.0357408	-0.169136	-0.0585675	0.0466683	-0.104838	-0.0073709	0.144452	0.0573986	-0.0004386	0.15861	0.120103	0.10753	-0.190137	-0.151179	-0.121644	0.442368	-0.0728501
AASDHPPT	0.17301	-0.162072	-0.759908	-0.412004	-0.0789255	0.565365	-1.03933	0.11644	0.288363	0.424713	0.699771	-0.0906366	-0.204166	0.0835146	-0.678329	0.0381054	-0.212459	-0.38312	0.0851593	-0.100005	0.185088	-0.23215	-0.306421	-0.813844	-0.264394	0.175813	-0.0609216	-0.171934	-0.147255	0.162928	-0.159907	-0.36709	0.270309	-0.114472	0.163437	0.188963	-0.115494	0.112806	-0.332111	0.202605	0.0744324	-0.125493	0.18872	-0.267387	0.348701	0.176299	-0.23518	-0.451304	0.0846431
AASS	-23.9422	-0.303646	0.249343	1.40987	0.271433	-0.196318	-0.5447	0.425039	1.34599	-0.605401	-0.715404	-0.469655	-1.15599	0.906249	0.0424873	0.331526	1.14775	0.132428	0.457128	-0.21523	0.731414	1.3424	0.222537	0.456802	0.367317	-0.325856	0.290497	0.547893	0.0907738	0.146444	-0.118806	0.587981	0.0998674	-0.404299	0.107392	-0.241012	0.981553	0.805743	-0.544947	0.0704476	-0.757836	0.0188258	-0.440233	0.266857	0.660695	0.200883	-0.293153	0.585101	0.211503
AATF	-5.68135	-0.783513	-0.0336147	1.11129	0.530713	-0.218991	-0.921168	0.271286	0.0726849	-0.421134	0.903852	0.269921	-0.193002	0.27309	0.0740491	-0.0317458	0.405628	1.32091	-0.628695	-0.29897	0.848978	0.574996	0.0585574	-0.214572	0.152717	0.956384	0.23746	0.946365	0.0353654	0.38123	-0.0057444	-0.362865	-0.642062	1.09774	0.397418	0.18892	-0.361567	0.447785	0.263811	0.37644	-0.172644	-0.485122	-0.13094	0.0974434	-0.490048	0.254653	0.768471	-0.0769177	0.205753
ABAT	6.57921	-3.57631	-0.0335413	-1.984	-3.38546	2.07133	-0.810103	0.956144	-0.548563	0.236194	0.368774	-0.372981	0.113722	0.92963	-0.0418951	1.17594	0.418954	0.33477	-0.228297	-0.0715398	-0.372747	0.20353	0.637786	0.444277	0.811271	0.0731336	-0.505401	0.828717	0.0754755	-0.16343	-0.842606	-0.121016	0.0241492	-0.289451	0.565903	0.341564	0.0756473	-0.41871	0.0122844	0.113088	0.055848	0.41512	0.394844	0.0261914	-0.0121716	0.464691	-0.473636	0.0887755	-0.0178095
ABCA1	-18.0773	-3.72808	4.0332	0.224091	-1.51735	0.507729	-0.318165	0.491617	-0.494208	0.798868	-1.17799	-0.98006	-0.101529	0.249337	0.954233	-0.509869	-1.28426	0.317669	-0.991528	-1.60854	1.27016	1.25409	-1.36037	-0.299119	1.11112	0.695252	-0.287064	-0.732129	-0.843721	-0.698165	1.37661	-0.115849	0.388601	1.04196	-0.186057	-0.143562	-1.3614	1.15808	-0.0518133	0.0761793	0.313595	-0.33764	0.376212	-0.177854	1.17902	-0.213264	-0.291689	-0.0422791	0.259109
ABCA10	-18.5397	-4.06585	0.380563	2.27187	0.933652	0.204374	2.34627	-0.16168	-0.494986	-0.653952	-0.854952	1.26238	-0.329133	0.434915	-0.610252	0.696561	1.14255	-0.426827	-0.225359	0.549806	0.00476953	0.171142	0.650693	-1.19865	0.552746	0.801204	0.209428	-0.818719	0.756045	0.289442	-0.0215111	0.315605	1.36724	0.0858252	-0.782564	-0.0754548	0.529888	-0.139107	0.0424362	1.00533	0.100123	0.137507	0.165389	-0.248628	-0.0646801	0.214239	0.593767	-0.400761	-0.314709
ABCA3	6.72717	-1.07698	-0.759509	-1.2995	1.46095	0.940374	-0.80738	-0.308156	-0.293965	0.581084	-0.0100736	-0.259658	-0.428714	-0.235601	0.215585	-0.0472473	0.119484	0.919383	-0.144342	-0.164553	-0.126968	0.0368294	0.620326	-0.179807	-0.308439	-0.10271	-0.315712	-0.302139	0.153068	-0.205651	-0.0424508	-0.140782	-0.413098	-0.178308	-0.354509	0.0956919	-0.0703589	0.329093	0.225301	0.132498	0.162604	0.068663	0.0742257	-0.0155201	-0.0544812	-0.135322	0.11304	0.123695	0.0608738
ABCA5	8.41232	-3.02284	0.676729	1.51874	0.294103	-0.812735	0.596589	-0.0221253	0.0688782	-0.0752665	0.153008	0.998573	0.441236	0.185375	0.00116434	-0.161167	0.323481	0.0662877	-0.187509	0.204622	-0.340373	-0.382145	-0.0247398	-0.400473	-0.166643	0.705935	-0.312032	-0.229862	-0.101629	-0.0812423	-0.246368	0.41467	0.598531	0.0818117	-0.671082	-0.133214	0.245374	0.078416	-0.0859885	0.0505181	0.237303	0.00791975	-0.189941	-0.0935935	0.107814	0.154679	-0.124639	-0.147655	-0.365284
ABCA6	-22.1648	-2.42874	-0.494619	2.01097	0.5968	0.185469	1.61204	0.148428	-0.67457	-1.36181	-0.807139	0.638955	0.158718	-0.324171	-0.0054099	0.326841	1.27212	-0.384203	0.0321447	0.900073	0.256735	0.114575	0.499957	-1.35045	0.87513	0.918139	0.435475	-0.919022	0.24332	0.281351	-0.226219	0.099986	1.31903	-0.0454443	-0.50761	-0.001358	0.387367	-0.374038	-0.234028	1.21236	-0.124707	0.109914	0.235233	-0.430365	0.0050649	0.202156	0.184315	-0.315755	-0.340138
ABCA8	-23.9698	-1.38157	-0.392063	2.76016	0.168998	-0.638637	1.37695	-0.0253824	-1.00338	-1.77184	-0.75071	0.593501	0.655336	-0.609337	0.112644	0.195932	1.53738	-0.6615	0.0870645	0.925071	0.274617	0.745926	0.504741	-0.691971	0.200403	0.443094	-0.0723764	-0.484368	0.223056	0.649243	0.00287179	-0.0549615	0.79749	-0.0526107	-0.452589	0.00855899	0.232485	-0.269797	-0.109908	0.339087	0.13884	0.173754	0.400368	-0.242989	0.127027	-0.102297	-0.135369	-0.52196	-0.168545
ABCB1	-23.6685	-0.546542	-0.216068	1.90989	0.592527	-0.908194	0.601445	1.90852	0.290635	0.678116	0.119711	-0.852337	-1.73591	0.628751	0.0145571	0.163223	0.917391	1.63382	0.321908	-0.380505	0.258075	-0.210023	-0.244539	-0.141856	-0.407183	-0.0274024	1.07943	0.71947	-0.290143	-0.224772	-0.901665	0.590899	0.951957	-1.12904	-0.456868	1.16192	-0.0842278	-0.168478	0.314579	-0.446888	0.0737446	0.41736	0.418874	-0.352044	-0.318067	-0.255112	0.301727	-0.149848	-1.02457
ABCB4	-19.0694	-4.0605	1.53954	1.09745	0.229671	-1.68309	1.74154	-0.186466	-0.58513	0.686734	-1.92234	0.308342	-1.8286	-0.29308	-1.53346	-0.428343	-0.583622	0.0419769	-0.243467	0.454299	-1.66037	0.904336	-0.969274	0.12553	0.70432	-0.625109	0.568661	0.273708	-0.384688	-0.61689	-0.266993	0.877639	0.414569	-0.469224	0.279944	0.717177	-0.594748	-0.935085	-0.149829	0.279822	-0.498665	0.127069	0.0537499	-0.176196	-0.326187	0.00439641	1.44994	-0.446605	-1.17582
ABCB9	-5.3965	1.07114	1.14646	0.0304703	-0.52312	3.73066	-0.985594	-1.10172	-1.22837	-0.773752	-0.108191	0.848686	-0.154645	-0.980595	-0.376093	-0.141523	0.678352	0.0744012	-0.0420546	0.101324	-0.500859	-0.0810535	0.683177	-0.66802	0.735245	0.183227	-0.525552	-0.623479	-0.0614971	0.0550156	-0.2161	-0.432882	-0.885836	-0.248947	-0.633735	-0.441104	-0.252083	-0.0949332	-0.263864	0.116669	0.273974	0.0936549	0.176164	0.464903	-0.175004	-0.490855	0.572304	0.206162	0.132647
ABCC1	6.83948	-1.0889	-0.946965	0.0200469	0.156705	0.183461	-0.361456	-0.42584	-0.185657	0.111209	-0.126824	-0.112715	-0.146629	-0.0686002	0.28024	-0.192593	-0.0571329	0.0372898	0.212674	-0.364409	-0.318125	0.118049	0.791289	-0.180907	0.0236976	-0.286515	-0.0694181	-0.403178	0.143429	0.0101543	-0.0215508	-0.134129	-0.0479228	-0.130416	-0.286014	-0.0058404	-0.100599	0.166269	0.428188	0.29222	0.0993957	-0.126031	0.228521	0.0434731	0.201864	0.0605865	0.0231836	0.00068413	-0.131305
ABCC3	-25.409	0.0797879	0.25502	1.17261	-0.0337766	-0.180079	0.123316	-0.19275	-0.0680807	0.0254949	0.0287564	-0.0282953	0.162359	-0.0435026	0.00022121	-0.0803515	0.0822664	0.638072	0.0997897	-0.0315488	0.00991046	-0.0104275	-0.185483	0.459894	0.00270357	-0.0501298	0.206796	0.0116997	0.306246	-0.517318	0.647972	-0.584904	-0.801861	-0.523875	1.04618	0.151412	-0.35724	0.0326583	-0.0291446	0.643964	-0.499012	0.56229	-0.137515	-0.507124	-0.461367	-0.593965	-0.0691162	0.161519	0.293238
ABCC4	-6.4034	0.72576	-3.41812	-1.96957	0.682616	-0.516863	2.92722	0.0130588	-0.501339	0.0373773	-1.89617	1.01606	-0.583933	-0.967153	-0.642364	-0.7294	0.0140984	-0.556159	0.898039	2.18589	0.270846	0.312199	0.0503569	0.0204281	1.17131	-0.94765	-0.251176	-0.787874	0.1831	-1.62219	-0.454625	0.921134	0.166145	-0.386373	-0.482965	-0.571129	0.0817715	0.447368	-0.344916	-0.179497	0.31206	-0.805804	-0.542097	0.0819111	0.186247	-0.0046379	0.924109	0.191958	-0.470211
ABCC5	12.6813	-1.91248	-0.555127	-0.177381	0.24484	0.553949	0.512769	0.968212	-1.34672	0.331773	-0.270966	-0.042406	-0.5727	-0.715391	-0.045252	-0.0186845	0.923979	0.870801	0.151291	0.370724	0.191752	-0.0166431	0.634491	-0.130547	-0.495531	-0.205769	0.0200812	-0.0308978	-0.0953171	0.042315	0.291623	0.0309908	-0.26136	-0.123997	0.076183	0.298772	-0.0415755	-0.0687728	-0.0088565	-0.193655	-0.168799	-0.150238	0.232842	0.194045	0.0992155	-0.118871	0.0143183	0.225289	0.203804
ABCC6	-12.8137	1.75972	2.50159	-2.52392	2.3595	-1.98365	0.55509	0.568954	-0.636143	0.180414	-0.671979	0.713011	-0.995887	1.42445	0.98308	0.824138	-0.962331	-1.00577	0.194694	-0.385254	0.130648	-0.374808	-0.0826248	-0.0004941	0.878782	0.381748	-0.42688	-0.850473	0.021625	0.0600004	0.214961	-0.88344	1.2543	0.129924	-0.142144	-0.333097	-0.212817	0.10943	0.0323386	1.38884	-0.0113765	-0.840913	-0.0361179	-0.113134	0.355803	-0.117293	-0.254799	0.0428063	-0.791158
ABCC8	-5.63183	-1.09123	4.10324	2.72196	4.59672	0.268817	0.371863	-2.12983	-3.52541	1.32258	0.688199	-0.290561	-0.977039	-1.40473	-1.24074	-0.203315	-0.437928	0.822963	0.404546	0.387338	-0.697013	-0.936731	0.658124	-0.180794	1.0706	-0.304593	-0.313328	-1.5298	0.17557	0.680444	-0.191722	-0.588857	-0.785564	-1.2599	-1.36644	-0.0582357	-0.280627	-0.363499	0.415432	0.237331	-0.452032	-0.806228	-0.0118325	-0.436652	0.24166	-0.244929	-0.58111	0.190654	0.0835692
ABCD2	-7.50835	-3.13396	3.94658	3.96223	1.26237	-0.118504	0.852251	-0.90909	-2.18287	-2.29626	0.415846	0.00464914	-0.892515	-0.518623	-0.505919	1.60297	-0.333089	-1.14742	0.318503	-0.590449	-0.548504	-1.18234	0.329643	-0.708302	-0.0906049	-0.149813	-0.665477	0.0118971	-0.213481	-0.510186	-0.602435	0.46221	-0.671841	-0.500244	0.215412	0.590821	-0.525771	-0.345235	0.123414	-0.234264	-0.633641	-0.187412	0.1204	0.103952	-0.151983	-0.586496	0.175852	0.298603	-0.0290811
ABCD3	-4.75084	-1.26232	0.360427	2.18013	-0.609972	-1.31744	0.241458	0.0964833	0.0434905	0.0921668	-0.117771	-0.239023	-0.0728977	-0.30895	-0.107695	-0.173584	-0.686779	-0.246553	-0.0543186	0.0102039	-0.252838	-0.433917	-0.0176876	-0.156133	-0.75982	0.405411	-0.11733	0.11499	-0.0067543	0.134311	-0.262445	-0.128301	0.223975	-0.256467	-0.0893941	-0.0862098	0.088875	0.0393079	-0.290444	0.196404	-0.195081	0.0778849	0.0194263	-0.285577	0.184536	-0.0153512	-0.307165	-0.0719225	0.166418
ABCG1	-11.9151	-2.25111	-1.38947	0.763753	-3.59504	1.80586	-2.19355	-0.0653769	0.390343	1.75583	-0.359111	-0.173179	0.651584	-0.759294	-0.95781	-0.109058	-1.79759	-0.248446	-0.603057	-0.296028	-0.574897	0.945807	0.904986	0.766257	-0.484415	-0.55782	-0.0436598	0.0988733	0.152585	-0.137889	0.554796	0.129727	0.439914	0.829884	0.573691	-0.775725	0.120836	0.105278	-0.345344	-0.0343002	-0.318246	-0.325049	-0.685253	0.183374	0.308924	0.0156227	-0.263015	0.0812898	0.143635
ABCG2	-16.2002	-4.06781	-3.78846	-4.41952	2.03736	-0.156972	1.94887	-1.2863	-0.560562	0.997796	0.180196	1.35548	-0.489544	0.928742	1.37057	0.55238	-0.39295	0.626164	-0.270104	0.322221	0.855184	-0.846895	-0.204983	0.988322	1.37173	1.50099	-1.01622	-0.12066	0.283912	-0.120448	-0.956952	-0.500263	-0.0568642	-0.418141	-0.291502	-0.886263	-0.432037	-0.547684	-0.627175	0.502861	-0.773968	-0.898459	-0.441815	0.183355	0.0190138	-0.685947	-0.507247	0.334446	-0.526994
ABHD12	6.73845	0.392513	0.503939	-1.29793	0.570751	0.710508	-0.714265	0.629641	-0.534964	-0.0862288	0.311403	0.740661	-0.059025	-0.434436	-0.0039573	0.237672	0.530821	-0.521168	0.158023	0.319681	-0.160386	0.133348	0.820669	-0.510044	0.046583	-0.213137	-0.2603	-0.293876	0.251374	0.331842	-0.308368	-0.0306006	-0.315543	0.171926	-0.66585	0.156909	0.165421	-0.140561	0.152768	-0.0754413	0.0468339	-0.168525	0.0969009	-0.209242	-0.116045	-0.0653549	0.133682	0.314024	0.00351443
ABHD16A	-2.16009	1.10283	1.3096	-2.1814	0.308059	0.250671	-1.15449	-0.229358	0.790864	1.08616	0.775724	-0.515482	-0.146104	0.0876047	-0.276199	-0.0895471	-0.326146	0.801856	0.487444	0.199745	-0.217765	-0.371961	-0.0071786	-0.253079	-0.009589	0.616058	-0.489327	0.0119274	0.08955	-0.163327	-0.12996	0.259785	0.335195	-0.102444	-0.172649	-0.31628	-0.113644	0.442055	-0.0517336	0.317734	-0.132587	-0.262536	-0.160041	-0.235344	-0.137953	-0.0020399	-0.15759	0.103035	-0.27188
ABHD18	14.781	-0.822607	-0.759511	-0.516582	0.00827872	0.945423	-0.0638418	0.525058	0.18455	0.0637168	0.201111	-0.392525	-0.249625	-0.193022	-0.0581521	0.038321	0.378701	0.224813	-0.2175	-0.206281	-0.0005143	0.159511	0.567804	-0.187143	0.0647734	0.0575879	-0.489221	-0.322885	0.248003	-0.0951249	0.0765286	0.173105	0.218826	0.256949	-0.198718	0.225786	0.00232781	-0.0767619	0.0332269	-0.103633	-0.0237968	-0.109659	0.0500797	-0.007442	-0.0691874	-0.217952	0.025488	0.00416372	0.0213127
ABHD3	-4.43732	-4.12429	-1.46353	2.31657	3.86183	1.87698	-1.07796	-0.125439	-0.291227	0.0987029	-0.702575	0.992607	0.0534446	-0.190869	0.0499464	0.634247	-0.164047	0.289418	0.450842	0.180325	-0.527286	-0.40526	0.834996	-0.238918	0.691545	-0.260192	-0.269071	0.344904	-0.178837	1.1018	-0.494416	-0.352683	-0.818084	-0.378449	-0.270899	0.126777	-0.248657	-0.0957741	-0.302126	-0.0343328	0.12178	0.631098	0.268229	0.0292325	-0.219647	-0.865626	0.171668	-0.104927	-0.112456
ABHD6	-2.17861	4.00357	3.2485	-0.120501	-0.0297617	0.00082969	-1.56661	0.827369	-0.815631	0.398768	0.43962	1.03241	-0.411199	-0.537874	2.03996	-0.0428903	0.120466	-0.249183	-0.380412	0.38253	-0.623142	-0.272019	0.5383	-0.54282	-0.0457741	0.0748298	0.0975825	0.164786	-0.141823	0.0581511	0.1423	0.35863	0.763301	-0.202402	0.389166	-0.43759	-0.0718083	-0.30918	-0.279724	0.115448	0.263263	-0.308213	-0.197752	0.606245	-0.0874164	-0.253742	0.0528326	0.0288591	0.525381
ABI1	5.36413	1.11424	2.95512	0.49094	0.798948	-1.48318	-0.199017	2.27381	-0.0363595	-0.547576	0.0118069	-1.05363	-0.402992	-0.0400078	-0.119829	-0.0990777	0.433642	0.121391	0.412949	-0.369307	0.112913	-0.74261	-0.401803	0.406576	-0.161811	0.517281	0.819619	-0.0943869	-0.310619	0.461686	-0.310546	0.179802	-0.211891	-0.140501	-0.098988	0.148208	0.0634098	0.222194	0.198972	-0.419576	0.486875	0.0795081	0.0431111	-0.0822227	0.0349443	-0.177224	0.0124669	-0.31469	0.211712
ABI2	24.6896	3.07572	-0.22736	-0.0598129	-0.890001	-0.379317	0.0768502	0.458335	0.772582	0.391756	0.365965	0.121972	0.242106	0.156916	-0.360527	0.367681	0.182388	-0.0095989	-0.0147138	0.190874	-0.0932524	0.0424373	-0.339155	-0.232041	0.0238086	0.0392519	-0.137418	0.103635	0.0582616	0.286595	0.121597	0.0114868	-0.0809309	-0.0356912	0.0971609	0.00661202	-0.0847508	-0.0833541	0.0454474	-0.190396	-0.0262456	0.153253	0.247499	-0.0910631	-0.0945202	-0.100489	-0.18359	0.0474647	0.164945
ABI3BP	-10.3781	4.0468	3.89936	-2.8423	0.743168	3.93279	3.81233	4.18158	1.83645	-1.51199	-0.144242	0.919821	1.91832	1.82955	-2.12865	4.3304	-4.42312	0.819474	-1.78844	-0.200731	0.736311	1.2165	-0.906189	0.0211288	1.59767	-1.19326	2.1862	3.01296	0.205811	1.06141	-1.01367	-0.917663	2.97954	2.07006	0.89542	0.942433	-1.34493	0.931056	1.97265	0.947504	1.29761	0.167461	-0.528879	1.44617	-0.55182	-0.811622	1.3783	-0.500582	1.51166
ABL1	9.53625	0.288546	-0.199726	-0.44301	-0.0754627	-0.104414	0.391572	1.12662	0.310885	0.62923	-0.0748005	-0.37556	-0.778816	0.17948	0.0565799	0.225012	0.0363463	0.201521	0.075489	-0.196253	0.0379137	0.376378	0.311027	-0.100915	-0.0858773	-0.171496	-0.492912	0.30585	0.0182062	0.0432467	-0.167105	0.0498277	-0.158192	0.314568	-0.193162	0.0780679	0.00695282	-0.302333	0.233096	0.114193	-0.0514102	0.175972	0.218921	0.111183	-0.0382406	0.153349	-0.162262	0.0503085	-0.0233709
ABL2	13.3315	1.58975	-0.88711	-0.965453	-1.40312	-0.2289	-0.299886	1.32753	-0.0533222	0.646074	-0.276966	-0.19426	-0.0063521	-0.180184	-0.401012	0.539145	-0.219057	0.129311	-0.109746	-0.21312	-0.067833	-0.310062	0.0980043	0.0109582	0.311009	-0.0062369	-0.0639021	-0.463681	-0.174703	-0.223274	-0.13355	0.75722	0.240033	-0.227375	-0.172564	-0.0114434	0.0570073	0.25541	0.286493	0.0516268	0.0480841	0.409576	0.576757	0.315281	-0.390055	-0.331142	0.192228	0.513979	0.0880822
ABLIM1	21.1573	-2.9644	0.321122	2.02227	1.99024	1.06832	0.394181	-1.42005	-2.01576	-0.0661407	0.464046	2.13459	-0.0878487	1.61698	-0.298548	-0.010279	-0.113703	1.33784	-0.257639	-0.513487	-0.683732	1.39747	1.20065	-0.291192	-1.75342	0.65142	0.267726	-0.208399	-0.378305	0.529907	0.877178	-0.946522	0.0774591	0.0534466	0.322143	-0.0751765	-1.69185	0.626219	-0.139112	0.711698	0.0290817	0.595587	-0.464418	-0.162348	0.864855	-0.271825	-0.0270772	-0.349868	-0.417266
ABLIM2	11.4359	2.31977	-1.79251	-1.89894	-1.35459	1.23087	0.202092	-0.668442	-0.535351	0.418744	0.123148	-0.681183	-0.42354	-0.792452	0.728672	-0.742504	1.06916	0.342721	0.0500782	0.633119	0.240303	-0.230147	-0.006478	0.28055	0.15736	-0.49858	0.107024	-0.164665	0.972194	0.00015592	-0.827403	0.232465	-0.553047	-0.877291	0.79142	0.130663	-0.242044	-0.0660503	-0.0083149	-0.0713812	0.599217	0.185515	-0.0642947	0.174744	0.209531	0.32797	0.546909	0.337174	0.024884
ABLIM3	-6.55521	-3.57592	-2.8952	-0.332125	-1.39782	-0.483666	0.0890169	-0.772756	1.32028	0.698479	0.570662	-0.0205493	1.29438	-1.94754	1.91239	1.31533	0.52147	1.01334	-0.483238	-0.824615	0.484741	-0.110467	-1.23023	0.223279	0.432464	0.00121807	1.24671	-0.98208	-0.480635	-0.143857	0.433562	0.366199	-0.64286	-0.635282	-0.477618	0.0777386	0.262722	0.392019	-0.881394	-1.04577	-0.196839	0.0768565	-0.501388	-0.0478161	-0.192573	-0.195113	0.466505	-0.250476	-0.311261
ABR	16.2218	2.49032	-0.68886	-2.02361	0.143868	1.68427	-0.384348	-0.812994	0.985658	0.212169	-1.37291	-0.66246	-0.632958	-0.58504	0.0947728	-0.52252	0.0865938	-1.20017	-0.647108	0.0393321	0.020186	0.961354	0.774358	-0.397538	-0.237238	-0.369169	-0.427592	0.409327	0.496188	-0.0304574	0.290761	-0.125937	-0.450032	0.329937	0.0893307	-0.486208	-0.0800163	-0.171044	0.392984	0.33989	0.382477	-0.617582	0.335039	0.348152	-0.332655	0.377668	-0.118569	-0.182479	0.122341
ABT1	5.74673	-0.11703	-0.140019	-0.886799	-0.190639	0.388383	0.260295	0.340536	-0.208355	0.063715	-0.193397	-0.459289	-0.0258642	0.331088	-0.0990256	-0.213742	0.199011	0.134131	-0.10527	-0.0459424	-0.159308	-0.0932744	0.376126	0.168823	0.0872164	-0.18176	-0.294115	-0.365311	-0.0112166	-0.0401315	0.12899	0.0322156	0.407998	0.0104107	-0.156426	-0.166481	-0.119498	0.171629	0.00971155	-0.154309	0.180111	-0.0942757	-0.185928	-0.0978972	-0.102311	0.0777861	0.00475112	0.0126835	-0.0879165
ABTB2	-18.3046	-4.08391	0.634595	4.02871	-0.162341	1.94457	-0.413579	1.23741	1.76328	-2.19723	-1.24056	-0.783694	-0.632037	1.83653	1.32668	-0.218626	1.59641	-0.348935	0.279292	0.67496	1.26698	1.57599	-0.880055	-0.814191	-0.760614	-2.56915	-0.449906	0.591102	-2.0732	2.67852	1.96338	-1.6316	-0.342852	1.94555	-0.439383	-0.392191	0.660149	0.917483	-0.140671	-0.0481147	0.916405	-0.0161297	0.46979	0.59559	0.543732	-0.773361	-0.741769	-0.397655	-0.540108
ACACA	19.0699	-0.701779	-1.20858	-0.282584	0.964499	0.498491	1.21009	0.964187	-0.576116	0.0772988	0.294688	0.019287	-0.309175	0.0787921	-0.0455717	0.0851091	-0.009422	0.354097	0.210991	0.0588234	0.177489	0.0115801	0.323758	-0.300455	0.29498	-0.118082	0.189164	-0.524886	0.0663196	0.0904688	-0.115406	-0.299527	-0.472805	0.0199057	0.23551	0.550032	-0.156235	0.286933	-0.0632162	0.00648849	0.17475	-0.0061591	0.081144	-0.0300749	0.309602	-0.154716	0.224875	0.0750273	0.246078
ACACB	-19.6911	-3.30685	-2.37816	1.4572	1.11716	0.331881	0.174295	0.7374	-1.89941	-0.521623	-0.147742	0.136738	-0.367229	-1.0443	0.637693	-0.18073	-0.434635	-0.0112355	0.493005	-0.300037	0.103398	0.394988	-0.0158153	-0.311734	0.565718	0.372361	-0.329684	-0.20787	0.759206	0.2612	-0.286968	0.53111	-0.310963	0.630937	-0.134697	-0.694863	0.092724	-0.141148	-0.0141689	0.415226	0.436109	-0.408772	-0.107501	0.282114	-0.588548	0.179292	-0.0114752	0.257322	-0.13784
ACAD11	-1.3795	0.794286	-0.933955	0.354346	-0.794322	-0.930449	0.613041	-0.140081	0.43135	-0.726899	0.0381601	0.313488	-0.18987	0.179301	0.285847	0.0207104	-0.405046	0.257479	-0.101338	-0.324131	0.0750326	0.119546	0.164735	0.0988648	-0.0423046	-0.0262412	0.00909878	-0.0706123	0.268104	0.0607705	-0.311812	0.0579557	0.100629	-0.0231776	0.0662346	0.240097	0.279726	0.0689015	0.485563	-0.434515	-0.231438	0.0627777	-0.0536331	0.0101473	0.128738	0.00302033	0.132713	0.00711749	-0.30636
ACADL	-24.2991	-1.23974	2.25395	1.32226	-0.0887462	1.53456	1.14967	1.489	0.633206	0.449068	0.463548	0.681819	-0.447157	0.110362	-0.0169924	-0.582638	0.594183	0.26641	-1.30857	-1.15918	-0.870795	-0.601389	0.341391	-0.30806	-0.184117	0.276267	0.727495	0.0873361	-0.872329	-0.813708	-0.757535	0.506945	-0.0930839	-0.675615	-0.594769	0.394251	0.106483	-0.168088	0.0326123	-0.0685887	-0.685522	-1.13794	0.527227	0.214902	-0.37582	0.584284	0.365781	-0.168244	-0.395412
ACADS	-8.90652	0.342701	1.83871	-4.13347	1.21001	2.1666	-0.0492529	2.62142	-1.11461	-0.421969	-0.683366	0.0271635	-0.268799	-1.01731	-0.791808	0.323592	-0.120098	0.658757	-0.123971	-0.47272	-0.542028	-0.0924055	-0.858249	-1.07366	0.305902	1.16897	-0.0429269	-0.361043	0.186296	-0.386935	0.235665	-0.159928	0.121486	-0.201701	-0.278162	0.296903	-0.0607905	-0.0138884	0.293592	-0.244551	-0.306859	-0.320866	-0.0847472	0.298937	-0.337189	-0.0841498	0.221391	0.372852	-0.141757
ACADSB	4.62471	-2.52443	-1.10781	1.76861	0.941084	0.18697	0.733094	0.343392	-0.943505	-0.409724	0.442087	0.168623	0.0774096	0.354238	0.145123	-0.418403	0.492564	0.0789738	-0.44614	-0.371287	-0.203647	0.174707	0.531231	-0.0371271	0.103876	-0.277873	0.049858	-0.122157	-0.0458256	0.0109079	0.0728635	-0.253744	0.213905	-0.0446001	0.0524795	0.260721	-0.0176626	-0.137238	-0.019208	-0.0732229	-0.195948	0.0181067	-0.32693	0.036438	0.151309	-0.129329	0.0964311	0.180755	0.0890007
ACAP2	20.2828	1.76479	1.13079	0.963675	-1.51964	-0.378155	0.0782444	0.855389	0.206667	0.180836	-0.454415	-0.589408	0.172777	-0.649661	0.212349	-0.483777	0.138956	0.133602	0.140606	0.193884	0.0240207	0.350577	-0.0491827	-1.01649	-0.126084	0.194377	0.0576372	-0.681496	0.124508	0.110922	-0.32404	-0.423114	0.0285027	-0.3301	0.328425	-0.16992	-0.184871	-0.0308409	0.213861	-0.492484	-0.128305	-0.0144901	0.0482269	0.113069	0.28307	0.301254	0.0185974	0.0166063	-0.0900328
ACAP3	-0.374143	3.23104	-0.0795691	-2.05314	-0.022219	0.455227	-0.202941	0.190583	-0.709901	0.511845	-0.716826	-1.38757	0.106995	0.889841	-0.143106	-0.828298	-0.426596	0.711292	-0.572905	0.447526	0.346365	0.295221	0.254802	0.0429018	0.34781	-0.146255	0.164747	-0.359441	0.622514	-0.282658	-0.131377	0.240083	-0.328547	0.218186	-0.556892	0.279092	-0.343743	0.496891	0.0772069	-0.200929	0.00826435	-0.269748	0.182773	0.0945988	0.194581	-0.065137	-0.0578274	0.399278	-0.465513
ACAT1	-0.51123	-0.632362	0.227931	-1.56312	-0.123831	0.296052	-1.02029	0.451819	0.523797	0.498105	-0.451821	0.0214509	-0.32638	-0.323603	-0.190511	-0.0448851	0.105136	0.475378	0.0128495	0.0323558	0.147455	0.0533465	0.282202	0.0274291	-0.0212391	-0.290776	0.119107	-0.26822	-0.131315	-0.136087	-0.179914	-0.0031439	0.124344	-0.0075425	0.279858	0.452821	-0.100016	-0.308772	-0.172687	0.0434955	-0.0039267	0.0192777	0.13597	-0.0457357	0.150676	0.00604019	-0.192036	0.0358493	0.285664
ACBD5	-0.748383	-1.42818	0.895015	-1.00204	0.547822	0.695604	-1.07498	0.00739864	-0.0666659	0.0308443	0.169158	-0.500837	-0.194349	-0.0497585	-0.363813	0.295564	-0.18607	0.363046	0.0584386	-0.517616	-0.26669	-0.399528	0.228121	0.0194085	-0.300164	0.344445	-0.0006892	-0.1399	0.0611903	0.00330518	0.129925	0.288909	-0.0215606	0.0366599	0.0505089	0.284777	0.0699193	0.102189	0.162362	-0.0907367	0.246758	0.0595967	0.178625	0.0431513	0.0919549	-0.150719	-0.121455	-0.0679798	-0.0332861
ACBD6	12.7634	-0.182794	-0.878032	0.0773792	-1.05571	0.0363215	-0.687695	0.0266281	0.766891	0.253056	0.157343	0.205057	0.395411	0.690045	0.6116	-0.158047	-0.508982	-0.0797908	-0.159723	-0.154085	-0.161011	0.156187	0.11004	-0.0825521	0.127725	0.226898	-0.321007	-0.571657	0.129625	0.0839109	-0.0663291	0.15359	0.0411347	-0.286329	-0.247883	-0.0555403	0.159861	-0.0951791	0.00278052	0.0622815	-0.118979	0.127189	0.077543	-0.141473	-0.0280537	0.221328	-0.0317175	0.0736334	0.0717505
ACER3	8.92304	-2.34252	-1.04696	0.0513432	2.29421	0.863466	-0.285775	0.86478	-0.494477	-1.18465	0.245929	0.00534351	-0.902216	-0.27137	0.720981	1.3414	-0.119234	-0.0733418	0.386791	-0.174295	0.401717	-0.722225	0.466159	-0.119319	-0.020916	-0.355388	-0.246541	-0.821574	-0.343311	-0.323723	-0.364416	0.670738	-0.0903541	-0.330901	-0.548661	-0.0446593	0.398962	-0.208613	0.112727	0.116642	0.340247	0.114383	0.010054	0.375502	0.696655	0.0942676	0.0743355	-0.0600913	0.161228
ACIN1	4.5228	-0.162016	-0.362456	-0.929449	-0.0882997	0.576163	-1.08099	0.142205	-0.142931	0.533474	-0.20288	-0.23678	0.144008	-0.16368	0.0943615	-0.0647731	0.0685749	0.0941338	-0.259085	0.0283794	0.129623	0.3604	0.480803	-0.0497368	0.0131477	-0.380661	-0.24927	0.174652	-0.0602215	0.162813	0.147166	0.157334	-0.239846	-0.0327785	-0.153402	0.139876	-0.041909	0.00816791	0.108809	-0.242677	-0.0109461	-0.0219501	0.0763737	0.0639041	-0.137513	-0.355781	0.0714413	0.308124	0.096495
ACLY	-15.4266	-3.34197	-1.5777	-1.56563	2.94444	0.362436	-0.70316	0.662272	-1.32207	0.961488	-1.58357	-2.77386	-0.20352	1.23531	1.21738	-0.786428	0.369271	-1.1884	-1.04165	1.41915	1.42565	-1.31747	-0.715661	-0.228962	-1.25232	-0.459559	0.663949	0.319359	-0.0806241	0.102922	-0.114532	-0.517445	0.871415	0.143388	-0.087339	-0.305676	0.952933	0.112176	0.105131	0.626705	-0.0003154	0.181378	0.383272	-0.416064	-0.0517398	0.0989261	-0.396828	-0.219344	-0.216079
ACO2	0.132837	0.196814	0.122645	-0.30606	0.500368	2.06549	-1.13718	1.1368	-0.877555	0.24968	-0.207903	-0.18314	-0.189868	0.00391236	0.0655935	-0.403979	0.284814	-0.0477943	-0.602962	-0.180622	-0.0102337	0.48852	0.231375	-0.138666	0.394931	0.124285	0.0450401	-0.226186	0.0364808	-0.0109718	0.0563945	0.16786	-0.173991	0.392211	-0.297604	0.00521368	0.214466	-0.0874752	0.0960006	-0.0995274	-0.2776	-0.0690823	0.0305638	-0.0192355	-0.106653	-0.133577	0.123833	0.169455	-0.128129
ACOT7	-1.77813	-2.42642	-2.33705	-1.06618	2.46776	2.00415	-0.826285	0.129872	-0.309058	-0.271276	-0.531973	-0.242043	-0.529051	-0.0679546	0.202173	-0.909319	0.729881	0.0923253	-0.120206	0.429655	0.00478041	0.0239995	0.315703	0.129765	0.341775	-0.249094	-0.344475	0.0778703	0.132718	-0.44654	-0.254018	-0.0172977	-0.268369	-0.239014	0.169009	-0.050016	-0.519961	0.403013	-0.135117	0.0271661	0.191802	0.315497	0.347301	0.25541	0.108295	0.359638	0.0279012	0.153554	-0.0470912
ACOX2	-21.3025	1.88214	2.87666	-1.55664	1.62174	-2.85505	-0.787012	2.00929	-1.25211	-1.55672	-1.81541	-3.1876	-3.10685	-0.363107	1.67162	-0.993825	-0.366393	-0.495571	-0.617661	-0.123475	1.4495	-1.17099	0.472072	0.731949	-2.23249	0.209379	-0.319325	-0.230075	-0.758692	0.883524	0.48549	0.363595	-0.119756	-1.0505	0.45093	-0.968023	0.679846	-0.211323	-0.27751	-0.148795	0.668863	-0.506945	-0.621587	-0.0253895	-0.534486	-0.249592	0.372163	-0.293461	0.227259
ACSL3	9.91967	-0.278691	3.07	-0.0921165	1.04841	-1.42108	-0.722709	-0.0004457	0.115571	-0.121817	0.733919	-0.391516	1.2361	-0.555539	-0.649894	-0.213311	0.424033	-0.917968	0.14159	0.979329	-0.570883	-0.55169	-0.0698141	0.585724	-0.272977	-0.129313	-0.544495	0.522468	-0.469798	-0.737976	-0.276611	0.259036	0.163426	0.169064	0.160888	0.0765898	-0.477477	0.205367	-0.109255	0.184443	0.327895	-0.0713557	-0.16224	-0.859627	-0.0246277	0.0241994	0.045486	-0.127202	0.105333
ACSL4	3.98298	-0.622646	0.502861	0.602309	2.19544	-0.355441	0.427125	0.664489	0.694186	-0.0536229	0.0486079	-0.308205	-0.536323	-0.224845	0.297403	-0.116273	0.691435	-0.342824	0.66131	0.570532	-0.0335069	0.463588	0.0931679	-0.354363	0.304658	0.129502	0.0168951	0.563624	-0.574315	0.121349	-0.138318	0.00116822	0.38748	0.245256	0.0328344	0.14381	0.680834	0.0800132	-0.0638859	-0.144129	-0.160806	0.464467	-0.145508	-0.263414	0.264706	-0.0244467	0.394566	-0.360822	0.385675
ACSL6	7.92352	-0.822038	1.57984	2.4442	0.750813	1.26208	0.0841667	0.491502	-0.521587	-0.038532	0.0236994	1.00664	-0.358308	-0.557772	0.600672	-0.366388	-0.115056	-0.0753926	-0.0786574	0.137384	-0.224844	-0.0129361	0.529696	0.0145105	-0.0497125	0.048759	-0.283351	-0.0111138	0.199527	0.150535	-0.0667986	0.123705	0.209075	-0.2627	0.186583	-0.107216	0.130281	-0.0978049	-0.194153	0.13113	0.174785	0.21331	-0.146019	-0.114666	0.0484815	-0.165181	0.183185	-0.0696688	-0.0588435
ACTA2	-13.6276	3.60927	0.740547	-1.15064	0.198734	1.95374	-0.726693	-0.971874	0.235702	1.07605	0.0803512	2.23545	-0.784596	0.238868	-1.10886	0.488239	-1.50419	-0.783311	0.262745	-1.01514	-1.23581	0.1596	0.545689	1.27093	-0.692646	2.0428	-0.23589	-0.201512	-0.556944	0.46661	0.887127	0.304127	0.408524	-1.04102	-0.300114	-0.334434	0.348122	0.261645	-0.577103	-0.275828	1.1176	0.688074	0.755436	-0.330194	0.376344	0.0301469	-0.109433	1.17528	0.685282
ACTG1	-22.8542	-1.10876	-0.271376	-0.570338	0.904495	-0.984363	-0.477996	1.03837	-0.533624	1.26782	1.79533	-0.543193	1.31552	0.755825	-0.818579	-0.22172	0.869053	-1.12582	0.382546	0.172133	-0.23217	-0.742172	-1.64334	-0.0358715	0.0473118	-0.29626	0.313192	-0.940534	0.263396	-0.773624	0.711172	-0.865485	0.671423	0.329973	0.200325	-0.364682	-0.325189	-0.299252	-0.47653	0.773852	-0.0776484	0.336549	0.517898	0.00675309	0.0758305	-0.488666	0.0127228	0.166513	-0.0722903
ACTL6B	-2.62859	2.98965	1.62084	-3.67547	-0.591454	0.845469	-2.09524	-0.118106	0.103434	0.462831	-0.248691	-0.0361034	-0.312395	0.400798	-0.837578	0.369391	-0.748842	0.539726	-0.0653272	-0.454967	0.0361202	-0.639472	-0.163108	-0.363161	-0.176154	0.340599	0.0530608	-0.270915	0.470072	-0.270676	0.0668007	0.510373	0.0573255	0.206455	-0.59991	-0.262564	0.31213	0.106615	0.360033	0.121797	-0.0953572	-0.112807	0.212335	0.104435	-0.0925752	-0.0068998	-0.0065273	0.274089	-0.320359
ACTN1	2.06775	4.63168	0.449884	-0.0004308	-2.0725	0.13938	-0.203935	-0.841904	-0.0362342	0.265446	0.161678	1.4278	0.789826	1.53412	-0.129222	-1.23615	-0.851921	-0.436661	0.059091	0.00410604	-0.664926	0.907135	0.487221	0.01044	0.536323	-0.355902	-0.943439	0.371729	0.108665	0.671357	-0.567476	-0.153141	-0.634387	-0.455651	0.240853	-0.228676	0.822854	0.292625	0.430587	0.133365	0.322429	0.674673	0.318361	-0.20041	0.241569	0.214132	0.496834	0.142079	-0.247589
ACTN2	-17.7279	6.10178	-0.0716203	1.52532	-6.1229	0.178559	0.207644	2.88476	-1.54352	0.697622	-0.86089	1.36671	0.42264	0.548872	0.633256	-0.150463	0.650638	-0.579697	-0.998005	0.0955636	-0.474864	-0.330809	0.316002	0.0269935	0.879935	-0.613795	0.094619	-0.0118373	0.212356	-0.742243	-0.434861	0.609745	0.0934329	0.0931359	-0.67719	0.577643	-0.309545	-0.0353839	-0.222458	1.01301	0.945208	-1.22952	0.0907055	-0.580759	-0.12378	1.38533	-0.0861262	0.509987	-0.0161525
ACTN4	-7.30446	0.270083	0.661558	-0.509665	-1.67453	1.45208	0.210143	-1.34425	1.08053	1.74798	-0.148888	-1.27142	0.00090139	-0.732688	0.64838	-1.17832	0.708001	0.410659	0.381022	0.102855	0.524623	0.282627	-0.137078	-0.923123	0.095729	0.0138694	-0.398724	0.487955	-0.303505	-0.248188	-0.205749	0.271412	-0.228846	-0.026659	-0.517996	0.09577	0.0660038	0.512424	0.169052	0.248008	-0.0563611	-0.495605	0.410769	0.670417	-0.0465326	-0.440294	0.159348	-0.180342	0.213201
ACTR1B	-3.31798	2.27191	0.485964	-4.2221	0.745913	2.35914	-1.03821	-0.127941	-0.327289	0.114253	0.724515	-0.668543	-0.416758	0.724581	-0.159279	-0.556717	-1.30207	1.06246	0.0894166	-0.201343	-0.768219	-0.566375	0.433558	-0.463164	-0.552365	0.412438	-0.126392	0.0846077	0.158221	-0.575351	-0.0850035	0.0056719	0.462011	0.223662	-0.484794	-0.165246	-0.177172	0.11108	0.15077	0.231764	-0.0674546	-0.0002572	0.180221	0.00901745	-0.0029302	-0.214466	0.0127526	0.337142	0.195027
ACTR2	4.53448	0.936778	1.4549	0.0920916	0.598993	0.0952218	-0.658703	0.333346	-0.0233798	0.182088	0.0732145	-0.369272	0.425063	0.114233	-0.67121	0.214957	0.146843	-0.12157	0.20617	0.113785	-0.0573995	-0.289536	-0.276229	-0.0386491	0.0434527	-0.0064253	-0.319969	0.252303	0.161021	-0.206619	-0.215448	-0.0635755	0.222371	0.128533	-0.0214014	0.116887	0.0724435	-0.130139	0.0165434	0.114272	0.0593145	0.0708394	0.131531	-0.229081	0.060856	-0.0251436	0.01421	0.0486642	0.00252279
ACTR3	-5.11099	2.04364	-0.186117	1.27089	-0.470624	-1.84498	0.178877	1.25346	-0.354573	-0.270542	-0.205607	-0.261111	-0.112952	0.92223	-0.539678	0.563955	0.438129	-0.123354	0.107531	-0.276265	0.327515	-0.0506011	-0.0938859	0.0812095	-0.895065	0.335146	-0.44322	0.115956	-0.368018	-0.510717	0.740018	-0.302642	0.00872159	-0.0896934	0.399143	-0.01927	-0.0674778	0.327467	-0.184932	0.387608	0.557834	0.0968635	0.224178	0.232323	0.234265	0.249067	-0.0805691	-0.446966	-0.377191
ACTR3B	5.10785	2.5121	0.45001	0.320579	-1.54267	-0.228351	-0.43066	0.682519	-0.626644	-0.0453975	0.385591	0.269857	-0.251099	-0.1678	-0.0190479	-0.358482	-0.410136	0.44041	-0.288426	-0.376385	-0.0221495	0.148586	0.231488	0.14293	0.106998	-0.42743	-0.434619	0.43815	0.391333	-0.288199	-0.321188	-0.0604294	-0.211176	-0.210053	-0.0685959	-0.339472	-0.170427	-0.276121	0.243196	-0.101318	0.155794	0.0721147	0.149855	-0.0371583	0.105284	0.0740022	-0.0891051	-0.180802	0.0184863
ACVR1	-5.10465	1.86603	1.90734	1.91495	-0.0036061	-1.94555	0.828921	1.69604	1.84985	-0.117582	-1.51365	0.0372839	-0.0470417	-1.51653	-0.236993	0.488204	0.0640939	-0.304961	0.547859	-0.38147	0.785035	-0.691926	0.0578282	-0.576014	1.00856	-0.222264	0.115997	-0.577589	-0.230839	0.0527776	-0.308457	0.540287	-0.678651	0.607568	-0.916469	-0.604218	-0.481066	-0.038677	0.0506971	-0.312915	-0.477921	0.227771	0.138036	0.0562009	0.0923184	-0.0181881	0.464233	0.0810343	-0.188826
ACVR1C	-18.0846	6.18318	-0.174445	-0.798739	-3.1064	0.00588512	1.30867	3.00192	1.34671	-0.213107	-0.756416	1.51083	-0.717843	-0.580569	0.519248	-0.27307	-1.2139	-0.966164	2.67432	0.446309	2.4297	-1.29652	-0.0047091	-0.2681	1.3314	-0.902064	-0.891455	-0.999283	0.366915	-0.638433	-0.286148	0.322122	0.566592	0.298958	0.835535	-1.1683	-0.147869	0.676062	0.148706	-1.45179	-0.983111	-0.547087	0.419099	0.531431	0.616635	-0.812598	1.30021	-0.0042868	0.642522
ACVR2A	3.75861	3.02869	-0.971809	-0.0937674	0.655931	-1.30959	1.19391	0.132756	1.05564	-0.760723	0.448708	-0.101979	0.781598	0.259667	-0.031098	-0.0964633	0.117601	0.949264	-0.436041	-0.394695	-1.40103	0.983925	0.22833	0.0898952	-1.30216	1.01959	0.0921301	-0.92108	-0.688487	0.214473	1.02459	0.424979	0.118335	0.319125	0.151319	0.117418	0.367547	-0.409222	0.00345854	-0.368875	-0.193271	0.250414	-0.231183	0.445845	0.496797	0.661977	-0.688614	0.060983	-0.060418
ACYP2	8.68205	-1.58615	-3.99237	2.82604	-0.836649	1.33586	1.59426	2.2672	-0.931874	2.05333	-0.362013	-0.243591	-0.222986	-1.0354	-0.0692745	0.198488	-0.102089	-0.20272	0.857631	0.441524	-0.661679	0.225193	-0.391338	-0.879516	-0.0952142	0.0325996	0.0351803	0.0629084	-0.29141	0.108353	-0.646401	0.0444444	-0.211301	0.16214	0.0232554	0.0428362	-0.0656474	0.211576	0.204711	0.582052	-0.186686	-0.266437	-0.389616	-0.145496	-0.400388	0.322233	0.387065	0.3741	0.556601
ADA	-15.1939	3.20472	-0.613012	-1.40311	0.153282	1.40787	-0.858537	-0.164792	0.616535	0.596481	-0.279761	1.04824	-0.712534	-1.35374	0.195984	-0.12761	0.351159	-0.161865	0.785646	-0.539766	-0.174412	-0.239842	-0.566901	-0.6467	0.0230972	0.229512	-0.105236	-0.776132	-0.166389	0.596427	0.157119	-0.255504	0.153025	-0.336604	0.164188	-0.0898684	-0.407322	-0.613802	0.533257	-0.128616	-0.180821	-0.862232	-0.165527	0.0577702	0.112689	-0.342031	-0.390859	-0.20611	-0.143547
ADAM10	8.51855	1.31435	1.0499	1.59092	-1.45506	-1.32881	0.13621	0.473188	0.842499	0.47042	0.857419	-0.910719	0.956032	-0.296385	0.290086	0.320975	0.323791	0.941308	0.183618	0.247227	0.203521	-0.641175	-0.679823	0.353936	0.275761	-0.18887	-0.106533	-0.0564082	0.00455433	0.0317475	-0.205387	0.178924	0.198378	-0.0308816	-0.158398	0.423981	-0.260738	0.0851469	0.459783	-0.168346	0.456426	-0.276634	0.292247	-0.021608	0.154614	-0.203489	-0.0709557	-0.273862	0.260924
ADAM11	-0.823086	3.88675	0.973709	-0.726126	4.07367	1.79382	-1.1506	1.29552	-2.4961	-0.937113	0.00560692	0.456938	0.213121	-0.632029	-0.931161	0.0509112	-2.80292	0.399537	-0.35652	-1.3498	-1.15611	-1.59359	0.750675	-0.0290433	0.626877	-0.24315	0.542709	-0.916459	0.771118	-0.283198	-0.937007	0.549839	-0.210388	-0.44631	-0.807669	0.109961	0.274463	0.453286	0.339324	-0.855912	0.046482	-0.327172	-0.170846	0.472312	0.408221	0.253241	0.136891	0.821119	-0.756799
ADAM12	-15.4664	-1.80398	-2.76641	2.50577	1.61594	-1.94365	-2.23346	2.97573	-1.94672	0.0655456	-2.01535	2.07673	-1.43095	0.857859	2.22997	-0.0214489	0.393278	3.5788	1.37745	-2.9675	-1.95954	0.820732	-1.63794	2.89543	0.706797	0.103944	-0.809389	-0.567839	-0.662219	-0.0014468	0.334753	2.23799	-0.537263	-0.0829761	-0.0036847	-0.033632	-0.25698	0.270385	-0.51316	-0.624711	0.808518	-0.69031	0.328396	-1.02671	0.973789	2.0999	-0.23333	0.012383	0.91311
ADAM17	-5.61644	-1.19098	-1.16533	-0.143796	2.22637	0.102169	1.05123	-0.300995	1.44599	-0.100753	1.06692	-0.790078	-0.198898	0.15853	0.257261	-0.985149	0.710231	0.577718	0.214761	-0.0041533	-0.558283	0.392364	0.0582466	0.472775	-0.0559165	0.458456	-0.119924	0.954386	0.382583	0.493907	0.266058	-0.443182	0.195477	0.407102	0.0825751	-0.22141	-0.167654	0.388598	-0.1579	-0.0531138	0.105117	0.227509	-0.37033	-0.44248	-0.249183	0.116781	0.182055	0.144416	0.136485
ADAM19	-15.2713	-0.515437	0.0466179	0.899697	0.236365	-0.762918	-1.27079	-1.13903	-0.476224	-0.575833	1.01902	0.752108	-0.0762913	0.0948826	0.365317	0.762681	-0.236382	1.5849	-0.37078	1.5301	-0.979279	0.467573	0.944464	1.6437	0.42723	-1.08107	1.11666	0.331145	-0.440748	0.689305	-0.400533	0.0988985	-0.724777	0.162499	-1.68057	0.0585541	-0.500718	-1.57235	0.209254	0.31201	0.621704	-0.0922424	-1.26547	-0.260315	0.031371	-0.842286	-1.12518	0.275308	-0.545848
ADAM2	-10.1292	3.42864	-0.312224	-3.11168	-1.02769	1.7495	-0.500544	0.352664	0.57066	0.399984	-0.516698	0.164124	-1.24437	-0.20343	-0.620527	-0.0680909	-0.0588263	-0.0039388	0.672831	-0.180379	-0.112532	-0.947698	-0.717391	-0.787247	-0.191165	0.721703	0.12496	-0.471699	0.45582	0.334253	-0.0130693	-0.532808	0.64668	0.0408514	0.0632636	-0.362592	0.181417	0.171428	-0.338773	0.0906104	-0.018188	0.0133114	-0.336251	0.189963	0.114516	-0.160303	-0.08181	0.0317013	-0.129542
ADAM22	22.9135	-0.987611	1.74973	2.43509	-0.220813	-0.148582	0.797254	0.658835	-0.751236	-0.52989	1.73405	-1.6288	-0.636514	-1.90258	-0.684162	-0.0343745	-0.696518	-0.363295	0.419326	-0.129126	-0.712158	-0.752016	-0.418794	-0.408256	-0.223839	0.36378	-0.706183	0.300269	0.954741	0.0537063	-0.226383	-0.187919	-0.0044248	0.00214532	-0.296225	-0.123692	0.0929467	0.24379	0.00062577	-0.0323836	0.312066	0.142037	-0.0961254	0.0992423	0.0790238	-0.392659	0.474578	0.182491	0.0187363
ADAM23	15.9882	1.44269	-0.977427	2.38456	-1.43948	1.24474	0.115723	-0.531535	-2.76018	-1.14599	-0.536611	-0.294057	-0.820244	0.554814	-0.577528	0.0740624	1.22744	-0.484535	0.392672	1.46062	-0.957073	0.630026	0.923624	0.258457	-1.10895	0.375018	-0.472109	0.0145139	0.542411	0.53123	0.167027	-0.356171	0.806793	-0.539124	0.653572	-0.189488	-0.0775493	0.590338	-0.461576	0.296804	-0.0079293	0.286801	-1.03821	-0.332031	0.302769	0.161826	-0.113236	0.00175301	-0.318592
ADAM9	-4.80567	0.566786	1.00956	2.49113	0.295575	-0.511324	0.309485	0.0744789	0.871627	-0.41282	0.0306404	-0.11362	0.532276	-0.254209	0.533452	0.0742119	0.110317	0.165035	-0.215621	0.0676813	-0.621375	0.297692	0.19793	-0.577014	0.11708	0.173438	-0.190795	0.219172	0.1011	0.691533	-0.244027	-0.347331	0.122149	-0.154588	-0.427848	0.280494	-0.162987	0.238254	0.108001	-0.165502	0.277107	-0.187588	-0.0586882	-0.235037	-0.425277	0.0337167	-0.150118	0.178877	0.0706375
ADAMTS10	-5.89781	-2.03468	-2.16714	-5.72663	2.08598	0.0469619	0.00788832	-1.91688	-0.514493	-0.844174	0.268288	0.00820467	0.967366	0.372328	1.99419	0.354517	0.565495	0.257162	-1.16494	-0.206095	-0.365749	-0.238893	-0.105695	-0.258339	0.372457	-0.333889	0.429588	-0.16977	1.04863	-0.0946701	-0.737357	0.372916	0.269973	-0.02805	-0.3342	0.370389	0.171477	-0.322266	-0.0090511	0.447787	-0.248539	0.302065	-0.302554	-0.0341022	0.24541	0.122083	-0.0481604	0.214836	-0.887276
ADAMTS12	-18.0354	-0.485408	0.8686	-1.49205	0.227307	1.45809	0.172155	0.595753	0.90521	0.0446714	-1.06667	0.687486	-0.788528	0.353855	-0.284046	1.38584	-0.776065	0.532866	1.45911	0.237846	0.32236	-0.601623	-0.402103	-0.330106	-0.624725	1.38286	0.100803	-0.568757	-0.125625	-0.716328	-0.0670084	0.115922	-0.217977	-0.138996	-0.252283	0.139334	0.399523	-0.445871	0.684944	0.373659	0.0732053	-0.54229	-0.152358	0.00917585	-0.119432	-0.206791	0.437463	0.50217	-0.471687
ADAMTS16	-24.0283	2.2578	0.0234545	1.38504	-1.91497	0.547417	0.759561	-0.882169	-0.721273	-0.26252	-0.0252407	-0.162074	0.388195	0.636139	-0.235361	-0.150726	0.188231	0.362652	-0.220983	0.486857	-0.0438398	-0.339134	-0.370591	-0.823988	0.202749	-0.926693	-0.343217	0.0854221	-0.20516	0.0779325	-0.445255	-0.664978	-0.64115	-0.362108	-0.144227	-0.0930162	-0.144792	-0.766362	-0.49698	-0.243502	-0.0053553	-0.436041	0.267569	-0.773741	0.429931	-0.530302	-0.731336	-0.844815	0.172079
ADAMTS17	-20.3609	-1.18928	3.06605	2.21858	0.658885	1.08605	0.249625	1.45472	0.0522786	1.72732	1.03459	1.09671	-0.784749	-1.23011	0.177265	0.628771	-0.0557776	-0.502085	1.04262	1.30857	-0.719351	-0.287101	1.70279	1.18388	0.871807	1.6767	-1.98039	0.320595	-0.180273	0.653502	0.859793	-0.112984	-0.21218	1.39219	0.355683	-0.360242	1.12225	1.31123	0.183443	-0.423279	-0.544104	-0.0619012	0.977714	0.697707	1.31788	0.690418	-0.0701591	-0.129753	-0.221167
ADAMTS18	-7.22196	-0.164724	1.60946	-3.76606	0.205595	-0.939308	-0.983828	-1.09811	1.98099	-1.40966	-1.82557	0.371564	0.719697	-0.981744	1.7792	1.34536	-0.303359	0.11564	0.869034	0.177972	0.265242	0.831488	0.360419	-1.28234	1.37724	0.600824	-0.623224	-0.0314374	-0.406085	2.12753	0.870335	0.642756	-0.189849	-1.45805	1.04591	1.50588	-1.1633	-0.309825	0.412848	-0.147243	1.08455	0.24508	-0.652842	0.0947426	-0.0524094	0.467911	-1.12311	0.0610516	0.875975
ADAMTS19	-18.0102	0.647572	-1.04763	-0.661907	-1.30894	-1.79084	0.793898	-3.55727	1.1085	-0.825021	0.764701	1.35551	-2.13109	-1.9407	0.417045	1.30701	-0.536904	0.11421	-0.925527	-0.570966	0.374082	-0.565378	-1.39376	-0.337651	-1.62891	0.932631	0.669451	-0.635901	0.81706	0.847011	-0.604645	-0.12347	-0.342707	-1.49034	0.210684	0.0574786	-0.0091506	-1.41634	-0.886706	-0.168043	0.193779	0.402146	1.12718	-1.66574	0.0782417	1.0436	0.0839275	-0.460547	-0.967845
ADAMTS2	-18.0125	0.980487	-2.76976	0.794802	0.235728	-1.43495	-0.86074	0.16711	1.21287	-2.12819	0.0640769	-0.476179	-0.60973	-0.976361	1.37981	-1.26159	1.0479	-0.31966	-0.547448	-1.11897	0.0720062	0.358141	-0.966515	0.216363	0.411693	-0.649689	-0.766488	0.198851	0.620795	0.0627145	-0.617678	0.247717	0.940591	0.53065	-0.683319	-0.240095	-0.0224927	0.399806	-0.579149	0.397987	0.0660726	0.238444	-0.180756	-0.53511	1.23583	1.67222	-0.587118	-0.195894	0.450625
ADAMTS20	-24.61	0.318428	-0.23557	0.865389	-0.736935	-0.0520403	0.207405	-0.189646	0.216482	-0.306375	-0.188808	0.0930107	0.35891	-0.403422	0.171635	0.558374	0.557797	0.136584	0.140871	0.11619	-0.317146	0.301984	0.656634	-0.347961	-0.51826	0.731174	0.289529	0.00103073	0.482988	0.296499	-0.431909	-0.722502	0.283891	0.511601	-0.48105	0.385362	0.0317353	0.321799	0.0902757	0.0180157	0.222157	0.294082	-0.941318	-0.444461	-0.0137042	0.220497	0.607398	0.100072	0.0926278
ADAMTS3	-14.2754	6.59263	0.773259	0.543579	-2.51375	0.264073	-1.80961	5.00875	1.87508	-2.61783	-2.48513	1.4008	-0.436738	0.419608	1.5894	-2.34308	0.436566	-1.77841	-0.325661	0.320287	-0.19418	-1.54671	-3.43086	-0.233878	1.87601	0.391109	-0.880152	0.407835	-0.462931	-1.41665	-0.594992	-1.12174	-1.14821	0.427833	-0.0816439	-0.606756	3.09823	0.206407	-0.07767	-1.92688	0.51416	0.923963	2.1492	0.183334	-0.0379773	0.791738	-0.379444	-0.116728	0.679588
ADAMTS6	-7.36152	-7.48195	-0.158142	-2.32619	-0.335668	-1.04854	4.66316	-0.126486	-0.0111903	0.9265	-4.86674	1.04072	-0.528223	-0.207104	-0.69177	1.06405	-0.660315	0.153539	2.08654	0.459692	1.23026	0.241239	1.70253	0.635071	-1.00122	-0.109173	-2.06314	-1.04986	1.76312	-0.354448	-1.19786	0.245414	0.402749	1.04905	0.484479	0.457285	-0.740843	0.3499	-0.763037	1.47655	0.322489	-1.40334	0.889119	0.0739657	-0.936443	0.218641	-1.95601	-0.406396	-0.869258
ADAMTS9	-23.5291	0.553503	1.79579	1.14384	0.940663	0.559821	0.0441636	-0.352023	0.0576137	-0.100153	0.249827	-0.588363	-0.469949	-0.153797	-0.616313	-0.658553	0.666506	-1.60155	0.700337	0.794125	-0.456774	-0.489791	0.0974743	1.41777	0.941248	0.044006	0.124104	-0.366657	-0.930977	-0.910541	0.431345	1.14493	-0.676609	0.351312	0.179146	0.506664	0.788772	0.0820245	0.997028	-0.635108	0.883097	-0.580749	-0.43845	-0.240373	-0.475995	-0.203819	0.0665777	0.142404	-0.396397
ADAMTSL1	-15.7527	0.323029	-0.812981	0.986195	1.18468	-1.26009	0.719116	-2.91937	-0.545205	-2.20572	-2.45799	-0.424195	2.55304	0.179385	-0.513102	2.9153	0.255408	2.47453	0.913796	1.33874	-2.20433	-1.20378	2.54068	-0.587724	-0.828481	-1.25663	1.99043	-0.83006	1.5266	-1.44358	-0.294608	-0.129492	-0.0009119	0.429717	-0.0374587	-1.87648	1.72053	1.92935	-0.496113	0.267221	1.82021	-2.21686	0.334164	-0.553628	0.94799	-0.834582	-0.978082	2.34903	0.800581
ADAMTSL3	-1.74616	5.37164	1.93749	-1.14896	-1.54414	-1.49606	0.642584	-1.89504	-0.591413	1.45605	-1.10763	2.77192	1.56951	1.39776	0.603488	0.498523	-0.444278	-0.624272	0.110244	-1.49641	0.315767	0.106269	-0.613878	0.515211	-0.614495	0.138545	-0.0533673	-0.819381	0.578003	-0.244569	-0.702956	-0.0489144	0.771083	0.355396	-1.01153	1.53775	0.760129	0.00307018	-0.357435	0.214365	0.151839	0.76604	1.5513	-0.533005	-0.229912	-0.0695089	0.274679	-0.0351929	0.212441
ADAR	1.94939	-0.675217	-1.48466	-1.1239	-0.540816	1.17719	-0.864862	-0.0187407	0.0507002	0.531264	0.338008	0.235635	0.220312	-0.044074	0.0326503	-0.267215	0.00306143	-0.421063	-0.262761	-0.243275	-0.0856307	0.382389	0.17612	-0.420598	-0.369386	-0.319034	-0.228138	0.182183	0.138066	-0.0589151	0.0234124	0.162124	-0.026043	0.0777721	-0.178989	-0.015655	-0.0348324	-0.0404659	0.13836	-0.0871659	0.0311957	0.222205	-0.0401008	-0.0678156	0.191921	-0.198253	-0.0185282	-0.0847289	0.110946
ADARB1	8.69565	-1.46798	0.381293	3.63832	-1.23606	1.52246	-1.14355	-0.137506	-0.220238	0.497169	-0.0932059	0.682496	-0.813837	-1.24002	1.08354	-0.220557	0.234051	0.00095118	-0.547615	0.591896	0.246804	-0.772712	0.838394	0.186491	-0.629767	-1.11858	0.575315	0.299157	-0.418416	0.0674597	0.302593	0.201951	-0.700866	0.160127	-0.109247	-0.317184	-0.404508	0.605675	-0.403853	0.0596694	0.499269	0.128275	-0.301479	0.214859	-0.0461628	0.0488002	-0.0719487	-0.618805	-0.0082279
ADARB2	17.1729	-14.2182	0.106316	-4.61307	-7.48633	-13.8957	-6.11153	-6.5284	-5.5569	1.078	-4.23488	1.89501	0.651541	-1.7701	5.55957	-2.25671	0.497754	-2.72913	3.69928	-4.99194	-4.03628	-0.162942	1.58821	1.73403	-2.45953	-1.46647	2.81907	-0.33665	-0.14605	1.99182	-1.37021	1.41952	-1.51286	0.929198	0.551	-1.27383	-0.160681	0.652936	2.06662	-0.910965	-0.0368981	1.38941	2.66224	0.685936	-0.521499	2.78018	0.189283	0.00195704	0.539788
ADCY1	5.69847	1.39141	3.12146	4.36839	2.23114	3.29528	-2.27961	0.165615	-1.28624	-1.46091	1.26362	0.240566	-0.121213	-1.15026	2.9607	-1.3797	0.102489	1.89917	-2.53469	1.45063	0.442076	-1.07018	-0.919849	-1.66578	-1.69504	0.904722	1.57788	-1.44873	0.578719	0.783153	0.441169	0.0155039	0.228962	1.49518	0.113819	1.23532	-0.50156	-0.492411	-0.133167	-0.4041	-0.964206	-0.0214071	0.480687	0.680945	-0.870649	-0.766688	0.811743	1.86434	-0.443577
ADCY2	17.7069	0.353297	3.73291	-1.90577	2.37007	1.66815	-0.51277	-4.73991	-0.551631	2.31667	-0.852302	0.475317	-0.564823	-4.39863	1.42403	2.75148	1.39355	1.16907	2.1457	0.774041	1.73828	2.22527	-2.91529	2.68055	-1.02187	0.221169	2.11651	2.07688	1.32118	1.97204	0.215085	-0.644625	0.884575	1.55007	0.618039	-1.13727	-1.09482	1.67511	-1.40196	-1.68703	0.674761	-1.69907	-0.987591	1.78945	-1.35289	-2.85592	0.213046	-0.964605	1.59452
ADCY3	-5.87801	0.793093	0.621469	-2.52949	-1.68081	-0.0575154	-0.80241	-1.93037	-1.843	-0.0767999	0.553497	0.89747	-0.33026	0.860913	0.365914	0.748562	0.202639	1.00522	-0.165908	0.465812	0.505441	0.221503	-0.103407	0.0504589	0.255787	-0.440388	-0.873336	-0.0398488	-0.350654	-0.415727	0.135487	0.588912	-0.554795	0.261151	-0.32569	-0.372677	0.268442	0.161074	0.0996717	-0.211171	0.174647	-0.126201	-0.0438902	0.664686	0.582644	-0.470984	-0.0175291	0.213334	-0.0635911
ADCY5	3.47668	1.38316	-1.15934	-2.68173	-5.82787	1.35527	-0.206006	0.18334	-3.02342	0.173296	0.754241	0.45806	-0.16277	1.81376	0.475924	-0.0122393	1.4986	0.944439	-0.817687	0.366204	0.300584	-0.014958	0.696913	0.611215	0.193946	-0.0264153	-0.131715	0.703156	-1.09747	-0.333776	-0.466653	0.639588	-0.303746	0.252713	-0.985905	0.272523	0.381021	-1.02744	-0.191647	-0.202655	0.601678	-0.325183	1.10758	0.262334	0.41228	0.669624	-0.301874	0.251	0.13411
ADCY8	8.97581	-7.88759	6.93659	3.45942	2.30426	0.427197	-1.02375	-2.77634	0.937965	-0.654929	-0.995006	2.26229	-0.0367537	-3.31583	-0.0618673	-0.931952	-0.724024	-0.276973	0.357708	-0.381891	-1.13176	1.39557	0.743729	0.137178	1.30232	-2.00758	-1.79876	1.86459	-1.84844	0.359921	1.00764	0.947967	2.74569	-0.0750768	0.101419	-0.800639	0.295685	-0.614039	0.189892	0.251405	2.32812	0.864087	0.773374	-0.0577613	-1.55534	0.405879	0.628863	1.19706	-1.44537
ADCY9	7.83765	4.50029	0.12755	-0.092342	-0.424087	1.18269	-0.223011	0.296898	-0.962784	0.0245614	-0.66798	0.0679769	-0.915715	0.195545	0.644617	-0.514072	-0.050768	-0.497445	-0.554455	-0.0669016	-0.0917914	0.194694	0.0415126	-1.19296	0.535691	-0.269428	-0.478688	0.515527	0.267053	0.293301	0.434683	0.115046	0.387714	0.082739	-0.852488	-0.756354	0.202249	0.459863	0.285597	-0.668058	0.354036	0.357758	-0.303608	0.53385	-0.0768164	-0.696038	0.303982	0.0358874	-0.198325
ADCYAP1	-23.2883	0.530511	-1.62354	0.726579	0.929808	-0.887854	1.05115	-0.327895	1.28962	-0.648035	0.393401	0.0449724	-0.355088	-0.404722	-1.37692	-0.86655	-1.0035	-0.230747	-0.207327	-0.469922	-0.694577	-0.486544	-0.240095	-0.0260245	-0.0591615	-0.78527	-0.449061	-0.148945	-0.748497	-0.247796	0.0265258	-0.809581	0.0764668	-0.239875	-0.0182349	-0.364283	-0.0207211	0.0148249	-0.267513	0.314668	0.233479	1.18958	0.00136933	-0.151383	-0.621131	0.214734	0.0171125	0.399579	0.168752
ADCYAP1R1	-6.17025	-3.84952	0.337418	-4.41305	-0.279554	0.333209	1.14211	0.734426	0.0442573	-0.374044	1.4417	1.73226	-0.706594	-2.72652	1.6251	0.258508	1.1785	-0.632274	-0.86468	-0.274334	-0.122895	0.163003	0.47167	0.901173	-0.896795	-1.06887	0.0340671	-0.674785	0.0739049	-0.296481	-0.145097	1.15411	-0.699304	-0.687459	-0.0461358	-0.275992	0.494191	-0.20673	0.0988183	-0.101298	0.702229	0.332978	-0.0122192	0.535259	0.502736	-0.575561	0.169688	0.108488	0.224343
ADD1	6.91476	-1.59103	-0.304936	0.0938646	0.171107	-0.242288	-0.563965	-0.125307	-0.78429	0.322047	-0.768265	-0.312065	0.252055	0.16163	-0.102052	-0.351608	0.550021	0.131018	-0.194549	-0.61799	0.211024	0.309149	0.271206	0.263665	0.334421	-0.0646494	-0.135352	-0.0623485	-0.044886	-0.301618	0.399964	-0.135044	-0.405618	-0.126763	0.0328151	0.054581	4.29e-05	0.0616088	0.0397726	-0.0230539	-0.0122589	0.195017	0.191621	0.122047	0.0385978	-0.153964	0.226974	0.174417	0.0743032
ADD2	12.2143	1.1522	-0.5924	-0.432516	-0.833439	0.0223062	-0.226435	-0.367064	0.0897093	-0.336346	-0.135374	0.316249	0.560163	-0.663344	-0.216304	0.0650404	0.154572	-0.225624	0.353278	-0.439473	0.140182	0.158932	0.346319	-0.534944	0.188723	-0.36976	-0.0368852	-0.126135	-0.372642	-0.146734	-0.246495	0.549813	-0.0551631	0.0811085	-0.808662	0.200492	0.0829701	-0.176583	0.541701	-0.557107	0.224316	0.315621	-0.295853	0.277893	0.415766	-0.3094	-0.099107	0.153641	-0.174048
ADD3	4.03026	-0.179619	1.55793	0.15319	0.378815	-1.85774	-0.872733	1.16029	-0.195494	-1.30211	1.09055	0.591391	-0.467483	0.0627375	1.3129	0.967075	0.862438	0.242864	-0.563626	-0.554019	-0.186356	-1.04568	-0.252188	0.164353	-0.737972	-0.274025	0.11808	-0.906485	-0.0939525	0.283528	1.27333	0.481395	-0.360799	-0.158434	0.247629	-0.684264	0.504352	0.177768	0.465087	0.114105	-0.442479	-0.381815	-0.208718	-0.220684	-0.114343	-0.442603	-0.200385	0.356944	-0.0487841
ADGB	-9.66282	-1.14269	-4.24853	-1.68411	0.737031	2.98839	0.492228	-2.25688	0.368174	-1.34726	-0.606651	0.0954137	-0.0495066	0.231099	-0.694573	0.64572	0.194991	0.625438	0.690096	-1.08746	-0.0337423	-0.280286	0.148188	-1.28762	1.5047	-0.878706	0.465402	-0.359744	0.121076	0.173546	-0.752475	-0.122065	-0.130331	-0.482237	-0.289343	-0.573156	-0.408373	0.227864	-0.0797133	0.444221	-0.0665797	-0.893835	-0.0515266	-0.415323	-0.851852	-0.164997	0.599217	0.126551	0.527058
ADGRA1	-16.4227	0.97831	3.4716	-0.0276007	2.5907	1.41267	-0.447773	-2.7588	0.0669216	0.447083	0.293223	0.264456	-0.0925915	0.460556	0.0661146	0.456999	0.951717	-0.403249	-1.08217	-0.023057	-1.27194	0.277381	0.327555	1.45811	0.249921	-0.130412	-0.552346	-0.422311	0.32874	-0.844561	-0.861312	0.702225	-0.782543	0.596871	0.152408	-0.266889	0.395276	0.365307	0.165068	-0.725736	0.164805	0.226777	-0.205838	0.16491	0.0598404	-0.0646641	-0.259377	0.330795	-0.61998
ADGRB1	-1.31289	3.877	0.532922	-2.52858	-1.25419	3.10427	-2.59087	0.235146	0.571964	-1.00799	0.0307971	0.415219	1.09453	-0.314332	1.94733	-0.907483	0.608738	-0.377014	-0.548984	-0.464517	-0.0059184	-0.287748	0.494539	-0.497715	0.817624	-0.0297816	0.365211	0.310877	0.142886	-0.416444	0.117309	0.107467	-0.480782	0.927127	-0.89832	-0.83184	0.514116	-0.404307	-0.489149	0.0855988	0.882899	0.132714	0.0967798	-0.0722422	-0.0706179	0.287901	0.303342	-0.202998	0.171897
ADGRB2	-11.5709	8.30705	-0.998027	-2.10049	-0.14379	1.60427	-1.80462	-1.09528	-0.551404	-0.389582	0.004893	0.098918	2.38294	-0.484308	-1.04034	-0.27709	0.336855	0.234567	0.987206	0.153699	-0.183611	-0.154966	0.221434	-0.312433	0.632385	0.877225	0.190191	0.180591	0.0366589	0.0192704	-0.0060064	-0.211039	-0.413919	-0.257386	-0.692309	-0.458539	0.114556	0.150451	0.329506	-0.272741	-0.614027	-0.0193064	0.42077	0.305169	-0.0373005	0.0771675	0.806705	0.297417	-0.170061
ADGRB3	51.4175	2.77821	1.89267	2.08304	0.3557	-0.941508	0.637102	0.511917	0.0226265	0.490714	1.03646	0.95323	0.0450976	0.735646	-0.213565	0.291856	-0.0410898	0.344711	-0.262611	0.0918433	-0.710508	-0.659881	-0.267624	0.73424	0.477829	0.0699532	0.436709	0.693479	0.390497	-0.236182	-0.347415	-0.696138	-0.12172	0.399972	0.81409	-0.656619	-0.113847	0.344648	-0.199709	-0.599071	0.0472063	0.525445	0.356609	0.323363	-0.0444769	-0.469808	0.134573	-0.613355	0.47004
ADGRG6	-24.9643	-0.432711	0.165876	0.831671	-0.280776	0.177352	-0.117385	-0.473589	0.752742	-0.775978	-0.706933	-0.0113875	0.220871	-0.375782	-1.01959	0.372674	-0.725673	0.840309	0.912084	0.432356	0.0854271	0.0897147	-0.118329	0.173049	-0.726924	-0.343861	0.15937	0.00812219	0.166366	-1.38985	0.073421	0.189662	0.121821	-0.917193	-0.627804	-0.165997	-0.179702	0.078946	0.0167876	-0.387481	0.277411	-0.132304	-0.207195	0.0960204	0.402402	0.103666	0.141763	0.53721	0.125794
ADGRL1	-0.423598	1.57963	0.178481	-1.35566	-0.328824	1.12921	-1.12282	-0.127457	0.0574685	0.401533	0.311717	0.107039	0.181104	-0.0508537	-0.0419021	-0.11216	-0.312519	0.350697	-0.509559	-0.226633	-0.241276	-0.0276047	0.477588	0.491879	0.128493	-0.648372	-0.214771	-0.15135	0.18021	-0.160265	-0.0644768	0.418587	-0.138092	0.406413	-0.443114	-0.288023	-0.0517342	0.0167128	0.33401	-0.559884	0.0540844	0.207108	0.282115	0.21603	-0.167505	-0.47645	0.00902098	0.0662743	-0.217088
ADGRL2	18.3119	1.89047	1.49973	-2.52213	-0.435661	3.47153	5.45138	-4.60369	-0.304843	-0.939923	3.23062	2.01119	-2.13657	-1.86885	1.57774	-2.41297	2.76971	1.09894	1.236	-1.16069	-0.908229	0.535852	-1.60307	-1.02527	-0.449113	-0.114207	-1.62497	1.28252	2.7053	-0.378907	2.31964	0.0805703	1.68518	0.0225797	0.252045	2.13466	1.07583	0.794131	-0.116831	0.547105	-0.119055	-0.774512	-0.865333	-0.876454	-0.796564	-0.637387	0.729212	0.309139	0.681891
ADGRL3	43.5569	1.14281	-0.486341	0.945938	0.231093	-0.450654	0.741572	0.0739725	1.21819	-0.933004	0.180046	0.456318	0.735072	0.658905	0.109298	-0.604903	0.199121	1.25136	-0.980482	-0.329088	0.435037	-0.210869	-0.682688	-0.967531	-0.773477	-0.0910006	1.28533	0.8402	-0.492482	-0.225221	-0.589867	-0.0109477	-0.0984727	-0.209178	-0.289478	0.128502	0.167488	0.26135	-0.165692	-0.426694	0.152328	-0.104291	0.232694	0.176446	-0.0102448	-0.852319	-0.0392484	-0.953593	-0.220941
ADGRV1	-17.5791	0.620091	-4.22046	-0.825665	-0.663837	-3.69206	2.34648	0.345221	3.19469	1.94312	0.889225	-1.08589	-0.207896	-0.277783	-1.33789	1.46281	0.718426	-1.59629	-0.0463903	-0.830857	-1.33239	0.670067	1.02694	-0.0172624	0.720766	0.787756	0.989778	-0.540424	0.0686028	0.677383	0.651577	-0.0403757	0.0446437	-1.30952	0.233087	-1.44326	0.243607	0.98057	-0.407296	1.10712	1.00547	-0.471927	0.717815	1.5941	0.294656	-0.898146	0.837845	0.352184	0.102962
ADIPOR2	0.133507	-0.293826	0.367213	-0.617901	0.692788	-0.0115529	0.367441	0.670283	0.830436	0.140444	-0.262854	0.0455863	0.126877	-0.164918	0.151376	0.0531668	-0.0275901	0.166511	0.461408	0.221198	0.190922	0.102343	0.148748	-0.257435	-0.185296	0.0472768	-0.182726	0.116923	-0.157343	-0.428682	-0.387653	-0.174419	-0.0368579	0.0404012	-0.17851	-0.295646	0.239484	0.0885725	-0.0405507	-0.376	0.0443224	0.2371	0.146071	-0.0995313	-0.0497343	0.0649475	0.110121	0.143774	0.442982
ADK	28.138	-0.110243	-1.33501	0.600778	-0.803619	-0.162402	0.319086	0.653858	0.195202	0.159754	0.399403	-0.4322	-0.487776	0.378281	-0.238689	0.421296	0.283809	-0.153261	-0.0266564	-0.0707368	0.217427	-0.0098019	0.552469	0.112097	0.0939651	0.119458	-0.393972	-0.477538	-0.0057846	-0.0093337	-0.43667	-0.0631232	0.157416	-0.103268	0.177927	0.270348	-0.191809	-0.325261	-0.320548	-0.0743136	-0.0020046	0.104448	-0.134776	-0.129415	0.219353	0.313948	0.0839045	-0.29658	-0.452452
ADNP	6.3695	-0.504906	0.161961	-0.111804	0.267686	-0.983804	-0.184876	0.22144	0.673226	0.167257	-0.136092	-0.311042	0.123676	0.0479803	-0.209157	-0.137738	0.578378	-0.128772	-0.0385088	0.347225	-0.23231	-0.031389	0.0197314	0.171267	-0.18461	0.0579799	-0.0649821	-0.0592068	-0.0263963	-0.17922	0.0815077	-0.0258167	0.0118025	0.143747	0.0623366	0.00470527	-0.112645	-0.159708	-0.145222	-0.124212	-0.0148289	-0.020939	0.148463	0.0432764	0.0334796	-0.336193	-0.0830374	-0.137845	0.0309103
ADORA2A	-25.2734	0.871635	-0.0241042	0.366013	-2.252	0.322453	0.289513	0.166487	-0.616548	-0.228916	-0.268343	0.0880059	0.0418608	0.788988	-0.602408	-0.0452867	0.1837	-0.0109789	-0.309503	0.103239	0.158659	-0.352153	-0.196939	-0.336096	0.296578	-0.0719029	-0.772074	0.048214	-0.0645202	-0.216333	-0.263926	0.324477	-0.162381	-0.400618	0.081375	-0.0020658	0.106934	0.00090173	0.0141645	-0.182349	0.0421001	-0.0646851	0.365324	0.194831	-0.0282806	-0.0320202	-0.126832	-0.242477	-0.191228
ADRA1A	-3.45935	-6.14284	3.07617	-3.89118	-1.56672	0.794769	1.53006	0.552171	1.03573	-0.373883	-1.00734	1.39883	1.15098	-1.63476	4.41328	3.42263	0.684908	-1.49915	-3.59506	0.54548	1.06101	2.4594	-0.870363	-0.993288	-0.252665	0.189776	-0.565912	1.14955	0.266036	-0.538157	-2.33646	0.357445	0.971978	-1.1357	1.08922	-1.34084	0.0717442	2.72204	-0.671021	0.783683	-0.584526	0.107172	-1.21734	0.716642	1.07341	-0.444763	-0.570463	1.03103	1.10234
ADRA1B	-17.7784	-1.75556	2.35959	-0.778596	1.46271	-4.58662	1.78427	-4.05137	-2.79338	1.96738	-2.67579	2.21202	-1.11802	1.46611	-0.141489	0.398469	1.55854	0.769194	-0.425015	-1.24571	-0.860696	1.19287	0.0790202	-0.171821	0.7664	-0.591342	0.276157	-1.58323	0.299468	-0.326865	-0.641468	0.71438	0.00643579	-0.223527	0.0577817	-0.355827	0.820376	-0.511035	-0.268743	-0.571444	2.28005	0.0988157	0.508385	-2.34658	-0.035284	-0.680339	-0.559127	-1.53501	0.734029
AEBP2	0.315514	0.594218	0.0538496	0.756309	-0.43659	-0.216741	0.709604	0.19874	-0.0030904	0.324609	0.130006	0.0275596	-0.187267	0.224545	-0.0393862	-0.157691	-0.0861333	0.320446	-0.188533	0.298367	0.196694	0.132953	0.433159	-0.170567	-0.245939	-0.0962478	-0.140127	0.171295	0.397477	-0.216038	0.260833	-0.255748	0.38526	-0.108435	-0.0005944	-0.0420326	0.155632	0.258135	-0.178369	-0.237686	-0.135687	0.266452	0.22597	-0.261496	-0.076889	0.413151	0.00205844	-0.141129	0.0566911
AEN	-4.32458	0.394536	-3.20577	-4.79294	1.3646	-2.50644	-0.14957	-0.432978	0.254119	0.136587	2.69143	0.125256	-2.45138	0.277849	0.495433	0.303044	0.649423	0.00772547	0.818265	0.527368	0.748572	1.78329	-0.278014	-0.855671	0.567435	0.598481	-0.726747	1.25055	-0.235727	-0.70285	-0.0784065	0.792521	0.068552	0.492117	0.32979	-0.0750685	-0.328578	-0.0528039	-0.128611	-0.628436	0.0125908	-1.27229	0.903115	0.332306	0.250096	0.895688	-0.406266	-0.0927697	0.086917
AFAP1	-4.14495	-3.01858	3.15654	-2.22373	0.919149	-0.952469	2.92575	-0.569994	-0.0061328	1.93432	-0.296906	-0.773814	0.193295	-1.49868	0.864044	-1.28785	1.16806	1.17909	-1.39704	0.483794	-0.929906	0.167274	-0.0894957	0.957164	0.756865	-0.752951	1.1726	1.6671	1.12834	-1.83134	-0.807893	-0.988094	-0.898587	-0.983214	0.789188	1.02479	-0.265957	0.0612495	0.500626	0.315062	0.298298	-1.42434	0.696501	0.0470079	0.157691	1.38302	0.0131627	-0.0729196	-0.348479
AFDN	14.7595	0.550652	-0.255059	0.331487	0.231637	-1.30406	0.197222	0.221571	-0.388603	0.563996	-0.21254	0.317082	0.714237	0.553277	0.653459	0.689733	0.735599	0.357435	-0.325224	0.336696	-0.414072	-0.0969054	-0.0502946	0.176748	0.395289	0.0742774	0.0957523	-0.279346	0.267629	0.25587	0.532908	0.0023577	-0.61756	-0.215785	0.15475	0.293589	0.130521	-0.0542501	-0.0607334	-0.255844	0.138706	0.43584	-0.0286484	0.358297	-0.160801	0.154085	0.251517	-0.207468	0.0201963
AFF1	-4.61743	-4.10669	1.88578	5.13267	-0.340714	1.12567	-0.0282444	0.448103	1.85759	-0.385888	1.14462	0.661331	-2.39867	1.08023	-0.328294	-0.2256	-0.2416	0.302663	1.63134	0.183075	-1.26566	0.283039	-1.37959	-0.952148	-0.862817	-0.781325	-0.764153	-0.105496	0.339379	0.259555	-0.314886	-0.409099	-1.01067	-0.0611637	0.450177	-0.441919	-0.738145	-1.15967	-0.19684	1.00145	0.365567	-0.185932	0.00097088	-0.41949	0.298355	0.00550025	0.776091	0.453927	0.391133
AFF2	1.66737	-5.06346	1.73593	0.205156	1.24119	-1.8628	-0.735184	0.298918	1.7545	-1.12487	1.95924	2.46949	0.272313	0.187646	1.853	0.284299	-1.26758	0.420869	1.33367	-1.08046	0.705983	0.370788	1.32919	0.339387	1.84364	-0.742925	0.310901	-0.991239	-1.71337	-0.413836	-2.31822	-1.06838	-1.39328	-1.58071	0.591674	-1.0538	1.06505	-0.766493	-0.538507	0.13375	0.321734	1.09461	-1.91682	0.0940262	-0.847763	0.245414	0.624471	-0.473075	-1.17167
AFF3	29.169	1.77146	-1.31247	2.31939	2.03934	0.453215	0.523615	1.74614	-0.443437	1.30759	0.411633	1.06596	-0.432535	0.590403	0.615665	0.953225	-1.51722	0.792904	-0.958452	1.02533	-0.52382	-1.16137	-0.789751	0.268098	0.092932	-0.756279	-0.198193	0.234234	-0.843093	-0.60363	-0.233774	0.0236144	-0.660063	-0.479664	-0.696015	-0.129218	0.474857	-0.511878	-0.255041	0.166882	0.683014	0.301418	0.274724	0.520415	0.509908	-0.0118806	0.372732	-0.449285	-0.603241
AFF4	11.4272	-0.0415324	-0.356314	0.621394	-0.369635	-0.920872	0.252722	0.676298	0.257632	0.229101	0.290613	-0.489579	0.202243	0.340059	0.155694	-0.0069876	0.333404	0.0996151	-0.021186	0.153724	0.100118	0.262149	-0.0263265	0.148172	0.0277533	0.0503179	0.0256747	0.272577	-0.0959452	-0.204108	-0.0112581	0.0362149	-0.0080081	0.0106054	0.055782	0.160614	0.0594242	-0.0403097	-0.0935035	-0.0902981	-0.063276	-0.0733453	0.133407	-0.0642584	-0.0575752	-0.0814314	-0.0694268	-0.145713	0.129737
AFG1L	10.9886	-0.879675	1.11842	1.5248	-0.534469	0.326769	-0.38935	0.0220458	-0.718161	0.244687	-0.483647	0.0122277	-0.0405	-0.479076	-0.336793	-0.0897773	0.206097	0.151409	-0.119136	-0.220221	-0.0750502	0.309289	0.496811	-0.184591	-0.0747873	0.414916	-0.0070177	-0.286787	0.165434	-0.0674823	-0.0611943	-0.161118	0.166408	0.13241	-0.0152064	0.19896	0.0282502	0.133758	-0.211539	0.0819982	-0.0798453	-0.3146	0.092962	-0.0317456	-0.0902798	-0.16907	0.321445	0.0166474	0.108642
AFG3L2	4.32231	-1.45507	0.13513	-0.288823	0.673614	1.24966	-0.696255	1.38404	-0.776236	0.0770835	0.19517	-0.137694	0.432166	0.0130486	0.0322373	-0.493664	0.472384	-0.370194	-0.172328	0.101487	-0.451625	0.285818	0.229615	-0.109207	0.182489	-0.173873	-0.127655	0.0562401	0.12667	-0.0533691	-0.207397	-0.1597	0.343515	0.431726	0.0994036	0.0673342	-0.107569	-0.172995	-0.259486	0.336662	-0.0701952	0.0857809	-0.332072	-0.154002	-0.0114479	0.0734468	0.0133148	-0.0040968	-0.0240947
AFTPH	-0.840707	0.144597	0.66848	2.20648	-0.914224	-0.262865	0.643208	-0.0739516	0.135179	0.342232	0.180757	0.129072	-0.0563684	-0.238823	-0.24304	0.233977	0.183114	-0.197456	0.185783	0.00189857	-0.10503	0.0639896	-0.146932	0.0167744	-0.099515	0.20612	-0.103495	-0.0190605	-0.165967	-0.138373	0.205777	-0.0946203	0.331326	-0.185596	0.0614226	-0.120411	0.248661	0.0332159	-0.118417	-0.064269	0.201537	-0.0109105	0.153186	-0.045798	0.0726766	-0.143064	-0.0998047	-0.117961	0.0818004
AGAP1	21.3975	-0.795758	-3.71793	0.737913	-0.113904	-0.0889649	0.445272	0.250703	0.210904	0.440761	-0.214055	0.255523	0.111975	0.511222	0.265679	-0.677815	-0.53911	0.333076	-0.587156	0.268975	-0.003482	0.724708	0.466989	-0.289076	-0.863334	-0.728753	-0.34259	-0.384578	-0.163481	0.287452	0.53634	0.0352885	-0.237866	-0.127627	0.097313	-0.105895	0.372912	-0.181131	-0.235524	-0.459211	-0.589411	0.14725	0.161893	-0.273221	-0.0739204	-0.180092	-0.0297831	-0.160731	-0.195372
AGAP2	-12.6583	5.4718	-2.20861	-0.0169156	-1.30015	1.63318	-1.93184	1.37002	-1.22451	1.40578	-0.130141	0.310229	0.156726	0.47833	0.643524	0.99472	-0.689508	-1.69956	-0.652201	-1.57768	1.55269	-0.387907	-0.547096	-0.302288	0.458169	-0.908422	1.25552	-0.184943	0.183584	-0.196396	-0.154687	-0.154701	-0.523886	-0.301138	-0.478473	-0.620324	-0.0063395	0.263114	0.376493	-1.07426	0.0316109	0.318512	0.103757	0.347048	-0.770079	-0.241435	-0.198762	-0.279233	-0.684956
AGAP3	3.95383	0.108174	-0.213005	-1.75491	1.26324	1.32939	-0.956084	-0.153197	0.038931	0.375037	0.0315316	-0.0760952	0.051229	0.207527	0.13272	-0.012132	-0.434843	0.0721236	0.0404884	-0.49287	0.392214	0.428179	0.418507	0.151678	0.155575	-0.405935	0.423364	-0.0203718	0.665357	0.145504	0.0405879	0.0517542	-0.282035	-0.0081962	-0.236216	0.333408	0.143507	0.215427	0.198649	0.0200267	-0.243009	0.0908322	0.112268	-0.305395	-0.281657	-0.331513	0.207217	0.529303	0.0276647
AGFG1	7.99902	1.06199	1.72849	1.4656	-0.426853	-0.270272	0.263032	-0.419411	0.258898	-0.23488	0.683379	-1.17402	-0.210476	0.116031	-0.361057	-0.27776	-0.0673543	-0.423204	0.243742	0.57005	-0.582096	0.154962	-0.241835	0.253074	-0.0973584	-0.0557135	-0.241537	-0.0591943	0.514877	-0.125124	0.371504	-0.218389	-0.184084	0.0475345	0.599998	-0.136337	-0.0043632	0.199117	0.250976	0.0774508	0.118417	0.170907	-0.176768	-0.527454	0.320982	-0.0242157	0.108281	0.0800177	0.0208633
AGK	8.74555	0.173757	0.141833	1.14742	0.128097	0.0795099	-0.296043	0.481701	-0.13013	-0.697948	-0.171684	0.409198	-0.188594	-0.0742372	0.0421304	0.145227	0.0116684	-0.0741832	0.372285	-0.0977204	-0.0988209	-0.0243983	0.179199	-0.0613035	0.232219	0.0550398	-0.173753	0.30848	0.133601	0.0001285	-0.110688	-0.194701	0.0464339	-0.141989	-0.373822	-0.0082889	-0.205954	-0.105056	0.025387	0.253878	0.187436	0.00468507	-0.0152118	0.135727	-0.0770525	-0.239561	-0.250826	0.213486	-0.14315
AGL	-0.177351	-1.30645	0.93745	1.37205	0.437629	-0.161686	1.10844	-1.06693	0.733914	1.52052	0.531881	-0.292563	0.396455	0.541776	-0.305083	0.394592	-0.690765	-0.917611	0.203157	0.341931	0.273693	0.357716	-0.160591	-0.199793	0.432697	1.07876	-0.284524	0.288821	-0.718472	-0.561499	-0.617347	0.63969	-0.716086	0.31049	0.257406	0.472572	-0.232272	0.139644	0.021298	-0.174089	-0.23202	-0.0367493	0.0224187	0.0503703	0.185521	-0.134997	0.0144699	0.127074	-0.418101
AGO2	1.98765	-0.606452	-2.18645	0.766133	-0.668254	0.746189	-0.0549856	0.601852	0.882903	1.03528	0.080667	0.608374	-0.235364	0.646268	0.144927	0.278761	0.146803	0.342706	-0.24022	-0.31707	0.651665	0.723079	0.232277	0.221042	-0.430068	-0.154152	-0.0055881	0.212084	-0.166263	-0.0293002	-0.239985	0.279896	-0.329	0.174848	-0.0719777	0.0243938	-0.156595	0.0565168	-0.208488	0.0415772	0.153897	-0.0794154	0.14966	-0.111748	-0.0795782	-0.0361041	0.124437	-0.131758	0.192017
AGO4	-0.804862	-1.20503	-0.147874	-0.0949902	-0.0571884	0.065426	-0.0242317	-0.375105	0.294673	0.513973	-0.166692	0.0556316	-0.119886	0.517614	0.149719	-0.704252	0.145042	-0.11549	-0.360973	-0.325072	0.0349728	-0.0336828	0.190662	-0.35491	-0.225604	0.105618	-0.281193	-0.42526	0.0331205	-0.336839	-0.0229351	0.427762	0.00385509	0.746802	-0.355066	0.156887	0.132438	-0.0852306	0.156008	0.255891	-0.0630897	-0.0230964	0.19695	0.0963111	-0.0832313	-0.372501	0.267978	0.17213	0.136486
AGPAT3	-2.0944	0.0724459	-0.151255	-0.428012	-0.255788	1.09022	-1.13032	0.622557	-0.736023	0.509981	0.0378756	-0.360456	-0.169401	-0.301363	0.0589645	0.331636	-0.0055808	0.371734	-0.447021	-0.12478	-0.0480212	0.330051	0.441767	0.106256	-0.123783	-0.432564	-0.114564	-0.135004	-0.168342	-0.0377584	0.135068	0.387085	-0.114238	0.333971	-0.184224	-0.0809076	0.0204456	-0.125065	0.176859	0.214711	0.206904	0.0219411	0.45718	-0.169691	-0.0119936	0.154069	-0.200402	-0.127624	0.0864674
AGPAT4	5.65822	1.27923	-2.47744	-3.04859	0.0907678	-0.875765	1.02879	-0.118893	-0.745189	-0.824726	-1.19233	-1.45484	0.244318	0.282735	1.79152	-0.0916657	0.441021	-0.582272	-0.481318	-0.20971	1.40417	0.315807	0.282056	-0.618896	0.350273	-0.0885123	0.388406	-0.183618	-0.304381	0.425679	-0.308164	0.420595	0.654943	0.554413	-0.0068255	-0.201234	0.0965019	-0.555688	-0.497132	-0.965114	-0.0350099	0.139329	0.11872	0.00378942	-0.0409783	0.173004	-0.296693	-0.153332	0.345776
AGPAT5	-2.69726	-2.20781	-0.392452	1.04939	-0.0286212	-0.385654	0.631748	0.182095	-0.350732	0.0323047	0.774302	0.402748	0.310141	-0.146731	0.273443	0.0157344	-0.0137318	-0.23834	-0.289529	0.292968	-0.309987	-0.0422395	0.900322	-0.33595	-0.10886	-0.0708203	-0.102206	0.227845	0.0452296	-0.114707	0.389308	0.236639	0.170376	0.390591	-0.0919744	0.198903	-0.139237	-0.240474	-0.317179	0.126085	-0.105691	-0.0199591	-0.343387	-0.233065	-0.116841	0.25979	-0.0251775	0.0800644	0.0684857
AGPS	2.86761	-1.68094	-0.0407647	2.38349	-0.168333	-1.18752	0.946974	-0.244924	-0.107128	0.0243081	-0.362156	-0.124035	0.204121	0.380864	-0.232074	0.0916304	0.281597	0.136404	0.226736	0.175481	0.0269107	-0.472909	0.0549527	0.0216154	-0.392102	0.327025	0.0457056	0.124896	-0.206973	-0.1801	0.0647547	0.0593022	0.00468568	-0.217712	0.0552064	-0.210814	0.218282	-0.0987177	-0.338174	-0.11171	0.290699	0.0141079	-0.168902	0.119049	-0.0536101	-0.382664	-0.13608	-0.242249	0.00660737
AGRN	-11.1358	-0.188664	0.625112	-1.63043	3.264	2.77361	0.69105	-2.86382	-2.07536	-0.549492	-0.1709	-2.0271	0.432992	-0.541859	0.121562	-1.1627	0.703314	0.373986	-0.642462	-0.0239134	-0.361737	0.0759864	-0.753036	-0.41357	0.00877097	0.266767	-0.778066	-0.326325	1.61353	-0.484094	-0.369791	0.488608	-0.597019	0.585219	-1.00912	-0.273523	0.836227	0.735975	0.615723	0.122505	-0.713822	-0.638928	-0.541917	0.233769	-0.497074	-0.305341	0.0099539	0.406158	-0.404733
AGTPBP1	17.6668	-0.681536	0.744545	1.45498	0.188609	0.106387	0.874458	-0.384115	-0.0429359	-0.351013	-0.399785	-1.28046	0.31571	-0.0542471	0.404491	0.0911545	0.698603	0.356919	0.0817463	0.18862	-0.0374244	-0.0701485	0.365673	-0.459319	-0.0437118	0.364339	0.912575	-0.451888	0.3234	-0.197911	-0.394645	-0.311715	-0.372839	0.143491	-0.68078	0.0300111	0.0544515	-0.425089	-0.0024272	-0.201495	-0.306578	0.442386	-0.103351	-0.443884	-0.0166923	0.0689789	0.153108	-0.179212	0.128989
AGTR1	-24.5708	-0.417357	0.112364	0.0143247	-0.278016	-0.602506	0.127303	0.139156	0.386229	-0.437924	1.05235	-1.23675	-0.370065	0.360486	-0.402104	-0.110677	0.626471	-0.625479	0.309084	0.6807	-0.228551	0.114819	-1.00547	0.484168	0.139315	-0.709759	-0.515225	-0.383654	0.320551	-0.779923	0.178972	0.964939	0.137325	0.835315	-0.204995	-0.337915	-0.169177	-0.390786	0.763349	-0.26107	1.27196	-0.430577	0.120873	-0.643149	0.0179517	-0.884402	0.782949	-0.0276263	0.0884549
AHCTF1	2.8767	-0.23349	-0.155465	2.0524	-0.771844	-0.339317	-0.0046661	0.087732	0.110344	0.0942355	0.468995	0.135149	0.121948	-0.001595	0.173563	0.214892	-0.0671778	0.237321	-0.297602	-0.13193	0.026895	-0.0706509	0.230367	0.361448	-0.186129	0.011718	-0.0943752	0.153469	0.0537041	-0.34344	0.267279	0.20932	0.0737869	0.139168	-0.0422534	-0.137829	-0.0440317	-0.0179772	-0.17587	-0.234624	0.156835	-0.0475918	-0.149434	-0.0573273	0.127467	-0.123733	0.0826537	-0.273878	0.139614
AHCYL1	7.39755	1.41182	1.04696	0.314292	-1.47801	0.0202081	-0.762336	1.5769	-0.41579	0.333562	-0.0771245	0.317234	0.00095784	0.252363	-0.664173	-0.735149	0.666995	0.0818038	0.42162	0.336397	-0.266188	0.0604404	-0.250746	-0.521046	-0.114124	0.404036	-0.0450527	0.0738981	-0.0165887	-0.197802	-0.16827	-0.0619122	0.00923582	0.163687	-0.0758699	-0.0397843	-0.304326	-0.120456	0.124666	-0.0624038	-0.035503	0.0855402	0.0385534	-0.173496	-0.388985	-0.229446	0.0299894	0.295314	-0.0393362
AHCYL2	19.5837	2.20392	-0.993392	0.689911	-0.65637	-0.216997	-0.174105	1.97271	0.988324	0.362261	-0.217972	-0.195099	-1.03328	0.402392	-0.471051	-0.0613806	-0.265099	0.379592	0.485209	-0.491493	-0.0953791	0.522433	0.291432	-0.0408612	-0.0560146	0.197674	-0.345632	-0.498389	0.175899	0.313302	-0.098431	0.372422	0.328788	0.327501	0.491182	-0.15513	0.263138	0.0128723	-0.210247	-0.214729	-0.567642	-0.443052	0.15114	0.261846	-0.085892	0.211461	-0.0160043	0.0417258	0.430247
AHDC1	-2.9239	1.07314	-1.83116	-1.62576	0.79251	-0.183275	-1.13957	0.136774	-0.103066	0.806048	0.0731972	-0.277135	0.236293	-0.574147	0.645653	0.0428873	-1.12011	-0.303582	-0.985517	0.0734895	-0.0394498	-0.0164934	0.120502	-0.009801	0.498414	-0.691324	-0.669678	-0.110074	-0.286616	-0.40384	0.597113	0.107607	-0.884427	-0.055303	-0.219619	-0.147386	-0.152545	-0.158081	-0.0578611	0.16235	0.155609	-0.0819396	0.276808	0.20063	-0.0623866	-0.090839	0.0018126	0.249552	-0.177999
AHI1	24.4285	1.88593	-3.02943	0.30325	-0.574434	-0.0821369	0.452371	-0.658185	0.363999	-0.280593	2.51789	0.81091	-1.53028	0.20352	-0.303035	1.03827	0.999851	0.558312	0.912056	0.0592601	-0.492056	-0.398837	0.323215	-0.690175	-0.859385	-0.282619	-0.386537	0.948874	0.824538	0.343641	-0.317472	-0.294235	0.2514	0.124997	-0.0643391	-0.414785	-0.315871	0.15505	0.0951991	-0.0949651	0.159925	0.221239	-0.150381	-0.520923	-0.210905	0.0394263	0.792791	0.360946	0.619809
AHR	-22.944	-0.601648	2.11451	2.52997	-0.132983	1.0177	0.738813	-0.591654	1.07283	-0.279396	-0.0406515	-0.536316	-0.0835188	0.397494	0.243524	-0.646136	-0.511528	-1.09778	-0.20133	-0.0909587	0.128529	0.290796	0.697493	-0.602994	-0.60347	0.484891	-0.591493	0.223618	0.137025	0.0849847	0.378542	0.0759538	0.854691	0.0584678	0.414482	0.403425	0.605931	0.152657	0.256875	0.0667319	0.089536	0.225748	-0.191988	0.299666	-0.151439	-0.166898	-0.0453654	-0.0918072	0.633997
AIG1	15.0955	-1.32179	0.849571	1.40128	0.979599	-1.41831	0.0616092	0.176487	1.02482	0.365699	-0.0006007	-0.765197	-0.273429	0.211083	0.127747	-0.339536	-0.372542	-0.639865	-0.203436	-0.092653	0.0268589	0.0366386	0.0479524	0.487815	0.613989	-0.37625	0.0946617	-0.326238	-0.36902	0.39179	-0.255032	0.205754	0.136614	-0.181683	-0.235572	0.342428	-0.0564639	-0.0154176	-0.195072	0.0314246	-0.0813192	-0.103411	-0.362247	-0.323392	-0.0571731	0.00847978	0.279844	0.174081	0.120217
AIM2	-25.7703	-0.134702	0.264793	0.75167	-0.234732	-0.0220999	0.336575	-0.123988	-0.0223444	-0.28956	-0.251885	0.128164	0.019874	-0.186759	0.0883947	0.148585	0.300724	-0.0144191	0.0484762	-0.0712714	-0.0345097	0.0917663	0.406605	-0.222006	-0.164243	0.11839	-0.236197	-0.0004949	0.263407	0.116276	-0.0708829	-0.339251	0.150622	-0.0804546	-0.0946685	-0.122484	0.0229715	-0.0467081	-0.0014755	0.0184983	0.058823	-0.162812	0.0837121	0.0233404	-0.110423	-0.103866	-0.0489655	-0.0430089	0.264906
AJAP1	0.071454	2.48142	0.765713	-0.21065	-1.30916	0.608327	-2.04707	0.151008	-1.22845	-1.03985	-0.528699	-0.718353	-2.37662	-1.63316	1.79454	-2.03427	0.00122714	-0.588824	-0.106632	1.55496	-1.0354	0.0918764	0.588692	0.251866	0.0785493	-0.0654149	-0.087947	1.46939	0.674436	-0.640227	0.582964	-0.157613	-1.12968	-0.427575	1.44221	-0.325541	-0.0039942	-0.328073	-0.452997	-0.937142	1.20507	0.432203	0.933847	0.509877	0.100751	1.08456	-1.12196	0.281071	0.0952643
AK4	-14.0926	4.31243	1.20734	-0.572576	2.17938	-3.11015	0.653069	0.177023	-0.919928	-0.910835	2.99843	-1.45836	0.0697374	0.594746	1.29439	-0.10961	0.256693	0.559069	-0.522709	0.488182	-0.171501	-0.806125	0.553364	0.149639	0.583983	-0.183473	0.580388	-0.849681	-0.156505	0.350459	0.47776	0.886814	0.97109	0.00036496	-0.705071	0.0547004	0.480051	-0.135916	0.0008281	0.441931	-0.196473	0.337563	-0.468012	-0.531543	0.530249	-0.598568	1.6665	-0.48709	0.300055
AK5	11.3431	7.30541	3.60123	-0.905608	1.37342	-2.03652	-0.423711	-0.737691	2.17251	-0.752097	0.718033	1.94353	-1.51245	-1.07334	1.07008	2.96078	1.56064	-1.15115	-0.0076017	0.660582	-0.305963	1.61973	-0.0701036	-0.708934	-0.236827	-1.36109	0.951659	-0.18733	0.317575	-0.600267	-0.77774	0.25045	-0.0097874	-0.186666	0.499117	-0.0367952	0.964797	-1.91705	1.61398	-0.0004301	1.2829	-0.800223	-1.07564	-0.629687	0.369921	0.9063	0.240482	-0.603232	0.435204
AK8	-14.8269	1.80347	-3.26079	-0.675014	-0.486663	1.18923	-0.907966	0.171235	1.22554	-0.234774	0.840103	1.18608	-0.806222	0.448002	0.592242	0.444254	0.389879	0.142171	0.597499	-0.168399	-0.442566	0.271211	0.681076	-0.506786	-0.862902	-0.145018	-0.526722	1.26865	0.399639	-0.401282	0.707027	-0.139894	-0.158346	0.337559	-0.68723	-0.800177	-0.338222	0.521404	0.664419	0.354838	0.118445	-0.662375	-0.152344	0.625641	0.128729	0.387364	0.472054	-0.246096	-0.137494
AKAP10	2.60593	-0.699247	-0.0158696	1.37974	-0.287408	0.196633	-0.29449	0.247022	0.130934	0.13194	-0.0622862	-0.241745	0.000133	-0.059267	-0.131584	-0.269691	0.120658	-0.0422531	0.134087	-0.238471	0.0341982	0.229512	0.306177	-0.027468	0.180838	0.122987	-0.169768	-0.159008	-0.0587479	0.213896	0.152137	0.0685848	-0.122944	-0.0074597	-0.22466	0.160452	-0.0444515	-0.0893933	0.0424017	-0.0485949	-0.0245568	0.0173046	0.0608611	-0.0928925	0.0197156	-0.013624	-0.0834349	-0.0086289	-0.186215
AKAP11	10.1402	0.541481	0.758741	1.83482	-0.952488	-0.717981	0.0137106	0.212868	-0.0390282	-0.298863	0.527773	-0.13089	0.403671	0.130673	-0.261345	-0.0567575	0.0462438	-0.294791	-0.0249032	-0.17873	-0.0060558	0.292015	0.209121	0.123827	-0.419114	-0.0069199	-0.0600585	0.223264	0.00683277	-0.187722	0.0647757	0.354061	0.267732	0.0453908	0.0431589	-0.0944338	-0.192844	-0.0869864	-0.300408	-0.0908774	0.0225139	0.106889	-0.0723614	-0.0461931	-0.0375086	-0.0984345	0.0230853	0.0351354	0.152508
AKAP12	0.360044	-3.96012	-5.30876	1.60104	2.42053	-1.82089	-0.793902	-2.15116	-2.26762	0.0370202	0.326622	-1.25574	-1.55866	-0.70158	2.4597	1.06959	0.647647	1.78404	1.12386	-0.364669	-0.582455	0.129689	-1.82477	-0.999313	-0.558308	-1.20659	0.660634	0.0433618	0.624094	-0.843985	-1.66936	0.234949	0.442778	0.362425	0.700787	-0.692828	1.13257	1.69159	-0.254933	-0.148234	-1.21207	0.755618	0.641777	0.594182	0.151922	0.189648	0.407836	0.263285	-0.0329023
AKAP13	-3.66371	0.810247	-2.47144	1.08223	2.85256	0.311372	-0.255397	1.09611	3.96617	-1.08128	0.38723	-1.11064	-1.20118	-0.922756	-0.193519	-2.17241	0.908285	-1.73646	1.44553	3.3333	0.541956	0.821302	1.2116	1.3761	1.37629	-0.269846	-0.351587	-0.748223	-1.07881	0.504055	0.58503	-0.74322	-0.312161	0.0962976	0.448286	-0.561631	-0.110988	1.85708	-0.236111	-0.469564	-0.367111	0.558566	0.400383	0.439388	0.414058	0.208758	0.769254	0.694669	-0.518094
AKAP5	-23.8298	1.8074	0.334474	-0.0487973	-2.90258	0.52552	-0.268236	0.350026	-0.771366	0.0569127	0.663321	-0.293812	0.0062579	0.440175	-0.498369	-0.539083	0.0380322	-0.663544	0.269431	-0.141045	0.347825	0.678433	0.632254	0.48544	-0.500653	0.0451093	0.152313	-0.213336	-0.165328	0.170604	0.475125	-0.139261	0.204679	0.378994	-0.0784765	0.42559	0.562203	-0.753561	0.359424	-0.203001	-0.0338664	0.520326	-0.464511	0.199062	0.368089	0.145176	-0.198728	-0.276599	-0.186172
AKAP6	30.6845	-0.281792	-0.122088	1.36054	-0.326351	-0.964094	0.331098	0.259784	0.686411	0.112854	-0.665516	-0.44832	0.0527418	0.0040587	-0.289002	0.330068	0.0568501	-0.540645	-0.140773	0.10235	0.196485	-0.151507	0.01965	0.188354	0.117113	-0.0883092	-0.19279	-0.359283	0.234478	-0.359162	-0.251075	0.166159	-0.196105	-0.151579	0.261125	-0.0346609	0.0376179	-0.057201	-0.0401296	0.254504	-0.155086	0.120777	-0.16912	0.0973718	0.380993	-0.229471	-0.176848	-0.0668535	0.18696
AKAP7	-0.402042	-1.54629	1.98186	-0.139689	-0.528092	-1.39142	1.41435	-0.31363	0.310107	-0.537032	0.0302993	-1.0737	0.844017	-1.04396	1.66056	0.18658	0.912207	0.476737	0.553806	-0.224539	0.246157	0.233262	0.0978056	-0.856137	-0.739414	0.133416	0.0299713	-0.322555	0.272328	0.198228	0.312955	0.54023	-0.158448	-0.439446	0.0163933	-0.186141	0.28363	-0.74468	0.298476	-1.00938	-0.152136	-0.158182	-0.182612	0.472263	0.291333	0.592236	0.549479	0.16408	0.214085
AKAP8L	9.08421	1.14612	-0.900881	-1.11295	-0.57725	0.383654	-0.938044	0.983332	0.00202021	0.633076	-0.250486	-0.426104	-0.243756	-0.142643	0.0554043	-0.667753	0.00421712	0.592636	-0.236605	-0.194458	0.267825	0.16451	0.338949	0.289751	0.0643382	-0.413903	-0.0911857	-0.47354	0.451778	0.0327843	0.475105	-0.0824892	-0.482381	-0.284232	0.319364	-0.12201	-0.190736	0.188973	0.242027	0.00887547	-0.18697	-0.246263	0.0544613	0.052288	-0.163186	-0.0201427	0.129495	0.0847728	-0.148051
AKAP9	23.3959	-1.52056	0.0470805	0.150494	-0.564902	-0.309674	-0.879111	0.282975	0.0867007	0.0780051	0.0629734	-0.531552	0.441623	-0.0110831	-0.358337	-0.0109472	0.0918943	0.0772099	0.00493555	-0.0988609	0.158267	0.450407	0.368887	-0.0303698	-0.0438123	-0.273022	0.0477757	-0.56985	0.104961	0.143436	0.0855163	0.137694	-0.0294743	0.0674064	-0.0741099	0.24446	-0.18664	-0.122277	0.433311	0.0429682	0.184333	-0.205926	-0.117482	-0.0808088	0.109286	-0.0202339	-0.0429541	0.0704557	0.0720571
AKT3	35.7934	2.10207	0.380261	2.69752	1.49234	-0.8876	-0.111829	-0.136154	0.368333	0.81882	-0.078944	0.310465	-0.0212674	0.428595	0.102371	0.118525	-0.489333	0.0793782	0.351426	0.596833	-0.0286649	0.324647	-0.651915	0.332146	0.0355249	0.053754	0.0135375	-0.20204	-0.303387	-0.215509	-0.0232148	-0.161672	-0.0728287	0.0689466	-0.0843419	-0.0523547	-0.122693	0.25532	0.074866	0.218495	-0.160725	0.109214	0.128456	0.203609	0.238987	-0.169605	-0.143947	-0.158976	-0.101033
ALCAM	14.6543	-0.899921	-5.22634	-4.74338	-2.9929	-0.310442	3.26106	-0.167586	-1.1813	-1.7417	-2.60143	-0.666362	0.345723	0.363043	-3.04116	-0.945706	1.69883	-2.06492	-1.43022	0.927469	0.456636	-0.846432	-1.85186	1.84829	0.561505	1.4315	0.04949	3.5422	-0.818709	0.31776	0.979202	-0.0758039	2.32159	-1.22749	-0.868094	0.15467	1.68527	-0.117319	1.82438	1.2272	1.40994	1.43781	-0.804098	-0.0549878	0.0453183	-0.211014	-1.13713	0.151423	0.183063
ALDH1A1	-25.0472	-0.109131	-0.2945	1.13308	0.0946674	-0.606	0.924455	-0.220111	0.412553	-0.60228	-0.438542	-0.47307	0.620107	-0.0347496	-0.663945	0.410443	-0.498193	-0.0995298	-0.577908	-0.286248	-0.58208	-0.100136	-0.0509809	0.216699	0.0918568	-0.128201	0.200333	-0.212439	-0.0206384	0.0565757	0.0717863	-0.0569997	0.0415221	0.0832962	0.2402	0.143113	-0.0874554	-0.0748812	0.0613987	-0.667735	-0.239426	0.430127	-0.469746	0.65892	0.274414	0.108595	-0.0363299	-0.0924105	0.0559794
ALDH1A2	-21.5363	0.377668	1.32574	-0.620619	-1.50628	0.944546	0.427397	0.284018	0.36844	-0.81322	0.582463	0.0217331	0.294875	-0.389961	-0.478594	0.361447	0.333868	0.543832	0.265126	0.498787	0.416768	-0.838564	-2.01017	1.33751	0.597343	-1.47251	-0.94781	0.0786311	1.07677	1.26478	0.601809	-0.531456	-1.30252	0.53838	1.06487	0.593671	0.227308	-0.451047	1.66621	0.117196	0.887336	0.0807072	-0.149134	0.0351119	0.571612	-1.39944	0.594049	-0.28029	0.137937
ALDH1L2	-17.0063	-3.84601	-1.22201	-1.49691	1.03289	0.774341	-1.03539	-0.627943	-0.37043	-0.718527	0.489955	-1.13328	0.90982	-0.308124	-0.0938114	0.383496	-0.572064	1.55436	-0.0380753	-0.103022	2.25336	0.885612	0.00666564	0.133649	0.950129	0.419045	0.335015	-0.720002	-0.158415	-0.342777	-0.154079	0.0412782	-0.316138	0.155366	-0.0922186	-0.612859	0.30826	-0.847718	-0.179333	-0.0175693	-0.221963	-1.1311	-0.0844937	-0.113865	0.637768	-0.435254	0.403293	-0.431825	-0.437562
ALDH3A2	13.4256	0.0102353	-0.427293	0.0508377	0.102116	0.974045	-0.71502	-0.373575	0.421493	-0.209107	0.525308	0.815936	-0.261059	-0.248347	0.309608	-0.0126776	-0.0314543	-0.199479	-0.801688	-0.313956	0.241785	0.145626	0.342108	0.28024	-0.530931	-0.142229	0.148436	-0.271653	0.555224	-0.0386019	0.51747	0.0489437	-0.0085	-0.310977	0.0691252	0.00063399	-0.131303	0.386695	0.176631	0.199576	-0.134535	-0.479396	-0.0262834	0.00056908	-0.0785986	-0.357217	-0.174057	0.044473	-0.177641
ALDH7A1	-0.280629	-1.00942	0.178925	-0.56624	-0.685253	-0.540409	-1.01779	-0.458225	0.958658	0.695668	0.484839	0.281467	-0.267399	0.122115	-0.379914	0.35965	-0.441781	0.229271	0.456062	-0.367974	0.0250981	-0.351867	0.0552616	0.0181195	-0.361391	0.232637	0.122046	-0.105409	0.00434759	0.210065	0.234416	0.252611	0.00604047	0.494335	-0.107583	0.409402	-0.115842	0.00433126	0.165181	-0.375501	-0.122343	-0.286673	0.0750586	0.0715701	-0.0430925	-0.113425	-0.251778	-0.179103	0.0301777
ALDOC	-11.8717	-7.17898	1.03301	-0.767627	2.76028	1.02586	-2.06963	1.13536	-4.68205	1.71675	2.47284	1.67085	0.138269	-0.656701	-0.203985	-0.0327747	0.235988	-2.60645	-0.51161	-0.590734	1.05508	-0.910831	-1.81079	-0.256236	-0.146742	0.0919579	0.437487	-1.61443	1.25111	-0.671249	0.27399	-1.13899	-0.476991	-0.836304	0.961412	-0.315745	-0.557379	-0.265698	0.525298	1.57104	-0.273682	0.977861	0.185924	0.382478	-0.653272	-0.107331	-0.334715	0.118841	-0.19272
ALG13	-0.929459	-0.636888	0.173062	1.83772	-0.382895	-1.42193	0.5429	-0.0876833	0.49058	-0.0842921	0.36725	0.12698	0.0140994	0.333724	-0.0357298	0.275813	0.126644	-0.151066	0.148486	-0.547583	0.144857	-0.150899	0.0381857	-0.0674031	-0.200472	0.386305	0.137277	-0.066888	-0.0323822	-0.118891	-0.211828	-0.0225421	-0.0182441	-0.214501	-0.0961812	-0.299311	-0.0738798	0.099398	0.0836364	0.121358	0.147267	-0.112744	-0.171028	-0.0236102	-0.125675	-0.0091536	-0.0206466	-0.113849	0.235143
ALK	7.48881	-13.9806	2.05547	-5.12508	-2.19176	4.75853	-0.946932	-1.44439	-0.797382	-2.44716	-0.195341	-2.91965	-2.06877	-2.12689	2.97412	3.06487	1.18265	-0.251419	1.29796	-0.701606	-0.35621	-1.56768	-0.725341	-0.89436	0.570538	-1.18047	2.87284	-0.372636	-1.57269	-0.8636	0.350706	-1.64667	1.53827	-2.4528	-1.5831	-0.247827	-1.99659	-0.297416	0.153218	-0.117793	2.17257	-1.06598	-0.245271	0.18692	0.417175	1.13338	1.22275	1.65477	0.49872
ALMS1	9.76486	0.419795	-1.41423	1.97185	-0.769001	-0.417376	-0.0189735	0.554233	0.318714	0.0572314	-0.138858	-0.216572	0.15565	0.0534131	0.0395963	0.493716	-0.376424	0.0137561	-0.0654223	-0.412721	-0.327681	0.357366	0.0665119	-0.0265695	-0.218006	0.0904916	-0.291336	-0.0077762	0.0991892	-0.216968	0.0974871	-0.195033	-0.0703611	-0.156013	-0.182378	-0.130192	-0.0694972	-0.0673075	0.193835	-0.0128956	-0.146566	-0.0588515	0.0272837	0.0488665	0.229425	-0.214547	-0.0105421	-0.0279197	0.0770229
ALOX5	-25.2728	-0.384766	1.33214	-0.11655	-0.406513	-0.248949	-0.119486	-0.148796	-0.0424019	-1.2182	0.771187	-1.12935	-0.236046	-0.314485	0.231935	-0.0824846	-0.367601	-0.469902	0.380733	0.485564	-0.329315	0.111336	-0.972711	0.473805	0.317491	0.14314	-0.107143	0.0876762	-0.112252	0.522467	0.198036	-0.0580159	-0.0802444	-0.0119943	-0.29899	0.252266	0.668869	-0.147376	0.830796	-0.110182	0.337632	-0.377633	0.045704	-0.399289	0.381359	-0.703542	0.769089	-0.370739	0.376905
ALS2	-1.43407	0.843101	-0.520605	3.99852	-0.309277	-0.0308732	0.663444	1.54869	0.0499327	0.796294	0.0664556	0.0998783	0.764599	0.0951034	0.772113	-0.425824	0.0765822	0.605904	0.578415	-0.746812	-0.249544	-0.473667	0.252995	-0.397484	-0.21994	-0.153792	0.341011	-0.213528	-0.552759	0.236034	-0.104331	0.488821	0.698857	0.0126626	0.149441	0.302144	-0.169636	0.394867	0.024409	-0.20589	0.0491745	0.50821	-0.317482	-0.55319	-0.0564023	-0.642633	-0.186245	0.322971	-0.145911
AMBRA1	14.4438	-0.143735	-0.0803561	0.891396	-0.256993	0.22418	-0.731944	0.381757	0.781467	0.154515	-0.416316	-0.442867	-0.210247	0.619433	0.225111	-0.101224	0.24907	0.0670618	-0.316941	0.00476961	0.149873	0.36797	0.387142	-0.0732506	0.11747	0.260173	0.0081531	0.0536356	0.14803	-0.12868	0.0346684	-0.133234	0.0523714	0.00274417	-0.311411	0.25599	0.262219	-0.0283818	-0.0150095	0.0384624	-0.142238	0.0174465	-0.0026291	-0.0435071	-0.0093365	-0.158352	-0.0861984	-0.108647	0.107028
AMFR	-1.13676	0.576897	-0.819687	-0.772804	-1.55234	-0.296911	0.195829	0.0146029	0.212416	0.227617	-0.109449	-0.0355839	0.249055	0.587516	-0.255217	-0.364002	-0.38625	0.093094	0.0173308	0.082441	-0.0097273	-0.0037329	0.131068	-0.131562	-0.158863	-0.114457	-0.623305	0.274346	-0.0940544	-0.263894	-0.143713	0.39173	0.0371186	-0.28788	-0.130605	0.0753244	-0.0402843	0.056851	-0.140411	-0.375619	-0.135626	-0.0571577	-0.0821076	-0.0540305	0.027342	0.0865893	0.0365154	0.109846	0.0537345
AMMECR1	2.26728	2.69466	1.49586	0.856205	-0.802179	1.18028	0.499104	0.219077	0.709705	-1.28453	0.765674	-1.34895	-1.72962	-0.178798	0.210487	0.447763	0.815496	-0.0896761	1.10954	-1.09684	0.409096	-0.330543	0.112668	0.0066381	-0.330258	-0.559997	0.274428	-0.349294	0.767016	-0.358494	0.369928	0.631635	0.622262	-0.605022	0.395643	-0.734389	1.17813	0.0591911	0.14118	0.227922	0.612407	0.613066	0.00403872	0.386336	0.841381	-0.0753109	0.25504	-0.253093	-0.0331189
AMN1	12.0825	-0.681835	1.10748	-1.86639	0.270743	-0.630123	-0.740899	0.672547	0.156884	0.160895	-0.373881	-0.351007	-0.326528	0.0670352	0.150507	0.36915	0.199372	-0.0279759	-0.0385506	0.153891	-0.0949909	0.213776	-0.223742	-0.577398	0.250929	0.0263142	-0.236771	-0.331647	0.349796	0.171975	-0.219956	-0.11995	-0.15906	0.10209	-0.260973	0.445986	0.0254921	-0.187264	0.191624	-0.284847	-0.123067	-0.0986953	0.0409592	0.00297132	-0.0520738	-0.0025766	0.0658677	0.0549764	0.0918906
AMOTL1	-11.4457	-3.08771	-0.179595	-0.187963	1.35585	-2.35567	0.994067	-2.31059	-1.56619	0.95064	0.89192	0.123055	0.313546	-1.22267	0.977579	2.14913	0.754561	0.0778048	-0.548577	0.785673	-0.803816	-1.95894	0.599923	1.23406	-0.214495	-2.59772	0.808842	0.514279	-1.02143	-0.596927	1.33664	1.2825	-0.27499	1.08346	0.72686	-1.07339	0.504733	0.468078	0.297354	1.52069	0.564998	-0.201908	1.72962	1.61401	0.191972	0.630926	0.472547	0.187557	0.06259
AMPH	15.2355	-0.103977	1.15309	2.02132	1.93557	-0.160062	-0.764821	0.69579	1.58515	-0.601376	0.261255	0.016944	-0.315049	-1.02112	1.18784	-0.572191	0.159149	0.0956557	-0.163032	-0.515412	-0.0792923	0.547689	0.327929	0.419143	0.29878	-0.589916	0.0895192	0.0846058	-0.174882	0.25155	0.217201	0.887073	0.111483	0.147362	-0.232939	-0.453663	-0.159164	-0.253502	-0.486022	0.32442	0.555447	-0.197357	0.0608273	0.292102	0.992587	0.11788	-0.299368	-0.456608	0.416781
ANAPC1	1.32036	0.24894	0.770202	1.07317	-0.0410633	-0.645213	0.230369	0.331279	-0.237367	-0.0877988	-0.116482	0.577169	0.0808671	-0.0266275	0.192924	-0.0366564	-0.0132799	0.108044	-0.144057	0.00994263	-0.26654	0.192052	0.1851	0.0702873	-0.281972	0.280745	-0.264125	-0.642532	0.152767	0.0857992	0.100067	0.183634	0.198824	-0.0431199	-0.114758	0.212009	-0.221255	-0.187879	0.146781	-0.0381818	0.095182	0.0791657	-0.103549	0.135779	0.287616	-0.154205	0.152021	0.227389	-0.285909
ANAPC10	1.3265	-1.30767	0.288499	0.257411	-0.14208	-0.573209	0.260552	0.24688	-0.477335	-0.863645	0.220985	-1.28632	-0.224576	-0.287834	0.300866	0.00015712	-0.441243	0.0374604	-0.0398751	-0.327448	0.00216474	0.375999	-0.0931913	-0.381615	-0.0068625	0.147543	-0.292837	-0.387771	0.17803	0.234156	-0.227769	-0.125012	0.117352	-0.0133861	-0.161168	0.492963	-0.0245196	-0.0621698	-0.117726	-0.111772	-0.214639	0.020371	-0.180774	-0.0316562	-0.203758	0.144339	0.023783	-0.296931	-0.177576
ANAPC5	5.13175	0.228039	0.4472	-0.928465	-0.352035	-0.27665	-0.691745	0.203147	-0.023654	0.0736621	0.549715	0.279172	0.817306	-0.15619	0.482037	-0.547941	-0.215419	0.0227496	-0.401125	-0.511893	0.22724	0.214382	0.654998	0.380422	0.248906	-0.260695	-0.196931	0.171675	0.506552	0.0877523	0.494302	-0.0319355	0.0313226	-0.214569	-0.0432215	0.383634	0.035971	-0.0399136	0.236732	-0.369193	-0.167387	-0.362799	-0.197611	-0.0695801	0.0108428	0.100645	-0.229643	-0.110394	-0.292223
ANGPT1	-15.6837	-4.96858	-5.4923	3.4474	0.638544	-1.76783	-0.312742	1.02024	-0.445357	0.559367	-0.948145	-1.48353	-0.456975	-0.789703	-1.93974	-0.87696	-0.86515	1.82385	-0.096006	0.21813	0.634313	-2.35413	-1.24342	0.274085	-2.17559	0.384202	0.787649	2.09543	0.73423	-0.95499	1.79442	0.477901	-0.625259	1.27588	-0.648341	-0.0487211	-0.44551	-1.62921	-0.140881	-0.272427	0.844821	0.337668	0.6549	-0.447984	-1.26959	0.185057	1.12089	0.907791	-0.0705898
ANGPT2	-4.63711	1.567	-0.284685	-4.67427	0.154118	1.41094	-0.288863	0.154717	0.388817	1.21037	0.0368107	-0.108664	-1.60942	0.348956	0.357887	0.353865	-1.25545	1.16448	0.355228	0.650748	-0.341605	-0.511805	0.430505	-1.24945	1.405	0.0507709	0.343442	0.0558583	0.350945	0.271347	0.676025	-0.128106	0.878424	-0.299568	0.366689	0.388565	0.405715	-0.8028	-1.06432	0.259203	-0.232505	0.169471	0.0110359	-0.451377	-0.447892	-0.0871102	-0.168399	0.0687287	-0.122639
ANGPTL1	-15.242	3.31813	-0.0452681	-3.0935	0.557089	-0.989888	-1.47858	0.190523	0.214074	-0.909456	-0.823562	1.70717	-0.028497	0.0144522	-0.470544	1.98372	-0.205903	1.02241	0.377519	-0.291771	-0.584714	-0.663895	-0.0646369	-0.684592	0.183883	0.979155	1.02831	-0.653968	-0.455625	0.096523	0.555991	-0.223802	0.236823	-0.386599	0.771698	-0.165016	0.506664	0.0532981	0.330665	-0.244028	0.102846	0.237063	-0.453366	-0.749709	0.0997062	0.184788	-0.616637	-0.0310913	0.142049
ANK1	6.6623	-15.1869	0.306854	0.222387	0.226831	1.89491	-1.77479	-0.848598	0.0916593	0.394506	1.30163	1.99962	-1.2551	-1.80102	-1.78417	-0.197934	-0.329206	-0.236186	0.781785	-0.951551	-0.0054407	0.477874	0.0572826	0.576886	-0.691949	-0.886419	-0.134438	1.24283	-0.340838	-0.0741618	0.62573	-1.62918	-0.82136	0.602504	0.0138673	-0.264784	1.26979	-0.958901	0.24051	-0.0618616	-0.996765	1.5048	-0.189643	-0.784355	0.452113	-0.477751	0.458566	-0.0139581	0.0529953
ANK2	43.9174	0.536616	-0.680366	1.19894	1.81098	-0.48894	1.59753	0.0966133	-1.53722	0.0698058	0.378589	-0.920368	-0.354354	-0.289733	-1.04307	0.00534813	0.655325	0.698122	0.420949	0.353165	-0.0582101	0.126804	0.40111	0.0467748	-0.328385	-0.114032	0.20232	-0.531123	-0.261669	0.00906795	-0.0765109	-0.363113	0.0505407	-0.120272	0.229335	0.412151	0.287955	0.387432	-0.317556	0.226216	0.31092	-0.171129	-0.0847869	-0.123512	0.236061	-0.217596	0.0820505	0.0246024	-0.127141
ANK3	41.0784	1.14785	-1.02066	1.24308	0.118312	-1.47771	-0.137924	1.04941	-0.572624	-0.373228	-0.537745	-0.65301	0.552174	1.73064	-0.389361	-0.0498505	-0.545751	-0.0305546	-0.200939	-0.3383	-0.474176	-0.195613	0.641281	0.419782	-0.197083	0.458068	-0.0346294	-0.327076	-0.304526	0.468235	0.427874	-0.53073	0.0992377	0.383189	-0.160908	0.090739	-0.130428	-0.141801	0.342199	-0.309826	0.29285	-0.534532	0.147818	-0.105336	0.166481	-0.244255	-0.496313	0.122237	-0.168348
ANKDD1A	-15.2374	7.38199	-2.69569	-1.7117	-4.90264	1.69666	-0.569504	0.927454	-1.47387	-0.730882	0.594207	1.77963	0.0252254	-0.108435	0.428399	0.0260361	-1.69939	-1.06355	2.35727	-0.0849688	-0.752292	-0.693378	-0.620774	-2.20203	-1.20642	-0.272177	0.554561	-0.316286	0.0892594	1.07499	0.00021005	-0.0776666	0.311127	-0.398041	0.827695	-0.317489	0.371154	0.747712	0.721367	-0.281175	-0.566138	-0.426968	-0.324118	-0.301826	0.659335	0.511307	0.37253	-0.0065196	-0.284605
ANKFN1	-3.60391	-1.26526	-10.0681	-4.51941	-3.9192	-3.07594	3.06905	-1.32691	2.67605	0.159507	3.97505	5.72818	0.171789	-2.62661	0.792962	0.217072	-0.285659	1.13184	-0.999782	2.07045	0.68296	1.98446	-0.972714	2.63618	-1.46321	1.98447	1.17974	-1.97627	-0.15584	-1.39242	-1.73822	0.952278	1.56786	-0.271717	-0.56032	-2.39629	1.31152	-0.638794	0.835535	1.77494	0.329639	1.90381	0.559205	3.34537	0.735232	0.0838286	0.175209	0.149339	0.605703
ANKFY1	5.88925	-0.259957	-1.03111	0.37449	0.109794	0.42672	-0.48721	0.639188	-0.0078272	0.429486	-0.228098	-0.131156	-0.039386	0.00871068	0.200542	-0.615251	-0.0470096	0.156842	-0.0930256	0.00831497	0.369654	0.133978	0.329045	-0.11342	-0.0643205	0.0538639	-0.132442	-0.0372976	0.16697	-0.0371635	0.106777	-0.056668	-0.10244	0.15836	-0.307553	0.149688	-0.178813	0.378791	-0.0387843	0.224287	-0.0488863	-0.0616007	0.0173487	-0.0878073	0.00324567	0.0228565	-0.0652133	-0.0617143	0.0307978
ANKH	16.6212	0.670876	1.21236	0.822127	-0.189783	-0.0266615	-0.911136	-0.631672	-0.14674	0.106324	0.352415	0.488027	-0.276966	-0.462092	1.2746	0.366889	-0.103741	0.183244	0.215695	0.250559	0.152808	-0.188095	0.202153	0.10266	-0.46317	0.268358	-0.228239	-0.295966	-0.473196	0.131673	0.142028	0.32507	0.233783	-0.647212	-0.446576	-0.131122	-0.160224	-0.102883	-0.152814	-0.173952	-0.20652	0.350399	0.37242	0.122955	0.0663224	-0.0756684	-0.145204	0.0471365	0.0400888
ANKHD1	16.0932	-1.23332	0.0847685	1.5229	-0.445967	-0.53579	-0.441688	0.304758	0.159817	0.481306	0.151933	-0.427951	-0.38191	0.0925461	0.0351477	0.0331277	0.00142944	-0.0002865	-0.0821712	0.0707393	0.156344	0.367924	0.294179	0.068608	-0.0203352	0.132471	-0.0746049	-0.0708625	0.0840305	-0.13817	0.186434	0.0661581	0.0816164	0.159732	-0.112747	0.0619541	-0.0370728	-0.0178481	0.00952703	0.142661	-0.0515158	-0.250011	-0.0651592	-0.122452	-0.0069506	-0.101315	-0.078148	0.0863707	0.0717355
ANKIB1	20.8611	-1.0863	-0.16227	1.25942	1.04351	0.0523243	0.666259	0.254748	0.443699	-0.380995	-0.425743	-0.505842	-0.447866	0.553593	-0.705798	0.220968	0.297622	0.317555	0.189384	0.190981	0.303826	-0.241719	0.226318	-0.156672	-0.385763	0.295986	-0.0889785	-0.121624	0.112073	-0.113283	0.443917	0.113382	-0.0392585	-0.270771	0.0196734	0.432457	-0.152521	-0.0746902	-0.292977	0.00408487	0.175046	-0.069288	-0.0888488	0.11827	0.0977749	0.0594119	-0.0638808	-0.0801182	-0.0273487
ANKMY2	6.77809	-2.96563	0.584136	3.22291	0.846683	1.07112	-0.119457	-0.510603	-0.955196	-0.121027	0.313935	-1.32739	-1.4175	0.0112106	-0.182003	-0.217134	0.566854	-0.497785	-0.0421888	0.0524226	-0.580103	-0.0675446	0.418845	-0.322261	0.160632	0.00430477	-0.581716	0.529332	0.285062	0.451703	-0.116346	-0.536388	-0.433814	-0.217013	0.570644	-0.185692	-0.115986	0.12985	-0.160719	0.293693	0.100295	0.16337	-0.152818	-0.374105	-0.0978363	0.657394	0.0892776	0.150302	0.740361
ANKRD10	11.6341	-0.0057452	-0.617423	0.793532	-0.80419	-0.525623	-0.16614	0.1482	0.126708	-0.387665	0.441081	-0.408165	-0.243562	0.459475	0.579935	-0.458944	-0.0348353	-0.541744	-0.0883948	-0.110306	0.257257	0.863039	0.390705	-0.193646	-0.251557	0.00181711	-0.15141	0.0249425	0.590511	-0.166138	0.291875	0.0351453	-0.156147	-0.336107	0.0560718	-0.10562	-0.292286	0.103235	-0.127135	-0.133815	-0.128659	-0.0819407	-0.114292	-0.0749215	-0.158038	-0.103253	0.215674	-0.121179	0.330897
ANKRD11	18.2037	1.41806	-0.855641	-0.953746	-0.136014	0.44624	-0.648881	0.384461	-0.222927	0.707481	0.197901	-0.228694	-0.170046	0.0503689	0.45621	-0.462808	0.282579	0.247013	-0.239246	-0.185456	0.491483	0.710247	0.529905	-0.0383434	0.0408592	-0.57424	0.190917	0.00044983	-0.0709141	0.088467	0.00630856	-0.0398218	-0.332455	0.0943449	-0.108818	0.286471	-0.0972168	-0.0328815	0.139453	-0.121933	-0.119331	0.052972	0.0293953	-0.133898	0.0457679	-0.0214011	0.00228784	-0.0209928	0.048574
ANKRD12	22.6456	-2.57202	0.706514	0.570092	0.426591	-1.10394	0.554227	-0.263083	0.791876	1.0251	0.12017	-0.937354	0.281711	0.447145	-0.188428	0.59104	0.261319	-0.0345179	-0.134148	0.231238	0.607527	0.345373	-0.198393	0.0230048	-0.0297577	-0.234808	0.444354	0.0351819	0.155992	0.118982	-0.139696	0.0469449	-0.0969792	-0.144483	-0.0740745	0.665874	-0.116223	0.344491	0.0860206	-0.0735509	0.206424	0.0410081	0.0671345	-0.158832	-0.237234	0.172041	-0.197174	-0.0883545	0.0005334
ANKRD13C	7.311	0.425282	0.139606	-0.31448	0.0861184	-0.797051	-0.119174	-0.0415562	0.661251	0.352764	0.178523	-0.197506	0.0846723	0.393041	0.516789	0.119573	-0.198281	0.28592	-0.187295	-0.115242	0.247058	-0.278625	-0.184971	0.457616	0.143205	-0.0439703	0.139601	0.281733	0.241829	-0.293753	-0.188512	0.163795	0.298254	0.23768	0.0666482	-0.0045561	-0.127476	-0.0184872	0.173585	-0.241908	-0.137422	0.0725486	-0.210771	-0.0011022	0.066599	-0.124395	-0.177396	0.0927223	-0.0256597
ANKRD16	-1.04285	0.147674	1.0842	-1.04635	-0.238444	0.174852	-0.75078	0.13754	-0.301608	0.176861	0.0581819	-0.211541	-0.423051	-0.276788	-0.0831112	0.25628	-0.635791	0.344185	-0.0417105	-0.435126	-0.217921	-0.460658	0.420802	-0.109861	0.575571	0.109001	0.317175	-0.0669355	0.253129	-0.0743537	-0.0563574	0.0943848	0.124618	0.1457	-0.485388	-0.431116	-0.160584	-0.025473	0.300825	-0.0414336	-0.17826	-0.0728908	-0.132536	0.013151	0.0980196	0.230253	-0.348057	0.124685	-0.0143701
ANKRD17	26.3723	-0.422501	-0.116581	1.66266	-0.281739	-0.0781118	0.484819	0.748484	0.0550037	0.155716	-0.142545	-0.293561	-0.0823019	0.0281976	-0.279649	-0.043958	0.195856	-0.0187389	-0.106902	0.123276	-0.057027	0.0654701	-0.0253237	-0.18841	0.0250939	0.169224	-0.0600035	-0.0650819	0.0815603	-0.086702	-0.111938	-0.0438205	-0.0489537	-0.234287	0.113184	-0.0937874	-0.0038518	0.0241986	-0.182658	-0.0589997	-0.0324328	0.131506	-0.0008029	-0.042792	-0.0357622	-0.0572482	0.0816513	-0.0126008	0.00960189
ANKRD24	-5.4259	1.25601	0.735097	-0.470028	3.98671	3.69748	0.937662	-2.95312	-0.185469	1.52092	-0.916178	-1.25024	-0.339535	-1.76945	1.85867	-0.862036	0.661171	0.0671332	-0.18189	0.208696	0.0647898	0.713614	-0.49404	-0.639768	1.31255	-0.515275	0.111907	-0.249573	1.14231	0.354464	-1.03064	-0.111217	0.0625241	0.813318	-0.635347	-0.0770843	-0.251774	-0.339469	0.255434	0.192063	0.0316051	-0.667918	0.44539	0.839556	-0.171528	-0.875819	0.27079	0.526397	-0.0146842
ANKRD27	-6.54269	0.571906	0.211421	0.218918	0.68938	1.27085	0.13451	-1.10937	-0.717475	0.621008	-0.285561	-0.789957	-0.810217	0.30833	0.121567	0.0679133	0.406728	-0.48412	0.275373	0.296981	0.389445	-0.0256466	0.887187	0.488105	0.217658	-0.301172	-0.950374	-0.195314	0.321628	-0.589746	0.113924	0.611611	0.188033	0.411038	-0.313581	0.0246897	0.310539	0.165901	0.0122385	0.0157171	0.125374	0.291264	-0.121922	-0.262715	0.314118	0.0449174	0.115158	-0.0246285	-0.395199
ANKRD28	14.3081	1.87072	1.58273	0.460934	-1.26485	-1.16787	0.596646	-0.216179	-0.845538	-0.0578498	0.345905	0.0154687	0.283024	-0.678003	0.458308	-0.748825	-0.111704	0.36562	0.222189	0.435957	-0.189156	0.150823	-0.626249	-0.622591	-0.4429	0.913415	0.336939	0.135239	0.368768	0.377591	-1.01155	0.368934	-0.0791939	0.104856	-0.406196	0.34548	-0.271232	-0.747917	-0.639929	-0.0503544	0.238514	0.160862	-0.16697	-0.125769	0.414979	-0.399454	-0.187273	-0.0233601	-0.186332
ANKRD33B	-16.2591	11.2048	3.31118	3.81931	0.796345	2.92473	1.65704	0.779839	-0.314233	0.348257	-1.32757	-1.0448	-0.530946	1.91047	-0.114731	-0.513564	0.993017	0.0627831	-1.10093	0.222643	0.912813	-0.840003	0.800178	-0.139159	-1.19307	-0.869699	-0.416559	0.711948	0.512913	0.300793	0.168241	-0.362583	-0.100344	0.0498661	0.851786	-0.552547	-0.422056	-0.505082	0.580179	0.337894	-0.898045	-0.786875	0.414354	0.132042	-0.825591	-0.0645352	0.0194254	-1.17941	0.00661769
ANKRD44	13.7473	-3.43907	-0.754079	-1.68262	-0.999253	-0.169931	0.863186	-0.372528	0.790948	-1.00341	1.08024	-0.682955	-0.927803	-0.838259	-0.0283198	-0.749343	-0.396902	-1.10515	0.506017	0.360051	0.16961	0.172213	-0.87856	0.91143	0.462076	-0.212892	-0.717041	0.281711	0.351611	0.0154582	0.26933	0.289216	0.743048	0.248946	0.645178	0.848773	0.205275	0.894844	0.650503	0.0809198	-0.621132	1.3706	-0.283262	0.934855	-0.43763	-0.126065	-0.340721	0.410367	0.412205
ANKRD55	-5.48719	-7.50209	-8.32584	-3.57254	1.17654	-0.0529534	2.35693	-0.334462	2.74295	-0.186342	1.52498	3.34187	0.0821153	2.93897	0.372376	0.93541	-1.50573	-0.755358	0.285716	-0.640695	-0.0708988	0.882487	0.381873	-0.706183	-0.732257	0.0576269	0.754337	-0.552165	1.05924	1.92541	-1.15447	0.60892	0.198321	0.154526	1.68466	-0.112271	0.19454	1.46765	-1.35423	-0.141553	0.752448	0.51999	-0.0104243	0.286749	0.41722	0.820908	-0.349225	0.832957	0.770309
ANKRD6	2.48328	1.17987	-3.96157	-4.20106	2.68002	-5.42109	1.1883	-3.98296	-2.21995	-1.77727	2.03265	-0.493333	-0.497935	0.263972	0.763895	0.259606	-0.426855	0.740405	-1.53134	-0.22841	0.958907	0.686153	0.79054	-0.18428	-0.770284	-0.0178022	1.14142	-0.577846	0.0508109	-0.310372	-0.865272	-0.206609	0.409116	0.0684107	-0.0719122	0.431537	-1.10343	-0.233647	-1.04209	0.126191	0.0208256	0.804072	-0.285477	-0.419178	0.863247	0.435538	-0.949375	-0.420832	-0.388285
ANKRD7	-8.01468	-0.411201	-0.216587	0.647299	-0.0611142	0.61143	0.832368	1.78919	0.251126	-1.25988	0.501956	1.17689	-0.21115	0.347332	0.150622	0.642877	-0.394439	-0.0308555	0.731874	0.261727	-0.243129	-0.22872	-0.389235	0.125169	-0.11792	0.283653	-0.495472	0.147978	0.767549	0.652495	-0.109415	-0.924617	0.283503	0.103604	-0.209545	-0.0213368	-0.193071	-0.115931	0.294371	0.167875	0.136762	-0.233244	0.320301	0.508438	-0.306004	0.810963	-0.441715	0.0828536	0.0545341
ANKS1A	8.75394	-1.35871	1.75117	0.280843	-1.78674	1.83479	0.846092	0.580646	-0.152768	0.770837	0.435393	0.461978	-0.355115	1.20759	-0.977267	-0.416463	0.248953	0.947384	0.045183	0.2122	0.2625	0.196956	-0.23057	0.331638	-0.321989	-0.149078	-0.432509	0.39789	-0.11742	0.243136	0.198466	-0.21784	-0.209051	0.189132	-0.184409	0.0541431	-0.565679	-0.340429	0.526809	0.160235	0.320587	0.0146862	0.131983	0.0246735	-0.0214473	0.212582	0.587808	-0.0393649	0.380545
ANKS1B	48.2322	3.01965	2.14956	0.772955	-2.08376	-0.665378	0.102018	1.03095	-1.09204	0.864829	-0.319491	-0.0545712	0.323423	-0.223693	0.136124	-0.0901566	0.126271	-0.0751982	-1.06261	0.0848348	-0.366587	-1.35512	0.337208	1.37621	0.639791	-0.615223	0.235539	0.324432	0.662517	1.05361	-0.430903	0.735025	0.0798928	0.872207	0.260206	0.114865	0.18895	-0.474336	0.105952	0.3282	0.0262813	0.398878	0.065557	0.116536	0.171726	0.117802	0.119575	-0.403456	0.346994
ANKS3	-1.44115	0.861474	-0.141415	-1.7992	0.73171	-0.0777429	-0.416845	-0.0606222	0.505491	0.0888333	0.0930945	0.0646862	-0.0317333	0.394311	0.201886	-0.101869	-0.272166	0.161576	0.240348	0.317039	0.27401	-0.0238542	0.522281	0.384787	0.164332	-0.0604865	0.0637423	-0.225098	0.467611	0.115321	-0.206177	-0.0344401	-0.25811	-0.13679	-0.0735135	-0.155776	-0.133866	0.151332	0.216145	-0.218186	-0.272284	-0.274836	0.13728	-0.0058147	-0.178641	0.0311071	0.225907	0.386416	-0.187825
ANO1	-21.2088	-2.80532	5.33139	-0.155654	-1.05994	0.34039	0.926079	0.869734	0.830982	1.92354	-0.557614	2.06713	-1.33255	-1.51993	0.0961223	0.380579	0.434606	-1.27774	-1.0806	2.07499	-1.89493	0.369733	-0.888261	0.786349	0.705394	0.0601625	0.229014	0.126257	1.35924	-0.588533	-0.350517	-0.391073	-1.36932	0.242142	1.2935	0.496579	-0.29072	-0.295417	0.27223	1.17781	-1.1064	0.296136	0.245589	0.225299	-0.355947	-0.135927	0.157112	0.110993	-0.13826
ANO10	12.4249	-1.27763	-0.101497	-0.660971	0.116951	-0.174802	0.955006	0.435588	0.168153	-0.167411	-0.0669183	-0.639967	0.0697216	0.368057	0.300133	-0.427685	0.370607	0.052966	0.303814	0.467321	0.00422114	-0.0660257	-0.516565	0.00476475	0.672352	-0.0954463	-0.144181	0.143145	-0.270046	0.0519377	0.163093	-0.0581447	-0.0494034	-0.490102	-0.42015	0.520774	0.0689529	0.160057	-0.087098	-0.42354	0.352472	0.151044	-0.0419742	0.0639939	0.191961	-0.0496669	0.204192	-0.131971	-0.227866
ANO3	-2.72494	13.4867	-5.35997	1.57698	-4.4814	1.19443	4.08145	0.40176	1.10491	-1.46957	-1.84712	0.190802	2.86131	-2.68465	-0.343182	-0.147267	-1.29709	-1.13512	-1.00079	1.08363	0.604596	-2.19888	-1.59201	-1.51459	-0.61988	-1.43038	-0.0040525	-0.265329	0.302338	1.11726	-1.4502	-0.775755	0.236323	-1.80448	-0.502649	0.858801	-0.183316	0.769783	1.44135	1.10384	-0.429551	-0.984204	-0.448634	0.159872	0.430932	1.10136	2.46543	-0.172188	-1.08249
ANO4	14.9454	-1.97558	2.00198	-0.84639	0.00754694	2.36193	1.77734	1.0548	-1.04045	-1.5904	-4.3532	2.12967	1.36581	-2.30876	-0.280704	0.513008	-0.176258	-0.380553	-1.75341	-0.625915	-0.187188	-0.451855	1.04231	0.363632	-0.57633	0.926628	-0.881367	0.384354	2.59005	-0.706652	-0.0308441	-0.42285	-0.432098	-0.439515	1.38458	-0.0567393	1.09113	0.569364	0.380911	0.770018	0.801324	0.299258	-0.450602	0.432734	0.479121	-0.263799	1.1377	1.54562	0.195315
ANO5	2.30992	-1.15782	-1.33815	1.36108	0.569185	0.630865	0.0837151	-1.06268	0.494194	-1.65083	-0.0188253	0.795042	0.407665	-0.435511	-1.79186	0.321557	-0.305189	-0.0200051	0.0115457	-0.490538	0.476672	0.64119	-0.0124428	-0.0636442	-0.271327	-0.156099	-0.306105	-0.602185	-0.10442	-0.629036	0.216492	-0.380249	0.721733	0.531029	-0.0827183	-0.46776	-0.0258622	0.0446798	-0.032226	-0.0251902	-0.0375591	-0.119852	-0.104626	0.0241618	0.0834351	-0.631762	-0.284152	-0.229394	-0.793022
ANO6	14.7972	-2.36952	2.46624	7.91378	0.395433	-4.43041	3.34709	1.26755	0.917583	-1.22588	0.59698	-0.0206539	-0.700952	0.638135	-0.237887	0.651132	-0.0784375	-0.322868	0.564124	-1.0656	-0.875472	-1.66259	-2.44454	-0.111563	-1.34735	0.311261	1.78539	-1.08043	-0.77669	-1.01055	-0.419593	-2.13361	1.01155	1.10468	0.600033	-0.617732	0.0101149	-1.14857	-2.36276	1.48589	0.494597	0.0415907	-1.32591	-1.09592	0.0176046	-0.207936	-1.10158	-0.595806	0.450506
ANOS1	-16.9446	1.4006	-0.780374	1.02625	2.38396	-1.63617	1.92176	-2.97245	0.91804	-1.9808	-0.502079	-0.479994	0.498633	-0.257122	-2.86931	-2.35401	0.216644	2.25169	0.871659	1.4181	1.0876	-1.47089	1.14666	0.0339578	0.0653612	0.114598	1.84174	0.122692	-0.0556424	-3.32159	-0.839653	-0.914458	1.09067	-0.541834	0.348244	0.295687	1.08045	0.0197014	0.671353	0.310829	0.788319	-0.264426	0.438473	-0.689134	0.424993	-0.751982	0.317979	-0.249532	0.0103356
ANTXR1	-1.21082	-2.6278	0.222019	2.50805	-2.10445	1.95681	-1.82834	0.680447	-0.269776	-0.0738034	1.02933	-0.746303	-1.88106	-2.22568	0.763332	0.61907	1.27535	-1.73733	-0.395827	0.424699	1.76998	-0.535099	-1.31519	-0.397404	0.0265684	1.14643	-0.349695	-0.625045	-0.374211	1.74998	1.96766	-0.695275	0.133854	1.25041	-0.969033	-0.361536	0.152785	-1.05923	0.0335422	-0.582642	-0.325178	-0.24312	-0.0224482	-0.834302	-0.351349	0.941833	0.253092	-0.0415232	0.621374
ANTXR2	-22.973	1.57101	0.798695	1.93841	0.82551	-1.31553	0.583126	-0.893118	0.211765	2.68081	0.869436	0.327231	-1.25094	0.901607	-0.0044489	-0.560473	0.157833	-0.414447	1.68485	-0.0006266	0.141786	0.533504	0.497027	0.66494	0.111621	1.2872	-0.310071	-0.0787508	-1.17681	0.24236	0.231663	0.730118	0.0964707	0.0402545	-0.699321	-0.8782	0.140661	-1.48041	0.589138	0.0246791	0.674841	0.229918	0.271338	-0.289593	-1.01394	0.723954	-0.727594	-0.393354	-0.219766
ANXA11	-14.7805	8.40832	2.59611	0.562906	-1.62367	3.0468	0.397104	1.74224	-1.73561	-0.280413	-2.4614	-0.767441	-0.965796	-0.366277	0.277778	-1.3622	-0.0118006	-0.14296	0.483763	-0.284147	0.310687	0.23447	-1.24273	-0.603166	-1.10836	-1.07088	-0.810401	0.0443668	0.133704	-0.163913	0.117956	-1.11389	-0.0458612	0.481307	-0.780003	-0.250556	0.399057	-0.164549	0.720453	-0.311792	-0.265067	0.392985	0.626592	-0.287897	0.572918	-0.0652613	-0.268657	-0.445746	-0.149902
ANXA4	-21.7558	4.77734	1.44015	1.39525	2.68311	0.130574	1.29928	1.23165	-0.160456	-0.627813	-1.15911	-0.956361	0.800714	1.00522	0.515922	1.57104	-0.368866	0.429763	1.20615	-0.636277	1.97803	0.459228	-0.0141622	0.301899	7.94e-05	-0.534132	0.972121	0.844172	-0.695124	-0.839376	-1.00903	-0.241599	-0.367306	-0.446418	-0.120038	0.611005	-0.125043	0.728038	-0.226388	0.353613	0.521467	0.604813	-0.452085	0.459846	0.704477	-0.0148009	0.392514	-0.221806	-0.125145
ANXA5	-14.3069	-3.12339	-0.208922	2.55738	1.92408	3.55189	1.70798	-1.08264	-0.505146	2.01938	-0.0188308	-2.94399	-1.68647	0.514598	-0.388556	1.93383	2.09943	0.514667	2.11152	0.770776	0.278726	0.447038	-1.0692	-0.383839	-0.110647	-0.542412	0.327195	-0.669772	-0.159019	-0.756277	0.0289619	0.255034	-0.330286	0.64716	0.152339	-0.743118	-0.146883	0.252327	0.778477	0.399443	0.729182	-0.0504758	0.957227	0.110165	0.565581	0.215028	0.774438	-0.39822	0.254798
ANXA6	-0.923575	-0.423815	0.314401	-0.0496158	0.492298	0.772796	-0.147361	0.604029	-0.200104	-0.407016	-0.351741	0.156647	-0.250597	-0.761594	0.0857612	-0.409141	0.726874	0.353359	-0.114426	-0.0885356	0.0301834	0.358635	0.31193	-0.777707	0.519687	-0.115557	-0.272159	-0.46491	0.342338	0.016163	0.322858	-0.175595	-0.0825613	-0.0985275	0.0494984	-0.120419	0.159544	0.151275	-0.0864576	0.00842121	-0.150705	0.131581	0.0365136	0.312301	0.107971	-0.0758425	-0.276585	0.233308	0.0313136
ANXA7	0.758503	0.242417	-1.56932	-1.34568	1.1893	0.21709	-0.147289	0.752093	-0.234304	-0.244385	0.314853	-0.413228	-0.252526	-0.0418149	-0.204106	-0.127379	0.594057	0.677101	0.379641	-0.202973	0.113285	0.123627	0.636071	0.202092	0.0382146	0.190862	-0.320812	-0.238676	0.0807359	0.0501942	0.242751	-0.331701	-0.120148	-0.0083187	0.249006	0.526774	-0.0961402	-0.0828108	0.210144	0.0185688	-0.0183358	-0.028348	-0.213202	0.0330551	-0.0162984	0.0547857	0.2738	-0.166483	0.0195089
AOPEP	21.82	2.19234	-1.11516	0.466767	-0.398043	-0.205858	-0.193904	1.57227	-0.18184	-0.04955	-0.0233203	-0.612515	-0.494419	-0.741483	0.218892	0.503946	0.595549	0.115941	0.0242076	0.133848	0.196441	-0.194079	0.604073	-0.14617	-0.384294	0.0230266	0.301287	-0.417353	-0.47681	0.0156007	0.18613	0.225238	-0.401175	-0.362115	0.0185333	0.446054	-0.873313	0.523631	0.177197	0.374092	0.488289	-0.0815797	0.0970027	-0.368713	0.0979936	0.0196966	-0.0065267	-0.306862	-0.18582
AP1B1	9.03187	1.25614	-1.13409	-2.53497	0.0575245	0.812863	-1.40748	0.834693	-0.564782	-0.708646	-0.224063	0.351886	0.0327074	-0.364432	-0.161757	0.470211	-0.0495561	0.598257	-0.325683	0.150675	0.00754926	-0.146925	0.346755	0.0569316	0.175087	-0.183117	0.199653	0.0432569	0.359918	-0.111879	0.162389	0.240764	-0.0939896	-0.413685	-0.152176	0.0859873	-0.134822	-0.18889	0.107823	0.0444321	0.0611333	-0.107091	0.0266415	-0.13068	0.200022	-0.0950462	-0.193213	-0.119646	-0.166302
AP1G1	-0.640174	-0.538975	-0.0154804	1.23347	-0.148426	-0.351955	-0.0399176	0.386884	0.468047	0.23811	-0.249431	-0.0548829	0.0590059	-0.181232	-0.478166	-0.292748	0.166297	0.069719	0.0457191	-0.168962	0.0276718	0.34358	0.0533586	0.0517302	-0.003178	-0.0670287	-0.141501	0.101306	0.142108	0.0667812	-0.0753109	0.052341	-0.0467229	-0.222454	0.237917	0.214743	0.0234547	0.0329576	-0.0015361	-0.115715	-0.0229779	-0.13509	-0.022016	-0.0820643	9.6e-05	-0.18821	-0.0063909	-0.0521974	-0.0822989
AP1S2	-17.7167	-3.76065	3.50256	-1.00844	-1.31367	-5.72236	-0.312746	-0.874894	-1.79134	0.502124	0.942836	-2.05484	-0.601117	-0.732052	-0.883084	-0.292469	1.52978	-1.18553	-0.828574	-0.0603142	0.485462	1.30767	-1.71539	-0.0801724	0.163189	-0.503348	-0.645822	-0.474744	0.585077	1.19855	-1.1683	-0.528572	0.53686	-0.819849	-0.681448	-0.350637	0.163594	0.420466	0.677228	1.19903	0.323542	0.0895376	0.012506	-0.0062415	-0.492619	0.495329	-0.0433891	1.00266	0.0135008
AP2A1	-2.68515	0.659267	0.436459	-2.5537	2.13374	2.02683	-1.61145	0.73647	-0.690122	-0.437549	-0.0042432	-0.709141	-0.627783	0.226391	-0.838909	0.0850264	0.365535	-0.291727	-0.557128	0.501245	-0.106764	-0.0430705	0.537245	-0.0823952	-0.117802	-0.463073	0.296915	-0.229425	0.109567	0.128479	-0.117255	0.224186	-0.20204	0.320054	-0.0124831	-0.0651328	0.151272	-0.0946438	-0.0411609	0.151001	0.209693	-0.0224367	0.5557	-0.3233	-0.243942	-0.300546	0.0192383	-0.0865393	-0.146767
AP2A2	-1.31549	1.6051	-0.315818	-1.5238	1.01319	0.561088	-1.22518	1.04459	-0.628129	0.239727	0.383382	-0.427635	0.336392	0.658532	-0.121377	-0.273278	-0.714039	-0.0655833	-0.258387	0.190818	-0.02442	-0.375127	0.147105	-0.0164696	-0.092481	-0.647491	0.109954	-0.179052	0.0691902	-0.35816	0.102438	0.325427	-0.418133	0.141792	-0.191443	-0.0031732	-0.234209	0.107769	0.0626632	0.0953693	0.168345	-0.0152828	0.119146	-0.134591	0.168529	-0.439113	-0.133118	-0.0584072	-0.25623
AP2B1	11.1299	0.235008	0.796033	-0.428708	1.48721	-0.351574	-0.610286	0.695112	0.310621	-0.224116	-0.29721	-0.143438	0.552633	0.674104	-0.527973	0.165872	0.264214	0.0479609	0.459165	0.411602	-0.338479	0.0455643	-0.0899548	0.265932	-0.15677	0.194986	-0.061449	0.270377	0.254742	-0.292448	-0.0915328	-0.0866949	0.00688527	0.179045	0.137636	0.177787	0.0224161	0.0854342	-0.128489	0.0922541	0.123498	0.108586	0.025704	-0.0839912	-0.221953	-0.0384907	0.126051	0.00135134	-0.0032839
AP2M1	-19.2993	-1.9915	-2.35736	-1.3322	1.318	1.8366	-2.32871	1.02628	-2.02768	1.66428	1.03636	-0.430772	1.73086	0.142512	0.0785303	-0.789831	0.300471	-2.25039	-0.59437	-0.016483	0.506013	0.407806	-0.785134	-0.0666425	-0.0719411	-0.958864	0.322385	-0.727502	0.491126	-0.406729	0.366655	-0.106704	0.639416	-1.1452	0.512054	0.0533804	-0.0356837	-0.291384	-0.341381	0.384806	0.357963	0.577303	0.463508	0.422679	0.129311	-0.0961037	-0.170031	-0.479817	0.068958
AP3B1	6.98211	-0.284122	-0.575408	2.47503	-0.0728223	-0.835268	0.391553	0.603657	0.400661	0.375318	-0.448902	-0.504603	-1.04026	0.370877	0.0829958	-0.452723	0.244049	0.108196	0.237706	0.0890659	-0.080441	0.248961	-0.293517	-0.211004	-0.0978921	0.181449	-0.457058	-0.609013	-0.400156	0.398531	0.171544	0.351574	-0.357263	-0.237289	0.0221833	-0.298968	-0.404801	-0.246791	-0.119681	0.194995	0.244033	-0.154832	-0.158839	-0.118887	-0.383804	-0.357159	0.0331776	0.0224756	-0.16245
AP3B2	0.872289	0.381412	-0.862096	-1.26228	0.615873	0.959637	-0.670458	0.150075	0.0133811	-0.035185	0.122171	-0.0892788	0.0212249	0.0127797	0.347174	-0.167312	0.120465	0.214273	-0.200551	-0.632741	0.23928	0.469924	0.465103	-0.0718472	-0.0410368	-0.193684	-0.19042	0.076956	0.333651	-0.115507	0.113004	-0.0123464	-0.0076248	0.240922	-0.101211	0.134632	-0.303939	-0.0382834	0.139941	-0.0410954	0.393753	0.0598058	0.1664	0.00755278	0.0171284	0.140201	0.0152706	-0.144659	-0.0726749
AP3S1	4.43849	-0.208574	0.689636	1.04406	0.585387	-1.05883	0.216601	0.315848	0.219595	-0.768422	-0.638015	-0.528163	0.441669	0.811546	-0.530445	-0.114009	-0.308924	0.304793	-0.342085	0.0463524	-0.462358	-0.391191	-0.144037	-0.329944	-0.305246	0.130816	0.060937	-0.30028	0.149181	-0.255444	0.238969	-0.016589	-0.209303	0.580648	-0.191813	0.242105	0.277682	0.352734	0.0402161	0.0370526	-0.0689858	0.0396213	-0.33232	-0.269371	-0.154949	-0.077535	0.291865	-0.0784409	-0.227178
AP3S2	10.0564	-0.295425	-0.158842	-0.559716	0.256527	0.463155	-0.501852	-0.236185	0.0590922	0.240599	-0.180561	-0.426548	-0.336072	0.0557445	-0.0654675	-0.118279	-0.0095335	0.571006	-0.0516065	-0.125615	0.119402	0.105594	0.296647	-0.066913	0.146382	0.124314	-0.0674307	-0.230108	0.0748421	0.0659776	0.0338987	0.279503	-0.275834	-0.2406	-0.163724	-0.0159988	0.0308426	0.108484	0.010903	-0.115481	0.03292	-0.170707	0.278493	0.0228509	-0.0137057	0.0411343	0.0304067	0.0501737	-0.176149
APBA1	19.0371	0.53345	-0.894903	0.459961	0.934013	-2.23593	1.19789	0.415158	-0.573621	0.247412	-0.599186	0.0346659	-0.0899933	0.214125	-0.246398	-0.0393115	-0.394243	0.312859	-0.364137	-0.751995	0.154886	0.166874	0.443961	0.35035	-0.610742	-0.625224	0.388989	-0.0655313	0.199633	0.787974	-0.158752	0.468602	-0.17864	0.197296	0.520536	0.0519916	0.656807	-0.171079	-0.785512	-0.165504	0.11793	0.123855	0.0185946	0.442593	0.290935	-0.434797	-0.307548	-0.0144445	0.330484
APBA2	11.2126	4.0425	1.9624	0.644409	2.91857	0.332542	-1.23631	-0.993712	-0.376793	-0.0216413	0.207963	0.61809	-0.668273	0.231824	0.637663	0.577298	0.00073136	0.605896	-0.780679	0.287032	0.961619	-0.617411	0.556748	-0.920066	-0.298112	-0.40362	-0.379902	0.316293	-0.250932	-0.132846	0.0253773	-0.0949926	0.166877	0.167402	-0.864905	0.0521823	-0.239344	0.590293	0.582161	0.343257	-0.0359984	-0.171039	0.0996854	-0.044226	-0.118459	-0.0049995	-0.12745	-0.0761187	-0.0693196
APBB1IP	-20.412	-1.71539	-1.55411	1.19716	-2.22347	0.605538	0.382979	1.75608	-0.283913	1.94482	-1.26551	-0.819635	0.837147	-1.23316	1.94378	0.688987	-0.176905	-0.775023	0.562484	0.322024	-0.592934	-0.741979	0.277198	-0.315886	-0.501722	-0.552143	0.798884	-0.706637	-0.344241	-1.4205	-0.276228	0.422904	0.735638	0.889234	-0.547744	0.435761	-0.0915557	-0.0732162	0.136102	0.676631	0.861939	0.847404	-0.349771	0.0586735	0.337322	-0.173384	0.160212	0.931528	0.392105
APBB2	22.096	-0.558852	-0.625614	0.560729	1.00634	-0.407428	-1.15865	-0.326057	0.0170208	-1.3148	0.264383	0.277023	-1.70524	0.950762	-1.22205	-0.539072	0.033208	-0.444546	0.187424	-0.498123	0.36009	0.595851	0.845627	0.281576	0.223693	-0.0572612	-0.71868	0.132479	0.631023	-0.755783	-1.12246	-0.0540165	0.414117	0.190181	-0.0194446	0.0534311	-0.501861	0.462625	-0.336949	0.300736	0.284777	0.0750669	0.0448458	0.352059	-0.763675	-0.167412	-0.168483	0.245568	-0.507893
APC	24.6003	-2.18069	2.1413	0.0686589	-0.404437	-0.975667	-0.184989	0.381616	1.08703	0.0651077	-0.934906	-0.390292	0.537638	-1.52561	-0.248156	0.0192011	1.23911	-0.192466	-0.0718972	0.466658	-0.082608	-0.44683	0.164481	-0.0683786	0.198328	0.0879223	0.215484	-0.253914	0.391504	0.220656	-0.266222	-0.0474804	-0.267793	-0.250591	-0.384642	0.0140581	-0.0359512	0.162506	0.332447	-0.459766	-0.0633884	0.310476	-0.0487215	-0.0928148	0.0299169	0.112832	-0.007287	0.267642	-0.0195091
APLP1	-5.60376	4.93937	-1.60247	-4.33221	0.37392	-1.65015	-0.429644	-0.0656285	0.29685	0.564201	1.27308	-0.487082	2.52488	-0.796429	-0.615026	-0.0804603	1.09882	0.104214	0.436807	0.496074	-0.435409	0.335422	-0.485686	0.214053	-0.183189	-0.157273	-1.14854	0.369467	-0.250512	0.108462	0.268918	0.153574	-0.290224	0.0717087	-0.115528	0.169293	0.0921724	-0.308916	-0.162265	-0.0750716	-0.47678	-0.282743	-0.0883137	-0.252155	-0.0136148	0.0307493	0.355215	-0.0373076	0.264178
APLP2	10.1301	-1.60853	0.96277	-1.1326	0.80638	-0.0978966	-1.85776	0.671446	-0.134201	0.641692	0.943607	0.266087	1.10012	-0.383971	-0.647405	-0.353982	0.169958	0.0257557	-0.201093	0.375115	-0.127291	-0.0315686	-0.430802	-0.15468	-0.18452	-0.0654385	-0.71596	0.746045	-0.179324	-0.284711	-0.441211	0.261554	0.0548357	-0.278966	0.367948	0.273256	-0.185234	0.178154	-0.144042	0.134609	0.0869691	-0.0430091	-0.129421	-0.170863	-0.0749892	0.0530781	0.133661	-0.0161117	0.577193
APOBEC4	-2.64815	3.60659	-2.19992	-5.36041	0.977204	2.08088	-0.918059	0.0745693	0.818936	0.737341	-0.731642	0.0976088	-1.59165	-0.626303	0.190586	-0.0098291	-0.564831	0.270209	-0.0130506	-0.168618	-0.39615	-0.840084	0.594371	-0.997132	-0.495243	-0.064572	-0.552565	0.511737	-0.379579	0.293153	-0.208394	-0.188844	-0.096563	-0.686115	0.396211	-0.233344	-0.012581	-0.868867	-1.09639	-0.299101	-0.194143	0.123207	-0.471272	0.174463	-0.509431	-0.443731	-0.0327208	0.467221	0.250431
APP	31.8088	0.350777	2.62962	-0.522212	1.04219	-0.938934	1.67023	0.527973	-2.4498	-0.663969	1.00876	-0.803396	0.153505	-0.016683	-1.14052	-0.869679	0.518571	0.389818	0.0494944	0.981644	-0.949257	-0.203425	0.721752	-0.270653	-0.0765939	-0.112106	0.062326	0.387845	-0.169693	0.0680809	1.15009	-0.163531	0.0729863	-0.15808	0.0535335	0.365399	0.0943022	-0.105295	0.137767	-0.301824	0.550903	-0.204623	-0.234806	-0.0359253	-0.0265684	0.293101	0.407613	-0.109272	-0.180655
APPBP2	4.12038	-0.807429	-0.061451	0.450507	-0.226858	-0.18858	-0.162502	0.205479	0.219753	0.53861	0.0689567	-0.336392	-0.093784	-0.197244	-0.178002	-0.017255	0.0346359	0.0345759	0.160384	0.113318	0.156488	0.112909	0.0571161	-0.259945	0.138872	0.105713	-0.34533	-0.045438	0.178497	0.0524558	-0.0754087	-0.140419	0.199789	0.0207023	-0.188751	0.0872017	-0.0222725	-0.0510485	-0.105263	-0.171372	-0.299642	-0.0272998	0.0984812	-0.284079	-0.0428274	-0.0712526	-0.204826	0.107335	0.0303079
APPL1	3.16833	0.356881	0.70248	0.108577	0.543745	0.0674996	-0.473175	0.231186	0.13584	0.0371132	-0.0200973	0.52228	0.390871	-0.0365257	0.371897	0.277211	0.326711	-0.146207	-0.115192	-0.0391317	-0.236128	0.155958	0.153619	-0.0639579	-0.475586	0.00622046	-0.24664	0.0304868	0.0990539	-0.140481	0.254814	0.0154006	-0.0663303	-0.0580282	0.151202	0.0714378	-0.100919	0.0855243	0.0105655	0.145904	-0.0274492	0.02024	0.102683	0.155937	-0.0070006	-0.136685	-0.14389	0.00388944	0.140766
APPL2	-2.77951	-0.84865	-0.129278	0.864462	-1.53472	-0.452814	-1.8219	0.194293	0.222971	0.00192786	0.987931	0.210613	0.366373	0.197493	1.04184	0.329376	-0.564125	0.434714	0.407622	-0.700919	-0.0455287	0.306027	0.640269	0.450595	0.0365427	-0.0758691	0.181181	0.0184469	0.00689939	0.671653	-0.106552	-0.198924	0.156208	0.183101	0.3748	0.19795	0.108235	-0.119787	0.00213621	0.195294	-0.0110637	-0.101786	-0.280778	-0.354189	0.348262	-0.0159876	-0.259601	-0.135905	-0.178759
AQR	4.59649	-0.593592	0.604015	1.666	-1.00897	-0.563487	0.132934	0.291723	0.313028	0.175588	0.317062	-0.171198	0.227925	0.0619337	-0.145541	0.15747	0.0251983	-0.0253739	0.380714	0.130858	-0.036679	0.00275127	0.16314	0.0632288	0.0250486	0.27516	0.0138581	-0.0677825	0.111554	-0.0496205	0.214356	0.00701598	0.0300316	-0.163433	-0.334373	-0.0453046	-0.113541	-0.0067346	-0.0811344	0.00335362	0.110364	-0.189171	-0.140077	0.0334269	0.0430132	-0.0602408	0.129418	0.0207275	-0.228926
ARAP1	-3.16544	6.23349	-0.719783	-1.15571	-1.89497	1.04817	1.40975	-0.277636	-1.46416	0.149715	-0.463204	-0.359108	1.05654	-0.889028	-2.92071	0.419456	0.995829	-0.606671	-0.567991	-0.936252	-0.564693	2.35491	0.0454826	0.0642746	0.107547	-0.185289	-0.336446	-1.08424	0.990381	0.934351	-1.33933	-1.8362	-0.643987	-0.0774782	0.432512	0.273385	1.10099	-0.359608	-0.425895	0.544962	0.0425555	0.164716	0.600994	0.498377	0.245905	-0.383151	0.07178	1.24548	0.329539
ARAP2	-6.43637	6.09925	6.30962	3.82491	-2.33682	-0.821391	1.94567	-3.00692	-2.02665	-1.7031	3.39326	0.142905	3.10071	0.750898	-1.1728	-0.12946	-0.229835	2.17614	1.70404	3.31222	-2.94451	0.77339	-2.92702	1.76568	-1.61733	0.212582	-3.09602	-0.047357	0.674891	0.850129	0.228746	-0.20688	-1.92481	0.392024	1.12864	0.472318	1.01108	-0.735805	1.06548	1.35454	-0.237101	1.08638	1.67649	-0.875139	0.576049	0.331985	0.24348	-0.24075	-1.04628
ARF5	-11.5953	3.08043	0.898594	-2.56398	1.74957	1.27705	-2.76642	2.35875	-1.78491	0.970752	2.52989	-0.55224	1.58038	0.655539	-2.18835	-1.29096	0.415539	-1.10536	1.03764	0.455077	-0.159166	-0.315409	-0.954851	-0.195298	-0.442582	0.262393	0.200714	-0.780465	0.127856	-0.349674	0.214147	-0.0072761	0.442312	-0.20553	0.0433892	0.0605959	-0.110502	0.0196443	0.773714	-0.443231	-0.482667	0.387731	0.522723	0.318074	-0.521406	-0.164897	-0.249844	-0.0715304	-0.198572
ARFGAP3	-5.63158	-3.08979	-0.572071	-1.11822	1.38359	-0.68848	-0.0997997	-0.84166	0.238349	0.539407	0.471846	-0.727984	-0.335681	0.120431	0.51524	0.46714	0.159272	0.757914	-0.116832	0.0294178	-0.212799	0.592416	0.550926	0.319885	0.103053	-0.266992	-0.13643	-0.0243383	-0.219284	-0.0347297	0.209569	0.335371	0.275161	0.130448	-0.0695885	-0.282527	0.107544	0.112707	0.283381	0.115485	0.0364147	0.241739	-0.0862738	0.617831	-0.0592692	0.172376	0.125439	0.188565	0.0737498
ARFGEF1	15.463	-1.04209	0.548951	1.67323	-0.189491	-0.910221	0.337022	0.558449	0.262578	-0.211288	0.131254	-0.0286902	-0.285834	-0.0399187	-0.415304	-0.276415	0.550169	0.399803	0.00490802	0.403915	0.0381534	-0.162821	0.448405	0.137391	-0.165969	0.261202	0.334174	-0.235448	-0.0820178	-0.192988	0.0787721	0.106867	-0.134741	-0.380874	-0.330653	0.266289	0.0150841	-0.162623	0.16587	-0.0924081	0.106209	-0.0876053	-0.189277	0.19617	-0.152467	-0.13569	0.114841	0.0370719	-0.0303129
ARFGEF2	9.00649	-0.0811256	0.95864	1.03501	0.651941	0.909287	-0.240704	0.15097	-0.205613	0.01535	-0.378163	0.161979	-0.0918087	-0.171274	0.351783	-0.561127	0.332995	0.296598	-0.244356	-0.198231	0.0784903	0.352408	0.530887	-0.242984	-0.0154473	0.02469	-0.39365	-0.120482	0.130778	0.263118	0.0962802	-0.181897	0.0102854	0.106822	-0.157334	0.0353784	-0.120349	-0.125823	0.218706	-0.0698512	-0.0830748	0.125919	7.51e-06	-0.118245	-0.16486	-0.124352	-0.0511776	-0.123876	0.00556839
ARFGEF3	14.7168	1.46022	1.31497	-0.263366	0.794097	-2.38325	3.31869	-0.106612	-1.6379	1.40767	1.40376	0.0437309	-1.47269	-0.303995	-0.218425	0.840388	-1.44978	1.75388	0.808035	0.847262	-0.0935723	1.88052	-0.0443615	-0.817614	0.0280962	-1.46023	0.115669	0.932453	-0.082171	-0.0805356	-0.53843	0.831803	0.477616	0.202056	0.324444	0.0160902	-0.722065	-1.04784	-0.769105	0.0967228	-0.447974	-0.123097	-0.695079	0.158868	0.1244	0.163053	-0.267026	0.345426	0.737943
ARFIP1	-1.80591	-1.87311	-0.0130726	1.22128	1.16342	-0.484618	0.402515	-0.348625	1.22769	0.351561	0.268411	0.284821	-0.372536	-0.344213	0.343271	-0.558062	-0.209504	-0.216293	0.335241	0.0686453	0.0311686	0.282536	0.275818	-0.0637643	-0.219068	0.249892	0.00738812	0.170506	-0.29816	-0.240647	-0.0166667	0.328247	-0.535803	-0.115378	-0.23403	-0.0813968	0.134921	-0.410395	0.0371597	0.141607	0.070804	0.111629	0.388603	-0.203791	0.021873	-0.436418	0.0242185	-0.0918209	-0.0033715
ARGLU1	20.2059	-0.542894	1.10917	0.565228	-0.681796	-1.17287	-1.42023	0.482172	-0.494269	-0.0376732	-0.251795	-0.441776	0.529751	-0.339691	-0.0122686	-0.363275	0.191994	0.247793	0.00280334	-0.184408	-0.472313	0.655032	0.133258	-0.103746	-0.581159	0.0702985	-0.269141	0.475386	0.285817	-0.535083	0.302878	0.040728	0.10864	0.241868	-0.0049899	0.207384	-0.247748	-0.24768	0.398801	-0.28312	0.109444	-0.216549	-0.322335	-0.118964	-0.0969536	0.0126721	-0.0325855	-0.163365	0.251423
ARHGAP10	2.21202	0.501871	2.99425	3.60992	-4.90508	5.045	0.589377	-1.74649	0.115333	0.246784	-0.318825	1.98246	-1.27354	0.777704	-1.7622	-0.269188	-0.658853	-1.91652	1.56883	2.01233	2.55091	0.476464	-1.6429	-2.08222	-0.305894	-1.53835	-1.0999	2.27341	0.816807	1.13976	-1.17894	-0.531819	-0.837198	1.52198	-0.01867	-0.929521	0.121506	0.215641	0.979501	0.6486	0.796031	1.39084	-0.832191	-0.671353	-0.0232621	-0.3626	0.083321	0.0596382	-0.33141
ARHGAP12	-2.18964	-5.77826	-0.0648167	1.90036	0.638242	-0.182598	1.51077	2.9448	-0.772641	0.581109	-2.15198	-0.287339	1.23831	1.06981	-0.0985351	1.45849	0.900702	0.152278	-2.01028	-0.129349	0.045739	0.876095	0.469552	0.988254	-0.129445	0.333412	2.02452	0.213916	1.24444	-0.326446	0.259965	-0.793939	0.079288	0.865972	-0.163217	0.387747	0.335201	-0.141968	-0.0425553	0.540092	-0.236394	0.421608	-0.294236	-0.347348	-1.03916	-0.104639	-0.353079	-0.0046886	1.03403
ARHGAP15	-23.8131	1.2841	1.37365	1.28647	0.899173	0.130887	0.718723	0.469033	0.580422	-0.337564	-0.226498	0.341185	0.0231666	-0.799869	0.0888882	-0.482976	0.535664	-0.565446	0.156695	0.789538	-0.0028382	0.129732	0.0951396	-0.420393	-0.179326	0.502754	-0.581625	-1.01081	-0.869517	0.347432	0.390087	0.20082	-0.731384	-0.650959	-0.153595	0.270841	0.560537	-0.405745	0.194946	0.551267	0.814041	0.0213979	-0.368263	-0.145975	-0.46856	-0.122745	-0.512226	-0.0856875	0.268239
ARHGAP17	-4.46784	-3.72208	-0.186773	0.493774	-0.508163	-0.253585	0.630245	-0.389397	-0.252202	0.327131	0.445242	-0.155951	-0.454939	0.0872361	0.0136231	-0.0309101	0.742138	0.733074	0.374293	0.790964	-0.0717594	0.0936662	0.619703	-0.298517	-0.502032	-0.250125	0.00389582	0.164762	0.257163	0.567502	-0.011678	0.0295286	0.0390022	-0.152171	-0.399404	0.0464964	0.318416	0.091363	-0.213391	-0.236185	0.117445	0.144536	-0.117291	-0.118483	0.1987	-0.265667	-0.136834	0.463807	-0.273162
ARHGAP18	-2.44963	-7.01044	-2.42853	-9.13936	1.05856	-2.26378	4.10265	-3.02839	-3.20605	0.429856	-2.56837	0.879856	1.84559	0.743684	-1.05243	-2.34811	-0.628182	-0.754996	1.19663	0.102269	-2.3362	-0.375546	-0.0901098	0.705421	3.83654	0.670419	0.734597	-2.11961	1.80715	0.702567	1.34476	-0.840655	2.40256	0.983449	0.398079	-0.677032	-0.641211	1.21219	-0.596596	0.316366	2.91063	0.0139726	0.451457	-0.455863	0.533208	-0.956943	-0.375982	1.13485	-0.325453
ARHGAP20	9.57365	0.350246	0.163149	1.22033	-1.49433	1.23808	0.21435	0.281123	0.0629441	0.844793	-1.1239	-0.0601766	0.749869	1.33586	0.154267	0.741742	0.646609	0.333435	-1.15604	-0.9023	0.663178	-0.186955	-1.35731	-0.663857	-0.0926996	-0.701653	-0.202591	1.1612	-0.152751	0.0551149	0.617363	-0.333075	-0.242769	-0.589116	0.490071	0.032503	0.36359	-0.20687	0.501252	0.831621	-0.680566	0.396273	0.10628	-0.202353	0.133749	0.438264	-0.0169434	0.219143	0.380515
ARHGAP21	19.9499	1.4945	2.27143	0.587681	0.985344	-2.37731	0.946914	0.0440008	-2.47157	0.00698579	-0.030712	1.12941	-0.404091	-0.304781	0.136483	0.678908	2.2352	0.142486	0.421348	0.460099	1.44715	-0.161701	0.772339	0.0152394	-0.245996	0.175412	0.285206	0.235659	-0.38895	-0.580578	0.152379	-0.0148105	-0.190185	0.232595	-0.415327	0.173	-0.470501	0.276077	-0.128923	0.132653	0.0279965	0.0367624	-0.53824	-0.364081	0.3479	-0.12444	-0.192952	0.152209	-0.0186196
ARHGAP22	-1.47106	-0.119331	-1.83291	-0.213512	1.52973	1.95681	0.280116	-1.64367	-0.0938652	-0.911454	-3.00556	1.18983	-0.242997	-2.48014	0.211954	1.53436	2.30164	-0.894851	-0.385742	1.2665	-0.611255	0.197862	-0.459446	0.495627	1.18627	-0.461414	-0.342092	-0.351813	0.620589	-1.53513	0.39432	-1.26497	-0.679291	-0.361101	0.83674	1.27826	0.766343	1.9057	-0.0970173	0.161018	0.362007	-0.878166	0.189577	0.583851	-0.307542	0.711241	-0.061385	0.316776	-0.212419
ARHGAP24	-4.44658	-8.07415	-11.1091	2.58545	3.23858	1.10985	2.23508	-1.68037	3.36708	-3.87218	-0.288212	2.07146	1.44903	0.567279	-0.734621	-1.3163	-1.35904	-2.08682	0.215571	-0.434673	1.16541	0.885471	-0.811509	0.205272	-0.666742	-1.72631	-2.84676	-0.407572	-1.34764	0.261067	-1.58984	-1.39973	0.644304	-0.49265	-0.731328	-0.904668	-1.11363	-1.63668	0.488655	-0.46227	0.952514	-0.584127	-1.78955	0.128816	-0.368925	0.376218	2.4172	1.41109	0.492647
ARHGAP26	25.5022	4.10024	2.40174	-0.338323	-2.21262	0.210123	-0.357305	0.120067	-0.345083	0.434129	1.48299	0.069413	-1.28589	0.800583	1.82952	-0.142477	1.7274	0.235401	-0.635459	0.290206	0.822637	0.160137	-0.290344	1.28676	0.0365385	1.08191	0.490043	0.527116	0.508997	0.540898	0.680316	-1.5134	-1.03245	-1.04896	1.60605	-0.733468	-0.0505632	-0.279387	-0.162153	1.03567	-0.61026	0.483377	-0.531486	-0.0607926	-0.517914	0.284837	0.961719	1.21816	0.189326
ARHGAP28	-8.51027	-0.760456	0.329641	-4.29729	0.411944	-4.72209	1.64784	0.705013	0.029443	1.4441	-1.9443	2.15754	-0.0429305	2.59074	-0.216086	-0.257414	-3.42146	0.221089	0.106445	2.49427	0.415284	1.57107	-0.164994	0.13875	0.220553	0.30129	-0.650103	-0.0806881	0.672853	-0.0685098	-0.265248	-0.661487	-0.471058	-0.374404	0.890921	1.22303	1.52795	0.828963	-0.415453	-1.50575	-0.240466	0.030458	-1.00697	0.521538	0.916892	-0.747939	0.719585	0.111647	-0.0742225
ARHGAP29	-13.7157	-1.90341	4.2783	2.89165	1.8798	-2.64198	-0.417032	-1.37349	0.218672	-0.563259	2.55681	-0.380927	-0.519953	1.36165	-0.0905749	0.321654	-0.561456	-0.049618	-0.474956	0.0281819	0.36836	1.3056	-2.41951	2.60134	0.591441	0.275298	-1.14069	-0.739471	-0.496301	0.898985	0.642962	0.320829	0.522834	0.126716	-0.155016	-0.156481	0.264063	0.0875822	0.598403	0.943338	1.34218	1.17064	0.0147036	-1.70268	-0.0893092	-0.331207	-0.101242	0.992213	-1.61485
ARHGAP31	-22.5638	0.827323	1.49309	1.80976	0.181782	0.274847	-0.388548	-1.45757	0.148589	-1.11053	0.383857	-1.30722	0.141805	-1.56994	-0.216391	1.37525	0.0904284	0.284271	-0.627066	0.414423	0.381247	-0.0749997	-0.599788	-0.261832	-0.221723	0.217782	0.582174	-0.84473	1.14751	-0.842605	-0.609936	1.2213	-0.209977	0.25055	0.304527	-0.605917	-0.838382	-0.161654	-0.954022	-0.0632361	-0.18331	0.711595	-0.201783	-0.891014	0.333306	-0.0931099	-0.0914825	-0.0186614	-0.493666
ARHGAP32	24.7995	1.31846	0.30129	2.53475	-1.00254	0.819342	-0.235989	-0.474713	0.362548	-0.0554622	-0.405637	-0.434044	0.443933	0.548657	-0.404596	-0.527868	0.188945	0.275757	0.4784	0.313	0.00254172	0.475599	-0.283108	0.373314	0.360395	-0.118451	-0.206224	-0.0489786	0.778209	-0.121213	-0.0691092	0.0462932	-0.254702	-0.348858	1.02175	-0.430684	0.499603	-0.266418	0.0323986	0.409452	0.240916	-0.352992	0.233057	0.409249	-0.414363	0.730002	0.236861	-0.0015258	0.347669
ARHGAP35	9.60183	-1.06459	-0.0343435	0.242328	1.67996	0.451855	-0.285738	0.484515	0.26178	0.500378	-0.0205331	0.0967343	-0.107777	-0.654819	0.292195	-0.293002	-0.169415	0.0119646	-0.341098	0.0507322	-0.0062988	0.489358	0.52815	0.283838	-0.473205	-0.135938	-0.125898	0.279759	0.243712	0.0183884	0.25183	-0.132282	-0.0915072	0.0102193	-0.234733	-0.265253	0.133057	-0.280979	-0.0762013	-0.102903	0.0730194	0.131247	0.330418	-0.0868248	-0.107461	0.0288231	-0.0373135	0.112795	0.0880272
ARHGAP36	-24.3468	-0.191151	-1.24069	-0.5566	0.461923	-0.561695	0.481104	0.188804	0.873376	-0.020425	1.23176	0.15079	0.0331693	0.460029	-0.0003867	-0.0578345	0.78861	-0.575692	-0.185243	-0.543604	-0.627398	-0.672567	0.0317726	0.0186593	-0.405411	0.0233515	-1.10988	0.052243	0.389127	-1.0332	0.270591	-0.0123121	0.119788	0.22406	-0.265021	-0.481039	-0.862884	-0.319921	-0.448275	0.0509633	0.421263	0.447037	0.230926	0.568155	0.61232	-0.0762298	0.500683	0.675879	0.630855
ARHGAP39	12.7519	-0.32195	0.560833	-0.825608	2.08307	0.103109	-0.532881	0.606909	-0.367997	0.331888	-0.63328	-0.599022	-1.02811	-0.197448	0.0426266	-0.340955	0.10947	-0.365054	0.0650359	-0.260992	0.223249	0.437137	1.11636	-0.0305862	-0.0885264	-0.363653	0.0501634	0.0288022	-0.0860385	0.0450547	-0.327781	-0.145705	-0.180967	-0.0125944	-0.469475	-0.0289786	-0.143732	0.170674	0.28519	-0.0273698	0.0714413	-0.197902	-0.166707	0.178247	-0.0634729	0.0959157	0.0953744	-0.0791594	-0.200024
ARHGAP42	-19.3909	0.822681	4.03951	-1.0037	1.97091	-1.56642	1.26797	2.02963	0.88185	-0.772702	-0.931988	1.56457	0.102012	-0.349788	-1.04837	-1.53516	-2.64979	0.00783333	0.527637	1.28998	-0.239966	0.0833526	1.37466	-1.5455	0.310259	0.52586	-0.0731887	-1.17704	-1.92912	0.278023	0.0284929	1.02763	-0.391621	-0.0359613	1.34102	-0.975618	-0.742152	-0.919112	1.14813	0.142388	0.924019	-0.115678	-1.48038	1.05555	-0.0044966	0.402638	0.66422	0.0968836	1.13662
ARHGAP44	23.5675	-0.0813838	-1.68892	0.0270768	0.748545	0.616694	-0.947246	-0.545016	-0.0107337	-0.108213	-0.0285434	-0.578101	-0.535389	-0.0876244	0.149383	-0.0207502	-0.512281	0.641581	-0.347892	0.0170161	-0.498895	0.559264	0.417349	0.153744	-0.516839	-0.463614	-0.287148	-0.77472	0.343785	-0.004464	0.670864	0.0872949	0.63815	0.170691	0.256793	-0.41032	-0.129896	-0.254644	0.547217	-0.141571	-0.25368	0.122723	0.263107	0.0875663	0.271624	-0.53693	0.0108237	0.0571278	0.109643
ARHGAP5	5.2316	-1.6323	-0.0506637	2.47109	-0.729526	0.00594619	-0.279558	1.50874	1.13248	-0.0410277	0.396062	0.653871	-0.077565	0.424308	-0.254343	0.370465	0.201102	-0.609881	-0.106552	0.00805881	0.215961	-0.133112	-0.0041399	0.298192	-0.109542	-0.133864	0.59015	-0.0713751	0.484448	-0.0314718	0.104952	-0.549676	-0.34303	-0.0553139	0.50565	0.0562328	-0.129796	-0.145172	-0.281502	-0.384031	-0.320071	0.361708	-0.358557	-0.0780565	-0.196488	0.145701	-0.346929	0.0622842	-0.315593
ARHGAP6	-2.99364	-3.18449	-2.09537	-3.66101	-4.62092	0.612477	2.05496	1.72665	0.531055	-1.91898	1.33239	1.06917	-1.6279	-2.911	0.469765	-1.72013	0.0125063	0.614382	-1.31061	0.658681	-2.16699	2.08254	-0.416753	-1.61434	-2.64299	1.73761	1.14874	0.786637	1.1995	2.26785	2.27891	1.25503	0.913751	1.21549	3.07665	-1.44384	1.58448	-0.70448	-0.408011	2.57915	0.895037	1.45821	-1.36963	-0.392667	0.666781	0.820366	0.733462	0.921683	1.07822
ARHGEF10L	-11.9519	-2.87631	-1.94443	1.72641	1.27314	1.18094	-1.03621	1.69466	-0.607943	0.232602	0.572458	-0.800888	-0.771477	0.468383	1.40204	0.181132	-1.02635	-0.281256	0.256996	-0.0030527	-0.68491	-0.493532	0.461307	0.133572	0.517929	-0.682975	0.151332	0.816059	0.0690262	0.244682	-0.865817	0.258301	-0.393383	0.178341	-0.804163	0.22783	-0.145485	-0.329511	0.503996	0.600626	-0.073845	-0.056954	-0.212406	0.30316	0.357624	-0.0753848	-0.0864289	-0.0926459	-0.250391
ARHGEF11	12.7293	-2.16126	-1.62712	-0.24045	-0.131856	1.0848	-0.721569	0.0226097	0.305806	-0.27394	-0.278892	0.0382794	-0.18282	0.784593	0.645798	-0.396123	0.354128	-0.0106077	-0.402099	0.00479515	0.388355	0.487416	0.350231	0.04	-0.253454	0.090026	0.348083	-0.204852	-0.541842	-0.190648	0.0431327	0.0167076	0.0157005	0.341228	-0.292485	0.0891213	-0.248254	0.0544487	-0.252852	-0.0635441	0.0580796	-0.100175	0.195132	0.261581	0.245731	-0.0085829	-0.463018	-0.0774093	-0.343799
ARHGEF12	14.5524	0.00893296	-0.349059	1.56208	0.602172	-0.994181	0.597943	-0.151344	0.370536	0.29153	0.109781	-0.0136567	-0.0761485	-0.101662	-0.153993	-0.280313	0.213113	-0.392033	-0.174815	-0.085336	-0.0353717	0.243251	0.129512	-0.0925126	-0.31779	0.158881	-0.0136485	0.630756	-0.201826	0.0324282	0.561488	-0.0559039	-0.238389	0.154878	-0.153261	-0.11531	0.254291	0.0431655	-0.270311	0.165309	-0.0863908	-0.317518	-0.32356	-0.0345059	0.208294	-0.136835	-0.282971	-0.104355	0.195134
ARHGEF18	-7.23741	0.285542	-0.530354	-0.002216	0.463298	1.45628	-0.559804	-0.022476	-0.159785	0.476398	-0.346053	-0.28572	-0.286905	-0.0304794	0.019444	-0.0159422	0.437212	-0.241776	-0.0183882	-0.42423	-0.02684	0.0773698	0.89641	0.0397908	-0.276455	-0.365778	-0.50245	-0.134466	0.128075	0.0519061	-0.261842	0.212245	0.208722	0.149412	-0.358169	-0.294878	0.0917223	-0.143029	-0.0908708	0.0559771	-0.0227015	0.316648	0.140935	0.170569	-0.176959	-0.225181	-0.0979587	0.167761	-0.110197
ARHGEF28	-13.4598	7.78708	-4.05734	1.4676	6.83074	-2.96626	2.85495	1.43	1.93823	-3.99412	-0.224917	0.424271	-1.7756	0.0884349	0.804419	1.4092	0.414977	-0.493778	0.204277	-0.49404	-1.57451	-1.07103	-0.431514	-1.3455	-0.834366	0.521259	1.92068	-0.223543	0.634819	0.0678059	-2.03707	1.94658	-1.22513	0.939023	0.96768	0.576419	0.103922	0.401181	0.675224	-0.716113	0.153818	1.50612	0.272799	0.202201	0.248994	0.269958	-1.56945	-0.872828	0.771801
ARHGEF3	1.93454	5.61705	4.04976	2.55135	-1.2267	0.439853	0.0148762	1.21967	1.05629	-0.669088	-2.39749	0.75027	0.726175	1.56554	0.992925	0.637498	2.56256	-1.40651	-1.00867	-0.975426	0.298343	-0.393251	1.77408	-0.72702	0.195692	-0.438777	1.36283	0.630185	0.325826	-0.0600987	-0.710231	-0.0156123	-0.804601	0.84307	-0.638185	-0.767351	-0.862575	1.71693	-1.1656	-0.114028	-0.386495	0.350809	0.72609	-1.05295	-0.536184	0.613916	-0.420927	-0.301217	1.42993
ARHGEF33	8.56777	0.226586	0.289749	-0.194559	-0.761797	-0.259457	-1.05545	0.49156	0.817379	0.958135	0.437501	-0.12812	-0.770029	0.0788818	-0.634764	0.443873	-0.547683	1.29286	0.66104	-0.48493	-0.126161	-0.333152	-0.63068	0.564046	0.0570677	0.18316	0.10481	-0.19667	0.472242	-0.121875	0.353106	-0.671805	-0.555146	-0.261724	1.57853	0.27756	-0.0026717	-0.0611905	0.0163381	1.0718	-0.649103	0.00873683	0.197899	-0.560779	-0.725751	0.0781619	0.146331	-0.103896	0.382868
ARHGEF37	-23.7468	-0.0655079	0.0295195	1.99048	-0.381977	-1.41873	-0.479525	1.76336	-0.37164	0.829642	0.710724	-0.0349031	0.0545902	-0.500783	0.270926	-0.0191413	0.0205552	0.393865	0.42616	-0.0933118	-0.050132	-0.193631	-0.101308	-0.507212	-0.490758	-0.340569	0.52168	-0.303712	-0.579935	0.856901	0.0708515	0.653318	-0.217325	-0.213356	0.275524	-0.490893	0.0930545	0.00211153	-0.138176	0.00974006	-0.332981	0.353694	-0.143121	-0.440023	0.637707	-0.695781	-0.0036403	0.23844	-0.179585
ARHGEF4	0.846221	-0.433364	-1.26978	-1.9411	-0.162028	0.990283	-0.131831	-0.600133	-0.501889	0.188427	-0.637581	0.0379812	0.342452	0.905543	0.637223	-0.481656	-0.634709	-0.372647	-0.552097	0.0229689	-0.422563	-0.208727	-0.005956	-0.341626	-0.310814	-0.179971	0.512729	-0.326921	-0.0080786	-0.240487	0.0714991	0.314947	-0.604814	-0.321432	0.148697	0.0929504	-0.177973	-0.176581	0.0387904	-0.692238	0.177924	-0.0977836	-0.225013	0.194391	0.0529108	-0.0820617	0.457521	0.0636122	0.0588803
ARHGEF6	-3.91516	0.743198	-0.337853	-0.542751	-0.892749	-1.18542	-0.811154	2.66808	-0.638554	-1.98779	-0.381088	1.24766	-0.507058	-1.56871	0.507287	0.0986449	-1.20966	-1.44908	0.254292	-0.37401	-0.399757	-0.138085	0.946304	-0.295098	-0.821886	0.502964	-0.914771	-0.46718	-0.0499255	-0.193963	0.0388866	0.0807962	0.622583	-0.863798	0.361982	-0.137034	0.27985	0.238539	-0.316024	0.148393	-0.356421	-0.388682	-0.0561934	0.369064	-0.477561	0.255412	-0.539381	-0.0857309	-0.0027619
ARHGEF7	16.2771	-0.346436	-0.477036	1.21912	-0.845077	0.736831	0.261061	-0.133712	-0.76619	0.0520593	0.362212	-0.191868	-0.0194406	0.138905	0.351609	-0.240193	-0.422744	-0.0188076	0.0423316	0.0460904	0.407309	0.220925	0.680018	-0.0610214	0.129469	-0.414539	0.292087	0.0359879	-0.0290168	-0.0304198	0.0351702	0.182073	-0.474609	-0.14929	-0.102366	0.0532364	-0.210135	0.0118825	-0.0116139	-0.115786	0.211762	-0.161939	-0.11556	-0.156675	-0.157211	0.0556712	-0.0510617	-0.0916452	0.0434975
ARHGEF9	3.85627	1.66621	0.0758569	1.11782	-0.843332	0.489309	-0.0186029	0.723497	-0.0490272	0.304687	-0.0499787	-0.0415881	0.409026	-0.388571	0.0576579	-0.323281	0.48977	-0.514571	0.0683622	0.156507	0.11966	-0.0588681	0.0622775	-0.22856	0.123238	0.0369011	-0.408904	0.102414	-0.434915	-0.0083327	0.236491	0.0237487	-0.0452672	0.227698	-0.091283	-0.156655	0.143308	-0.0831184	-0.296469	-0.474734	0.0636742	-0.162054	0.356176	0.158175	0.268787	-0.0254006	0.04125	-0.314055	-0.153339
ARID1A	7.10205	-0.557307	-0.39878	-0.391224	-0.766766	-0.406731	-0.377509	0.203	0.845927	0.202322	-0.227578	0.0294692	0.136601	0.127466	-0.0372202	-0.42306	0.239062	0.0753737	-0.0688393	-0.420894	-0.104137	0.00992107	0.301349	0.0558206	0.0757896	0.0405766	-0.192973	-0.140669	-0.0215346	-0.0511617	0.0858628	-0.111018	-0.27766	0.259609	-0.100944	0.164067	-0.0839967	-0.0928561	-0.020124	-0.0118879	-0.12052	-0.0406933	0.274322	0.124698	0.023853	-0.33495	-0.0818301	0.122551	-0.13263
ARID1B	27.4267	1.07752	1.06827	2.07277	-1.78098	-1.90279	-1.04685	0.524175	0.431648	0.104302	-0.485414	-0.349674	-0.0979425	-0.0333563	-0.630914	-0.413083	-0.157528	-0.0868953	0.151639	-0.465105	-0.027499	0.818697	-0.210679	0.492262	0.542725	0.323882	-0.313457	0.0359701	-0.662894	0.336588	0.768538	0.0631591	0.00539024	-0.196142	0.412207	0.600498	-0.59032	-0.120823	0.240597	0.0613489	-0.209891	0.204439	0.449578	0.237488	0.0513417	-0.35452	-0.541906	-0.208513	-0.188736
ARID2	11.5764	-1.20838	-0.233972	1.94762	-0.671934	-0.706788	-0.481997	-0.0469316	0.766197	0.914356	0.255995	-0.325276	-0.173215	-0.394832	-0.234917	0.385852	-0.38075	0.00249199	0.00815126	-0.166042	0.223095	0.0824567	-0.290959	-0.223676	-0.324692	-0.0221298	-0.206294	0.0995182	-0.134109	-0.0198185	0.152506	0.200843	-0.118782	0.204791	-0.268821	-0.149256	0.128646	-0.210053	0.0305836	-0.018356	-0.104535	0.00051856	-0.0151569	-0.0041961	-0.245449	-0.229872	-0.203937	-0.0844956	-0.0374214
ARID4A	7.82341	0.858337	-0.531684	0.284228	-0.270229	-0.716554	0.180096	0.324855	0.844997	0.319851	0.298007	-0.167303	0.420861	0.0741521	-0.288227	0.127966	-0.0192413	-0.446696	0.158714	-0.0034851	-0.0131897	-0.0641711	-0.21939	0.131117	0.133354	0.190016	-0.377844	-0.429403	-0.0517831	-0.065476	0.259616	-0.0117857	-0.179439	-0.10553	-0.147179	0.402995	0.119645	0.0759966	-0.10026	-0.265721	0.0855474	-0.0334508	0.0211678	-0.0212796	-0.0042009	-0.241277	-0.0145502	0.00010784	-0.0681535
ARID4B	19.5898	-0.722184	-1.0017	0.476812	-0.421919	-0.519853	0.00975139	0.324639	0.109411	0.167021	0.503888	-0.511108	0.0700346	0.258571	0.0554702	-0.0403996	0.0946287	0.0528951	-0.222403	-0.135612	0.0209623	0.372751	0.414048	0.130176	-0.103792	0.0369544	-0.086276	0.0931111	0.238832	-0.0356794	0.18308	0.130203	-0.12161	0.0355333	-0.0891816	0.220125	-0.0361122	-0.0307931	0.0829658	-0.0975296	0.103287	-0.0198589	0.0268164	-0.0879286	0.0268118	-0.108144	-0.0170998	0.0369288	-0.178191
ARID5B	9.2655	-1.35386	3.59254	0.76456	1.65285	1.59729	1.87988	-3.44142	-1.25275	-0.999335	3.20167	-1.08072	-2.26166	-1.00606	-0.199229	-1.25799	0.230648	2.30442	-0.395671	-0.56354	-0.501196	0.791264	-0.373191	-0.0558185	-1.63721	-0.56917	0.887084	1.07015	1.36632	-0.225796	0.355342	-0.116649	1.5228	2.49786	-0.0975119	-0.987323	-0.161144	1.15482	-0.369992	-0.0418303	0.476637	-0.804005	0.102284	-0.369125	-0.413334	-0.212829	0.920961	-0.513163	-0.565909
ARIH1	18.5881	0.0557987	-0.027102	0.584333	0.488267	-0.420185	0.163882	0.457981	0.176834	0.268364	-0.0721192	-0.650143	-0.157478	0.084906	-0.0436106	0.354957	-0.122324	0.20271	0.20591	0.115501	0.317833	0.38099	0.100424	-0.0196671	0.123511	-0.0844305	0.21082	0.468943	0.0838934	-0.181007	-0.342758	-0.280961	-0.109279	-0.0601775	0.0996397	0.0016515	0.0062613	0.0445398	-0.084634	0.0186019	-0.0281965	-0.0884079	-0.065316	-0.130941	-0.0541335	0.023256	0.032696	-0.0474294	0.113472
ARIH2	5.47942	-0.216144	0.241065	0.428425	-0.378314	0.162892	-0.478103	0.447164	0.220189	0.449732	-0.124602	-0.057851	-0.240248	0.115014	-0.0587557	0.00298983	0.093278	0.0373974	-0.0658104	-0.273535	0.185963	0.104276	0.43466	0.092347	-0.0311401	0.0865468	-0.141569	0.155912	-0.0044195	-0.0345195	0.0129292	0.0527292	-0.0199993	-0.0640457	-0.188428	0.0274536	0.02835	-0.0021335	0.130947	-0.160231	-0.0523928	-0.0265832	0.171218	-0.0734217	-0.0440753	-0.210682	-0.0134941	-0.0136442	-0.115747
ARL13B	1.24504	0.264751	0.508602	0.273189	-0.53763	-1.10274	-0.528072	0.396441	0.370725	-0.077279	0.397336	0.163636	-0.838412	0.0852722	0.284612	0.434978	-0.168974	-0.153379	0.357453	-0.0091043	0.295815	0.204432	0.288521	-0.276266	-0.0924073	0.245886	0.169566	0.23402	0.128545	-0.0967822	-0.213645	0.106382	0.597229	0.366828	-0.0186014	-0.0658985	-0.458403	0.105321	0.408926	-0.589885	-0.0943995	-0.14048	0.197482	-0.350014	0.0456735	0.122435	0.138873	0.132074	-0.0320932
ARL15	19.1882	3.3354	0.822972	0.163854	-1.19994	0.578767	1.69448	1.07688	-0.493214	0.727818	-0.430567	1.40289	0.718029	-0.842692	-0.992719	0.100861	-0.831298	-0.970571	-0.12078	-0.158758	0.836856	-1.06356	0.164148	-0.420532	-0.718411	0.0101728	1.06792	1.08738	-0.478609	-0.208187	-0.655655	-0.542349	-0.509737	0.49312	0.0263463	0.508216	0.21305	0.530733	-0.73813	0.877155	0.626369	-0.0434962	-0.498561	-0.23771	-0.100032	-0.140042	0.371569	-0.037701	0.866123
ARL4C	-13.9618	-6.52885	7.10856	-2.48258	0.764325	0.821214	-0.82074	-0.566448	-0.600126	1.14843	2.93576	0.979364	0.408481	1.36626	-0.0675568	-0.481253	-0.772802	-0.281232	-0.999947	-0.163537	1.28851	0.350873	-0.279608	0.287645	1.09806	-0.183269	-0.431539	-0.0113479	-0.228421	-0.0010114	-0.412451	0.142583	1.03333	0.418307	-0.19104	-0.312228	0.548606	-0.0646262	-0.227294	0.284825	-0.567465	-0.129657	-0.114356	0.781198	0.465048	0.150919	0.20237	-0.113578	0.912753
ARL5A	-6.22768	0.120389	0.605217	0.917729	-1.12373	-0.568384	0.608642	0.23075	0.820879	0.372461	-0.0335417	-0.0431608	-0.111951	-0.0076072	-0.502722	-0.137212	0.248509	0.435824	0.711612	0.453367	-0.110418	-0.797928	-0.255597	-0.232652	-0.511342	0.434244	0.279834	-0.402518	-0.0587772	0.231373	-0.0180431	0.043879	0.821171	-0.625282	0.433091	0.109032	-0.291103	0.0964996	-0.420224	-0.41544	0.0978034	-0.103612	0.135561	0.0813212	-0.0366217	-0.0949036	-0.238588	-0.0312507	-0.36682
ARL5B	-12.5168	-0.130626	0.894832	1.09492	0.940169	-0.315345	0.903519	-0.715833	0.40753	-0.109836	0.265405	-0.0558184	-0.226194	0.809961	0.0777026	1.03113	-0.166067	0.396779	0.459257	-0.361929	0.765296	0.743956	0.0762898	0.244143	-0.0756459	0.121058	0.314431	0.916274	-0.0087094	-0.164661	-0.743625	-0.335314	0.531872	0.108176	0.197851	-0.270299	0.248748	0.135862	-0.210951	0.117454	-0.36835	-0.320546	-0.250406	-0.133118	0.491691	-0.112261	-0.218804	0.216206	0.738998
ARL6	-7.61929	1.92638	0.302116	0.516772	0.713944	-0.667616	0.106536	1.28224	0.943627	-0.707799	-0.239222	-0.246883	-0.053611	-0.0632019	-0.770836	0.748564	0.289303	-0.727235	0.669519	0.168564	0.517212	-0.0480232	-0.622027	0.203862	0.0919445	0.790146	0.458602	0.129234	0.415248	0.0210288	-0.423678	0.457746	-0.0991896	0.522858	0.294439	-0.24105	0.231211	0.553131	-0.463846	-0.0754541	0.0645095	-0.297648	-0.246742	0.463696	0.176543	0.0473649	-0.0592755	0.134493	-0.411873
ARL6IP1	-0.162521	-0.526029	4.52367	-4.11361	4.18142	-1.47502	-2.36963	2.03204	-0.274785	0.466031	0.380291	-0.399861	4.42163	-0.129989	-0.758203	0.147597	1.20423	-0.646896	-0.39435	0.611845	-1.27503	0.321388	-0.264854	0.390911	-0.590004	-0.720965	-0.875712	0.32904	-0.592353	-0.204429	-0.378491	0.539012	0.254897	-0.0295146	0.350984	0.570423	0.173099	0.361721	-0.597315	-0.13945	0.100636	-0.0081748	-0.501104	-0.424819	0.0482781	0.397151	-0.0545278	-0.319074	0.0354118
ARL6IP4	-10.9957	-1.9698	1.4995	-0.239006	2.75203	0.871972	-0.755501	1.27836	-0.195202	0.692358	1.81874	-0.785508	0.218105	2.01988	-1.68303	-0.36293	0.0111613	-1.18206	0.498212	0.299823	0.626521	-0.984233	-1.06228	-0.022941	1.91708	1.74817	0.52373	-0.5849	0.824639	0.138933	-0.0991771	-0.12232	-0.0986191	0.131206	-0.820639	-0.851227	0.0277888	0.388835	0.249901	0.0771085	-0.273303	0.0026976	0.0794087	0.350117	-1.06336	-0.182605	0.017536	0.284089	-0.562556
ARL6IP5	-4.40308	0.0217116	4.62925	-3.79016	2.36962	-0.848884	-1.21892	1.77386	0.241018	0.483725	1.1264	-0.750409	3.92154	-0.95673	-2.16184	-0.764866	1.15876	-0.365579	0.567738	1.26116	-0.452707	0.996541	-0.0114938	-0.0601915	-1.76585	-0.747731	-1.44631	0.0823449	-0.309599	0.600464	-0.210355	0.391994	0.505324	0.141397	-0.552433	0.178754	-0.790454	0.0603143	-1.20612	-0.492243	0.634922	0.0216401	-0.844237	-0.343795	0.357061	0.331819	-0.312556	-0.115471	0.359974
ARL8B	-2.21472	-0.0925586	1.5147	0.177185	0.806103	-1.17561	-0.595414	0.267306	-0.322638	-0.108166	0.590257	-0.0533979	0.784696	0.0500698	-0.694769	-0.255144	0.07636	-0.103028	0.299822	0.278656	-0.262283	0.14555	-0.0470657	0.0125036	-0.693742	0.226493	-0.0463133	0.522741	0.0178711	0.052123	-0.0999746	0.35969	0.444045	-0.151456	-0.0719151	0.0107472	-0.0939371	-0.109042	-0.169905	0.057332	-0.0278047	0.0129759	-0.0107013	-0.318757	0.155635	-0.0622987	-0.0164489	-0.193657	0.132627
ARMC2	5.92192	0.420914	-2.78419	0.274095	-1.11563	-0.140894	0.348487	0.575142	0.667518	0.346056	0.200237	-0.383741	-0.25492	0.181527	0.315053	-0.670906	0.891758	-0.141786	-0.262968	-0.27836	-0.343081	0.451493	0.358676	0.0957209	0.328906	0.0792841	0.467654	-0.178026	-0.0657739	-0.64538	0.0464794	0.121864	-0.270098	0.317357	0.162777	-0.165287	0.240656	-0.381659	0.22105	-0.244925	0.410862	0.160114	-0.312924	-0.303219	0.0411841	-0.0628978	0.0110982	-0.164498	-0.0271259
ARMC4	-23.9209	-0.382098	-1.1635	0.144349	0.466676	-0.355077	1.11243	0.374462	0.666503	-0.154832	-0.449703	-0.679362	-1.03688	0.446434	-0.0417981	0.513166	-0.0686064	-0.224503	0.260729	-0.385625	-0.0438492	-0.35783	0.16633	-0.279821	0.0162399	0.339716	0.0682133	-0.320574	0.178931	-0.077722	-0.29022	-0.210387	0.467056	-0.248953	0.120905	1.07283	0.0406063	-0.0646804	-0.0211412	0.0661012	0.0292733	0.407206	0.596224	-0.469526	0.0230846	0.58044	0.133076	0.350396	0.357308
ARMC8	13.3759	0.560909	0.754537	-0.0707953	-0.485602	-0.801339	-0.2711	0.262129	0.538847	0.19107	0.455071	-0.161378	-0.406417	-0.0266621	-0.340144	0.344786	-0.193588	-0.0256266	0.394884	0.0255124	-0.421922	-0.26564	-0.264932	-0.108674	-0.0051955	0.410471	-0.291869	-0.25618	-0.107518	0.204589	0.0104251	-0.0276441	0.128228	0.0802413	-0.062693	-0.153874	0.0842784	0.109589	-0.0807399	0.00484237	0.0043272	-0.206491	0.0287562	-0.136216	-0.139228	-0.118123	0.10277	-0.0177323	0.0630477
ARMC9	7.50118	2.06072	-1.30686	0.935169	1.03222	1.56845	-0.0446379	-0.750683	0.497038	0.218593	0.255694	-0.28614	-0.32924	-0.0706619	0.560618	-0.570917	0.367754	-0.166816	0.232916	-0.0039492	-0.123495	0.492352	0.881051	-0.268724	-0.456933	0.114352	-0.312568	-0.112896	0.189588	-0.074322	-0.0967705	0.099016	0.0567257	-0.227657	-0.106976	-0.382257	-0.030948	0.0204822	-0.23859	-0.305502	-0.0832911	0.00964903	0.0895113	0.143358	-0.418183	0.483714	0.0527879	-0.0644046	0.176366
ARMCX1	2.43439	-1.85524	0.666522	-0.743199	0.451604	0.577849	0.269721	-0.168021	-0.348409	0.325011	-0.666424	-0.474851	-0.0965477	0.205617	-0.0226948	0.474875	-0.163506	0.0204436	0.0229569	-0.256437	0.224724	0.396484	0.184961	0.0225603	0.052153	0.411503	0.390625	0.0231656	0.0870903	-0.40783	-0.0244981	0.419572	-0.0606219	0.0591444	-0.317744	0.0106392	0.0354142	-0.364375	0.189076	-0.269825	-0.0566753	0.23852	-0.071774	0.167554	-0.0203015	0.168022	0.0178126	0.0966435	0.206445
ARMH3	7.551	-0.595836	-0.388579	0.237863	-0.333648	-0.0328047	-0.459047	0.25561	-0.0629416	0.14093	0.00368765	-0.101218	-0.428546	0.271177	0.127621	-0.143394	-0.12659	0.275853	0.146006	-0.256828	-0.198611	-0.101034	0.0698813	-0.297535	-0.317375	0.352291	-0.188692	-0.0223973	0.0146509	0.0620295	0.0336583	-0.0116168	-0.0420117	0.116811	-0.259635	0.235783	0.0495934	-0.0622485	0.130758	0.00633414	-0.0818981	-0.0689615	-0.0165423	0.134547	0.100308	-0.0097506	-0.0070238	0.0927678	0.0126168
ARMH4	4.49569	-0.754248	-0.440909	3.13694	-0.356062	0.169481	-0.148085	0.386735	-0.054297	0.267882	0.792082	1.21403	0.129826	-0.815498	-0.107347	-0.351528	0.463608	0.644424	0.461166	1.03495	-0.818311	0.237951	0.434468	0.0242653	0.723844	0.770598	0.523719	-0.497686	1.76441	0.95163	0.440212	-0.629226	0.0721779	-0.379301	1.05253	0.990674	0.699468	0.384317	-0.547425	0.054339	0.385247	0.621278	-0.34997	0.145258	-0.11351	-0.354814	-0.702144	-0.0815006	0.560715
ARNT	0.320056	-1.44755	-0.643993	0.708178	0.422329	-0.221292	-0.213631	0.0716453	0.539932	0.259016	0.207544	-0.187825	-0.0898629	-0.1425	0.128772	0.136707	-0.0404679	-0.002349	-0.0506649	-0.0618021	0.189835	-0.0772289	0.2314	0.199527	-0.151181	0.229363	-0.241309	0.00556143	-0.0064464	-0.053045	0.111462	0.177043	0.162951	0.127792	-0.336689	0.138945	-0.326587	-0.0986709	-0.207838	-0.130837	0.0519054	-0.139329	0.0864847	0.0245359	-0.0144912	-0.232555	-0.038648	-0.0964709	-0.0622711
ARNT2	11.9165	0.270798	6.36458	-3.57022	-0.135899	1.38506	2.85375	-1.35131	0.0627161	-0.497829	-2.30397	-0.119409	-1.33991	2.46711	0.417768	-1.6709	0.237015	-1.41289	0.569122	-1.50917	-0.108664	1.51106	-0.448992	-0.994203	-0.381506	-1.01595	-0.0385434	1.82273	-0.121636	0.0618792	0.339958	0.0154682	0.515474	-0.1383	-0.0311273	0.389547	0.151579	0.234897	-0.0086535	0.267602	-1.02227	0.593446	0.00055338	0.0620105	0.0398276	-0.802741	-0.644732	-0.302754	-0.684628
ARNTL	-6.13691	2.23969	0.742711	4.21629	-1.52329	1.2541	-2.64544	-1.6515	0.57834	-0.428105	2.11986	0.2125	-0.707047	0.48936	-0.39959	-0.794004	0.637595	0.207887	0.481044	0.400256	0.153131	0.0300419	-0.332796	0.935597	-0.0221386	-0.418314	0.20247	0.712431	0.40055	-1.21233	0.477028	0.190129	0.327959	0.305452	0.965986	-0.220322	0.558633	-0.586694	-0.210861	0.423088	0.284452	-0.539273	0.349437	0.21523	0.580098	0.161856	0.298044	-0.121728	-0.358635
ARNTL2	-2.08003	0.0727841	-0.703189	0.296386	0.16682	-0.327794	1.13827	-1.62494	-0.606751	0.202167	0.251719	0.0282889	-0.526827	-1.49047	-1.04387	-0.716992	0.507059	-0.698458	0.378336	0.57806	-0.0436127	-0.711005	0.286601	-0.0973112	-1.52009	0.160064	0.122706	-0.388735	0.124969	-0.305951	-0.669579	0.667684	-0.410033	0.283589	-0.118885	-1.09465	-0.501129	-0.040856	-0.0762187	0.432513	0.0381574	-0.198908	-0.489504	-0.19778	0.0864307	-0.746198	-0.0845526	-0.64388	0.267176
ARPC2	-2.34928	3.00065	-1.47152	-0.305725	0.593723	0.549238	-0.301787	1.12556	-0.50136	-0.141017	0.209797	0.0661548	-0.505301	1.16543	-0.128926	0.191102	0.512289	-0.547325	0.51799	-0.325765	0.878812	0.118151	-0.0189112	-0.152217	-0.0442847	-0.106534	0.519649	0.60128	0.177393	0.0890809	0.0620038	-0.477841	0.307306	0.187403	0.334101	0.131856	0.044477	0.151131	0.0459346	-0.655274	-0.11997	0.0248815	0.119314	0.107315	-0.255021	-0.104763	-0.183646	-0.105827	-0.263365
ARPP21	15.5444	14.6831	-6.51433	5.14946	-1.25244	-3.47275	-1.4847	-3.93683	-2.23177	2.01207	1.53535	5.71335	-1.29036	-3.93726	-0.325017	4.68781	0.720875	0.393818	-0.52403	2.77952	0.17613	-0.277658	1.25421	0.282312	1.41229	-1.39682	-1.80364	-0.851576	-0.608758	-1.72921	0.942845	-0.518497	1.55778	0.0503501	-1.40261	-0.367839	0.224125	-1.05816	0.496207	-0.0737252	0.658233	1.514	-0.0622311	-1.54	-2.10758	-0.244213	0.370648	0.416331	-1.07219
ARRB1	7.9559	-1.11259	-0.194963	-0.783458	0.880464	0.823687	-0.269989	0.31953	-0.93813	1.02937	-0.729572	-0.106905	-0.0861324	0.713758	0.179075	0.639194	-0.229738	0.422704	-0.989475	-0.377109	-0.333403	-0.14066	1.08641	0.0754829	0.234819	-1.06047	0.280509	0.268554	0.0281889	0.864461	-0.52441	0.284028	0.10984	-0.518959	0.0166968	-0.162862	-0.14845	-0.14073	-0.269001	-0.0460677	0.118844	0.191137	-0.294978	0.152729	-0.218647	-0.654026	-0.179554	-0.0203323	-0.130297
ARSB	2.59684	-1.96801	0.718286	-0.707358	-0.0642462	-1.22783	0.735231	-0.220411	0.567437	0.144787	-0.294826	-0.119993	-0.605234	-0.189153	0.388071	-0.280867	-0.284017	-0.317188	0.0811215	0.130022	0.314027	0.126841	-0.0840731	-0.365256	-0.0529074	-0.352788	-0.268163	0.137823	-0.24467	-0.127092	0.0221804	0.200435	0.261813	-0.30749	-0.21923	0.0430362	-0.210132	0.0254661	0.204209	0.0907453	-0.136465	0.746233	-0.528532	-0.0316923	0.200866	-0.150906	0.298643	0.159494	0.122985
ARSG	-10.0388	-0.190518	-1.44217	-1.09583	-0.969919	0.655864	-0.598848	0.406891	0.164912	-0.221119	0.00539522	-0.626372	-1.54305	0.530248	0.326202	-0.293677	0.936999	0.859664	-0.876845	-0.575307	0.0765871	1.20054	-0.615245	0.00338036	0.517908	-0.794568	-0.498926	0.346338	0.433455	-0.226801	0.858878	0.0136007	0.012868	0.29831	-0.493627	-0.614268	0.379161	-0.10592	-0.699758	0.751403	-0.526917	0.380834	-0.114685	0.396113	0.072026	0.310236	-0.188885	-0.299673	0.0622569
ARSJ	-21.3162	1.34198	-1.27179	0.670612	-0.172655	-1.13264	0.314407	0.381188	-0.554288	0.693593	0.100321	-0.305234	1.6242	-0.0648597	1.39275	0.32716	0.285427	2.01192	-1.65034	-0.852807	-3.33696	-0.10589	-0.0786609	1.64391	-1.09747	0.271705	-0.934366	-0.368409	0.0699031	0.0753214	0.731484	1.11948	1.31312	0.4402	-0.168261	-0.238523	-1.58344	1.20703	-0.987689	0.291594	1.04615	0.301308	0.0191038	-0.429154	0.909876	-0.336683	1.06596	0.636064	-0.480588
ARSL	-5.68315	-1.14463	-1.13923	0.254868	0.478943	0.730115	-1.02378	0.904721	-0.327735	-0.146247	1.43907	0.559665	0.443689	0.122709	-0.0807461	0.0403902	-0.462312	0.30974	0.0753847	-0.243141	-1.29087	0.160568	0.626383	-0.754781	0.0932307	0.707938	-0.225631	0.100207	0.359362	-0.454239	-0.368962	0.459895	0.223099	-0.135535	-0.429232	-0.549968	0.164128	0.00604428	0.602992	0.455015	-0.261898	-0.0409126	-0.163926	-0.019344	0.2236	0.181728	0.374754	-0.0130994	0.18587
ART3	-25.5937	-0.214604	0.33137	1.13269	-0.207393	-0.473803	-0.0552368	0.202203	-0.125695	0.413951	0.321384	0.00149678	0.164713	-0.0033586	0.216156	-0.0834652	-0.239264	0.787132	-0.0604779	-0.459118	0.159933	-0.261995	-0.129469	0.0333859	0.0737546	0.043549	0.125663	0.146995	-0.412153	-0.172202	0.314848	-0.0502048	-0.250261	0.230846	-0.367705	0.122503	-0.388848	0.590765	0.00136952	-0.052828	-0.10233	0.152853	0.0305183	-0.18697	0.371306	-0.432888	-0.0733897	-0.175508	-0.364468
ARX	-18.2487	-4.16116	5.82667	-3.33847	-1.05361	2.40734	2.47794	1.26384	0.471828	0.786176	-0.91019	-0.885396	1.54406	-0.287238	1.35887	-0.48874	-0.192957	-0.128087	0.925547	-0.332206	0.395603	-0.396227	0.427384	0.656245	-0.758172	-0.11243	-0.231062	0.191757	0.319343	-0.476239	0.385577	-0.0592718	-0.116784	0.00201622	-0.337128	-0.308529	0.357058	-0.907397	0.504046	-0.292974	-0.755432	-0.324062	-0.460089	-0.468814	-0.0013664	-0.332677	-0.177713	-0.268254	-0.183309
ASAH1	-4.4291	-0.638253	0.536242	0.470565	1.86035	0.147066	0.116624	-0.503922	-0.383238	-1.69117	-0.751419	-0.0595485	0.553273	0.115477	0.71514	0.027351	0.692167	0.80246	0.166262	-0.192271	-0.470841	0.232913	0.820214	-0.248399	0.487109	0.0111059	-0.571909	0.398013	-0.145133	-0.445575	-0.772521	-0.340321	0.156304	0.256314	0.42703	0.399924	-0.258856	0.957454	-0.045504	0.178381	0.415836	-0.129743	-0.0993155	-0.167902	0.196418	0.369418	-0.225007	-0.160551	-0.332596
ASAH2	-24.2928	-1.31678	-0.182635	1.89394	0.22373	0.593384	0.747702	0.303025	-1.04227	-1.01218	-0.778191	0.552538	0.302391	-0.980118	-0.0334774	-0.15568	1.09234	-0.396839	-0.232563	-0.129598	-0.0657076	0.777801	0.529542	-0.655688	0.180612	0.771527	-0.617402	-0.308223	0.353864	0.639617	-0.448422	-0.789082	0.254362	0.233874	-0.467301	-0.0530449	-0.0078702	-0.206759	-0.191726	0.118282	-0.0947605	-1.21723	-0.116367	0.252039	-0.796827	-0.0977042	-0.298026	0.316865	0.498018
ASAP1	18.6521	-0.884989	0.933403	2.3306	1.79324	2.06802	0.635092	-2.04421	-0.534323	0.0143096	-0.850996	-1.76613	0.224093	1.33494	-0.620301	0.171252	-0.139855	0.503141	0.336992	0.503409	0.0916671	0.70256	-0.5023	-1.2055	0.171063	-0.0462118	0.403638	1.00292	0.707497	-0.337473	-0.0748312	-0.365147	-0.297431	0.554435	-0.409633	-0.725911	0.662001	0.0230857	0.429897	-0.0267174	0.913314	0.282003	-0.192759	0.0388336	0.456803	0.394164	-0.084178	0.166062	-0.55011
ASAP2	-1.5734	-0.662906	-1.43428	2.62924	-1.79196	0.733505	0.683293	-1.14141	-2.98407	0.13455	-0.25817	-1.72692	1.40389	1.46201	-0.120415	3.34211	-0.519963	1.02393	-0.730707	-0.0146701	-1.0367	-0.612271	-0.635474	-1.18579	0.648738	-0.817187	-1.0367	1.69665	-0.219972	0.899507	-0.468554	0.337245	-1.20508	-0.691183	0.293797	0.263436	-0.115064	0.282064	-0.385222	-0.13696	-0.799663	0.61506	-0.604991	-0.20209	0.278517	0.345344	-0.222679	0.0388254	-0.229454
ASB18	-22.9166	-1.42519	-2.09972	-0.700362	0.646542	0.717557	0.854146	-0.230634	-1.07731	0.0339237	-2.17335	-1.0485	-0.405286	0.0103601	1.60712	-1.08252	0.106473	0.0105897	0.312575	-0.587935	-0.696319	-1.54644	-0.461832	1.06359	-0.471768	0.242299	-0.311159	-0.192857	0.580723	-0.638375	0.380717	1.10317	-0.121622	0.872995	-0.331972	0.0803347	-0.285162	0.170961	-0.667217	-0.120759	-0.0506065	-0.64174	-0.455444	0.0850648	0.317794	-0.894424	0.017759	-0.0497092	0.149635
ASB3	13.4643	-0.168966	-0.0953777	-0.41428	-0.684667	-0.542236	-0.233343	-0.123583	0.873736	0.771064	0.137498	-0.215119	-0.430497	0.172165	-0.525362	0.153038	0.0282773	0.487375	-0.0296897	-0.161301	-0.050044	-0.0680757	0.096454	-0.209396	0.108711	0.131775	-0.0387336	-0.015441	-0.0233862	-0.131616	-0.0768483	0.262078	0.0419035	-0.037279	-0.0150596	-0.156942	-0.178316	-0.005341	0.0342066	0.11256	-0.0307117	-0.134937	0.0240998	-0.0951653	0.128097	-0.0188142	-0.157707	-0.0711397	0.017306
ASCC1	4.42315	-0.378843	-0.939471	-1.30017	-0.599472	-0.654694	0.026917	0.392295	0.393147	0.464869	0.0616684	-0.623853	-0.818791	0.015495	-0.116972	-0.250966	0.0218518	0.104535	-0.218468	-0.196371	0.157501	0.256071	0.254679	-0.302385	-0.254528	0.163228	-0.187802	-0.25236	0.0469828	-0.0733687	0.16053	-0.169518	-0.0241564	0.0705414	-0.149854	-0.067343	-0.257746	0.0720336	0.0222441	0.105679	-0.0114388	0.0597645	0.0664067	0.132722	0.0890992	-0.0403429	-0.155063	0.0793397	-0.148853
ASCC3	17.8461	-1.80829	-0.527204	1.0747	-0.247062	0.0450376	1.1775	1.07194	-0.264913	-0.339025	-0.639543	-0.399374	0.370933	0.274934	-0.239815	-0.0905475	0.230991	0.249464	0.0256561	0.0549516	0.44319	0.0565213	-0.145353	-0.298932	-0.0331704	0.118265	-0.0228136	-0.104728	-0.118994	0.0142956	-0.205658	-0.0752889	0.101668	0.0344957	-0.0360203	0.0649453	0.169557	-0.175435	0.207059	-0.0333481	0.116581	0.0683292	-0.117601	-0.121228	0.101331	-0.13693	0.118388	0.0566891	-0.0727974
ASH1L	29.8412	0.990883	-0.187616	-0.472736	0.233536	-0.380599	-0.586612	0.587106	0.520942	0.596556	-0.363918	-0.402888	-0.150336	-0.0356047	-0.344751	0.153313	-0.0019991	0.238247	0.0921454	-0.0218983	0.279705	0.147676	0.333713	-0.0271301	-0.0246195	0.0278472	-0.130477	-0.212356	-0.0335277	-0.0955194	-0.0274688	-0.0204993	-0.0604996	0.0555804	-0.114994	0.11591	-0.0154352	0.170974	0.0900192	0.0595222	-0.19231	-0.0646649	0.127654	0.0309752	-0.0959922	-0.0622414	-0.0410053	0.014663	0.00451123
ASIC1	-12.8667	-0.804208	-0.875637	-3.04827	-2.17967	0.715959	-2.82022	-1.49701	-2.01843	0.651083	-1.53379	1.60325	0.365591	2.06496	1.37768	-0.323695	-1.17372	-0.103572	-0.404221	0.697337	-1.26607	-0.327207	-0.584368	1.0119	0.0691859	-0.109744	-1.13971	0.310384	-0.0374006	-0.163947	0.0088039	-0.347492	0.429415	0.33305	-0.275705	-0.31443	-0.105728	0.00421528	0.186707	0.0322473	-0.609865	0.254937	-0.255048	0.395461	0.0990068	-0.108373	-0.571227	0.356351	0.405741
ASIC2	38.5204	0.818723	1.27872	-3.51534	0.566035	0.0921759	4.98704	-2.49146	-2.58206	3.63484	-2.82552	-1.76624	1.54444	-4.3558	-1.32024	-0.0592386	-1.59862	-0.207153	-2.19993	-0.486996	-0.357753	-0.79737	-0.89937	1.72869	0.712825	1.06693	1.34894	1.03317	-0.383159	1.61672	-1.5163	0.241883	0.315911	-1.2828	-0.23967	-0.618153	-1.18981	-0.367093	-0.130429	-1.78326	0.95595	-1.40613	-0.353363	-0.248797	-1.27806	0.926334	-1.46078	0.0831945	-1.32637
ASIC4	-23.335	-1.46779	0.540962	0.298485	-0.184169	-0.879035	-2.05363	-1.12859	0.840339	0.724346	-2.8576	1.07753	-0.323883	2.14852	1.1294	-0.203063	-0.260087	-0.479548	-0.917224	0.576085	-0.712797	-0.0140791	-0.621414	1.07356	-1.10606	-0.0871742	-0.738367	0.138636	0.0921239	0.409528	-1.01098	-0.336977	-0.137458	0.208875	-0.485359	0.105463	-0.354128	0.104629	-0.529612	0.0490069	0.299627	0.271282	-0.321164	0.283568	-0.175167	0.202336	0.115713	0.113082	0.199927
ASL	-12.1154	-4.26994	-0.570774	-3.98803	2.58398	0.988025	0.785686	-0.598529	-0.273555	0.74959	-0.364777	-1.37312	-0.344696	1.02736	-0.0358731	-0.240328	0.0796801	0.460936	-0.75131	0.399253	-0.0620978	-0.272957	0.58522	0.285565	0.123783	-0.0843446	-0.166685	-0.0188124	0.491803	-0.135256	-0.282473	0.47375	-0.423656	-0.235568	-0.450317	-0.198823	0.417597	0.229013	0.133901	-0.19282	-0.129396	-0.128139	-0.0213099	-0.177788	-0.0506849	-0.0787526	0.344277	0.4163	0.0507187
ASPH	10.5263	0.490098	1.94233	0.731865	-1.02169	-1.42255	-1.20102	1.50697	0.0148146	-0.104231	-0.291993	-0.54777	-0.005908	-0.419104	-0.894933	-0.0490146	-0.569412	0.00365548	-0.0248342	1.03993	-0.369362	0.162781	-0.480159	1.4902	0.131582	0.439363	0.0453591	-0.673504	-0.35522	0.558936	0.194811	0.525645	0.191437	-1.40054	1.11726	0.145062	-0.158374	0.821798	-0.767527	0.836515	-0.130142	-0.634277	-0.0302397	-0.131909	-0.576946	-0.336231	0.548021	-0.129044	0.456354
ASPN	-24.7768	1.95676	0.529871	0.188071	1.05101	-0.16947	-0.0883329	0.788995	0.0208406	-0.808012	-0.797673	0.0748658	-0.319705	-0.0315465	-0.0351387	1.18468	-0.0949479	-0.063105	-0.174271	-0.647899	0.448356	-0.258983	0.256254	0.359315	0.507538	-0.338261	0.47571	1.50257	0.511551	-0.416459	-0.694054	-0.457928	0.306041	0.657845	-0.100017	0.529998	0.00533213	0.041591	0.380779	-0.309283	-0.0887512	0.033446	0.466711	-0.348849	-0.162742	-0.411368	-0.404014	-0.200834	-0.100727
ASTN1	20.5808	0.381611	0.531579	0.438287	-0.247476	0.0968359	0.12881	0.253349	0.987188	-0.0499577	1.08388	0.153547	-0.416508	-0.639148	0.455096	-0.38824	-0.818786	-0.304927	0.241466	-0.38501	0.301537	0.453903	0.0125765	0.193629	0.0420198	-0.388054	0.0559833	-0.292126	-0.138972	-0.451982	-0.0171245	0.444442	-0.369412	-0.337999	0.324928	-0.598903	-0.177057	-0.828782	-0.254343	0.194707	-0.515056	0.174109	0.410489	0.33157	0.234407	-0.522243	-0.278011	0.333695	0.576665
ASTN2	27.1064	-5.02585	-0.0670161	4.98123	1.82962	2.59271	0.683901	-0.98203	1.08789	-0.536655	1.62403	-0.257875	-1.10043	3.65646	0.672789	2.24278	-1.62539	1.44107	-1.60037	0.0826493	-1.91772	-0.342825	-0.833728	0.574131	-0.227356	-1.30687	-1.0248	0.91128	0.315872	-0.125979	-1.07169	-0.387117	-0.492187	0.854213	0.721579	1.07299	-1.21783	-0.0985437	1.25859	1.13278	0.0709895	-0.628483	0.143359	1.61296	1.3219	-0.759404	-0.610702	-0.395866	0.990193
ASXL1	8.5995	-0.220215	0.512154	-1.12019	-0.344144	-0.651088	-0.0918803	0.378011	0.768322	0.50612	-0.274408	-0.544089	-0.0070728	0.180396	0.0728399	-0.0079922	0.229838	0.507745	0.0484161	-0.0893534	-0.0460468	0.05274	0.277538	-0.134427	-0.0875459	0.273148	0.0614934	0.0416847	0.129992	-0.293634	0.153409	0.258566	-0.0467842	0.143812	-0.248665	0.0607756	-0.268379	0.078655	0.0932694	0.0963809	-0.0266937	0.0774321	-0.0561526	0.0393079	0.0361423	0.13979	0.122014	-0.0927081	0.030336
ASXL3	3.10154	0.106958	-1.69946	0.767022	3.59886	-0.467293	2.97898	-2.39032	1.57551	-0.272775	-0.873021	0.600978	2.94265	-0.73693	0.447167	-0.882541	-0.0973923	0.531532	-1.93735	-1.57975	0.890677	0.679251	-1.0478	-0.562984	-0.362344	1.53383	-0.707391	-0.592688	1.20984	0.554023	0.522892	-1.01352	0.862969	0.201314	0.871203	-0.157337	0.680149	1.10602	-0.724553	-0.596277	0.335117	0.781593	-0.721313	0.205646	-0.919841	-0.335453	-0.101916	-0.298562	-0.0787635
ATAD1	1.40875	-0.251969	1.04288	1.17979	0.0653623	-0.957739	0.0328189	1.13447	0.198788	0.358073	-0.045832	0.00116198	0.956441	-0.130309	-0.948692	0.00834542	0.746285	-0.0208028	0.350438	0.445759	-0.675529	-0.557731	-0.340331	-0.0064257	0.261216	0.53661	-0.450935	-0.0327661	0.00032345	-0.343498	-0.177157	0.108239	0.337075	0.268583	-0.0870358	-0.170823	0.0869718	-0.309122	-0.44855	-0.0036643	-0.0545834	-0.0350958	-0.125734	-0.0776938	-0.049752	-0.0593986	-0.0429675	0.0137211	0.0891233
ATAD2B	10.4657	-1.98205	0.527604	1.08666	-0.105954	-1.4454	-0.189279	0.247546	0.623436	0.473701	0.183188	0.0863027	-0.184889	-0.231938	-0.133856	0.0587042	-0.337114	0.231929	0.0816433	-0.206501	-0.169636	0.0769335	0.0934067	0.0324513	-0.196256	0.106514	0.0448088	-0.0993718	0.248087	-0.324771	0.0914181	0.170245	-0.0232762	0.0939451	-0.0121488	0.0166372	-0.165415	0.116894	0.368269	0.0805207	-0.0214177	-0.147218	-0.0578168	-0.175814	-0.168609	-0.247578	0.0111624	0.0590808	0.0856265
ATCAY	12.0051	1.15669	0.51798	-2.93975	1.58427	2.10722	-1.19317	-0.822942	0.39969	0.705765	-0.0468822	-0.163233	0.437003	0.0777584	0.304787	-0.274056	-0.0777127	-0.0879324	-0.397355	-0.0291937	0.0570787	0.258393	0.47203	-0.0776389	0.129421	-0.404542	-0.0100145	-0.0341124	0.0910519	-0.165878	-0.349741	0.259928	-0.157917	0.289556	-0.418556	-0.102396	0.0554365	-0.0176289	0.204155	0.201361	0.404448	-0.073011	0.0969517	0.0400077	0.412905	-0.398109	-0.110953	-0.0611356	-0.0068503
ATE1	8.28289	-0.720216	-0.587077	0.810651	-0.746995	-0.910073	0.662997	-0.279136	0.436504	0.485746	0.347552	0.00597225	-0.0129194	0.385404	0.122944	0.237248	-0.145633	-0.313633	-0.0870992	-0.217416	0.0335547	-0.284691	-0.008168	-0.258912	-0.0810451	0.186585	-0.0945504	-0.0646008	-0.0347047	0.00020891	-0.253289	0.264853	-0.0429162	-0.046335	-0.115928	0.0604095	-0.174627	-0.0760996	-0.0204783	-0.212701	0.0228675	0.021334	0.0261401	-0.208545	0.0994524	-0.111889	-0.0239704	-0.106684	0.071472
ATF2	6.47453	0.0214842	0.617857	2.33027	0.0903471	-0.396301	0.593699	-0.237919	0.15142	0.00549619	-0.303203	-0.603744	0.124126	0.345235	0.0198411	-0.37616	0.560113	0.00654522	-0.0002642	-0.20495	0.104538	0.23251	-0.12574	-0.036687	-0.0969211	0.136896	0.0426522	-0.0836191	0.220447	-0.375823	0.096056	-0.0750885	-0.0224931	-0.109096	0.0432807	-0.232109	-0.0398689	0.0443583	-0.0790458	-0.04983	0.176994	0.0231835	0.0214926	-0.0726696	0.0743467	-0.127085	0.0481235	-0.0158485	-0.0890531
ATF4	-18.0378	-2.05137	1.48411	-1.52026	3.00982	0.528451	-0.839408	1.72627	-0.956173	1.50723	0.111604	-2.27545	1.20569	1.18875	-1.78504	-0.086645	0.577919	-1.33844	0.14857	0.18558	0.609285	-0.317575	-1.57438	0.374415	1.18307	0.648815	0.711078	-1.27271	0.0230477	0.0947333	0.653366	-0.0727758	0.838424	0.549822	0.116135	-0.995972	0.580238	-0.318008	-0.0206937	0.584181	-0.221488	-0.346091	0.662166	0.644733	-0.339784	0.0242277	-0.231127	-0.0518384	-0.96968
ATF6	5.71418	0.702715	0.74637	2.40415	-0.957112	-0.216683	0.511669	-0.201255	0.384675	-0.142148	0.285601	-0.215475	0.105032	0.386929	0.0897384	0.212128	0.0291072	0.264048	-0.254944	-0.124216	0.0461762	-0.281615	-0.149186	-0.217326	0.15513	0.651496	-0.289858	-0.0218685	0.0421292	-0.272072	-0.137342	0.0746577	0.0631247	-0.157936	-0.127406	-0.265298	-0.2291	-0.0589428	-0.108728	0.159161	-0.0867742	-0.0828535	0.0308542	-0.1569	0.197705	-0.177659	-0.313832	-0.0859129	0.0999866
ATF7IP	9.06922	-1.93281	-0.35892	1.54603	-0.196935	-0.807174	-0.517552	0.107136	0.513187	0.542988	0.126161	-0.262833	0.62027	0.00734034	0.0476019	-0.39435	0.140947	0.0636566	0.410702	-0.264391	-0.129179	0.0641148	-0.346229	0.236777	0.0570828	0.547194	0.290702	-0.0915376	-0.03532	-0.187526	0.0895534	-0.0497895	0.116802	0.253203	-0.0243545	0.496247	-0.247817	-0.0488416	-0.147296	-0.360988	-0.100174	-0.0081573	-0.36584	0.00751883	-0.1298	-0.14202	-0.201697	0.114797	0.108404
ATF7IP2	-12.7255	0.864902	-1.72479	-1.26912	2.79052	-2.70464	-1.0884	-0.751651	0.537598	-2.82427	-0.274244	-1.52483	-1.74742	0.670848	0.857949	-0.454159	0.00218819	-1.69589	-0.128914	-1.25548	0.134029	-0.936235	0.646129	0.104642	1.02738	-0.155696	-1.36699	-0.268399	0.170216	0.377446	-0.148718	0.184397	0.15052	0.0504259	0.480744	0.00510548	0.0265107	-0.759345	-0.498015	0.490673	-0.925058	0.24677	0.688468	0.0991969	-0.209828	-0.159626	0.0390929	0.207301	-0.465424
ATG10	-3.03924	-1.50743	-0.395358	0.509003	-0.880791	-0.646421	1.73958	0.721219	0.359625	1.2773	0.318454	-0.545089	0.047993	-0.223352	0.152315	0.591082	-0.612956	-0.162748	0.212537	-0.409152	-1.18329	-0.159216	-0.113071	-0.492086	0.0092055	-0.30238	0.0529463	-0.233266	-0.234837	-0.526618	-0.0212675	0.0427109	0.250509	0.15766	-0.132128	0.831585	-0.297272	-0.170732	0.0184705	0.200719	0.273369	-0.168593	-0.100475	0.1526	0.160622	0.0285467	-0.134747	0.141445	0.146662
ATG13	2.21157	0.0990293	-0.320927	-0.495861	-0.390593	0.525535	-0.599572	-0.277892	0.523025	0.667901	0.378631	-0.364741	-0.549224	0.472552	0.133798	-0.0610552	0.0993459	-0.13184	0.0618791	-0.343175	0.221846	0.646836	0.196394	-0.203562	-0.0336316	-0.121748	0.014807	-0.0134592	0.18234	-0.258997	-0.0921352	0.249002	0.0879108	0.0294128	-0.250383	-0.011896	-0.163776	-0.126962	0.103359	0.123936	-0.102994	-0.0673424	-0.0368249	0.045343	-0.0877065	-0.101363	-0.146042	-0.0733361	-0.0021468
ATG16L1	-4.00373	-1.2822	1.41292	1.45878	-0.401526	0.839776	-0.755536	-0.369651	-1.06059	0.126764	0.0906958	0.132563	-0.153551	-0.261992	0.631113	0.124366	-0.201856	0.164437	-0.781309	-0.35586	-0.0991224	0.351361	0.0625712	0.0804194	0.173733	-0.111331	-0.532362	0.210653	-0.009425	0.349745	-0.310283	0.192759	-0.245511	-0.277164	-0.0742213	0.266427	-0.301048	-0.550167	-0.0578578	-0.412865	0.389673	0.0411288	-0.070768	0.0392846	0.244507	0.0564436	0.139708	0.0690073	-0.045537
ATG2B	-5.00766	0.413167	-0.0582671	3.00794	-1.21877	-1.07352	0.910262	0.517862	-0.0355143	-0.618252	-0.0257574	-0.355383	-0.0339819	0.457087	0.122696	0.0660778	0.00100782	-0.195142	0.0897729	-0.654052	-0.107742	0.435635	0.33351	-0.162715	-0.350537	-0.182002	-0.324609	0.0751024	-0.211864	-0.217291	0.0413654	0.217799	0.0597469	0.0602327	0.0619515	-0.0127165	-0.434472	-0.134163	-0.0165065	-0.141619	-0.0881352	-0.105725	-0.173416	-0.215515	0.0577355	-0.0844595	-0.0754016	-0.194811	0.219403
ATG4C	6.05786	-0.921659	-0.281483	1.19635	-0.0638662	-1.26904	0.585891	0.314555	0.447572	-0.238426	0.255929	0.284475	0.463018	0.0187876	0.181331	0.260198	0.159317	0.0793668	-0.259911	-0.428588	-0.193106	-0.336008	-0.157863	-0.182787	-0.104615	-0.0097086	0.182612	-0.111163	0.0683173	-0.0039608	-0.0896408	0.0944263	-0.0135859	-0.506551	-0.119057	0.120043	0.008869	-0.0279704	-0.122392	0.126499	-0.18246	-0.31802	-0.0072435	0.0456595	-0.291617	0.125984	0.0190817	-0.106848	0.154648
ATG5	4.80252	-1.20809	0.722342	1.69571	0.833245	0.028062	0.292111	0.379806	0.628309	-0.0237893	-0.893623	0.00856458	0.130548	0.439949	-0.129325	0.078328	0.506182	-0.0174194	0.0336165	-0.012128	0.408146	-0.240163	0.0316609	-0.245387	-0.0610304	0.35068	-0.249126	-0.25159	0.249161	0.427262	0.0416278	-0.0644316	0.0322867	-0.0031337	-0.238279	-0.0865682	-0.0538493	0.119452	-0.086535	-0.0042982	0.015266	-0.0191051	-0.0620564	-0.126455	0.0877821	0.0748871	-0.185449	-0.118586	-0.042245
ATG7	11.0116	1.80012	1.45714	0.281156	-0.411721	0.468257	0.001015	-0.307268	-0.151662	-0.264687	0.137306	-0.283406	-0.469979	0.502881	0.237312	0.2911	0.085471	-0.256445	0.0897929	-0.187619	0.00411075	0.361485	-0.11144	0.151965	0.169973	-0.126516	-0.185271	0.075792	0.295757	0.179633	-0.132902	0.209345	-0.0633041	-0.0547586	-0.143484	-0.232609	0.0999553	0.142436	0.0957158	-0.149604	0.306214	-0.0502407	0.0211881	-0.198144	0.22228	-0.297504	0.0844647	-0.039457	0.0290065
ATL1	11.7489	1.10226	-0.0236927	-0.0140736	0.493761	-0.450016	0.376211	0.31634	-0.140661	-0.414738	0.0578409	-0.608288	0.50533	-0.0729908	0.0786498	0.181873	0.416457	-0.0973366	0.248003	0.274482	0.416461	-0.10698	-0.207424	-0.0975154	-0.0574203	0.0248922	0.253821	-0.140652	0.173682	0.0937825	-0.0229217	0.0511153	0.0776683	0.0402923	-0.130568	0.0332118	0.0524062	0.204917	0.0462904	-0.280549	0.158415	0.074158	-0.0404052	-0.105095	0.237939	0.0867762	0.17207	-0.0981989	-0.133522
ATL2	-2.37967	1.02987	1.96737	2.87684	-2.0872	-0.711697	0.300982	0.942997	-0.591593	0.962715	0.776901	0.237634	0.15311	0.713678	0.0600947	-0.204712	-0.328576	1.69823	-0.043652	0.432859	-0.616077	-0.398767	-0.775823	0.904832	0.252673	0.0956253	-0.436748	0.508576	0.713267	-0.383165	-0.280978	-0.222109	-0.752762	-0.220907	1.14905	0.095782	-0.411359	0.0645836	0.23834	0.531089	-0.243928	0.0184146	0.152831	-0.0416668	-0.654648	0.197424	0.215319	-0.10983	0.544812
ATM	5.9066	-1.6278	-1.16028	1.76276	-0.348186	-0.726771	0.586372	0.651357	0.126416	-0.197096	0.0556785	-0.143841	-0.283398	0.192788	0.0551642	0.0164849	-0.0769123	0.208371	-0.149158	-0.339616	-0.0842001	0.312043	0.475936	-0.0547042	-0.0958234	0.286508	-0.057314	-0.0883787	0.174054	-0.067717	0.0849401	-0.203369	0.259091	-0.0712124	0.135702	0.171427	-0.255696	-0.098674	-0.190621	0.0225062	0.0411486	-0.0828924	-0.0782718	-0.0022781	-0.0484605	-0.0153953	-0.144528	-0.0785082	0.0221013
ATP10A	-21.7643	4.17238	1.76571	0.79007	-1.32759	-0.728575	-0.630459	-0.371746	-1.42673	-0.936887	0.0919644	-1.1349	-1.34495	0.17353	-0.377683	-0.274541	0.0853617	-1.4825	0.510515	-1.0824	1.40778	-0.437889	1.84387	1.26372	-0.290394	-0.439384	-0.427469	-0.81182	-0.118677	-0.644937	0.652864	1.51587	0.74281	0.0830101	0.680882	0.338015	0.135584	1.09188	-0.0218864	-0.247667	0.374139	-0.138498	-0.522768	0.350468	-0.742582	0.647726	-0.871627	-0.2373	-0.12388
ATP10B	-15.2475	-2.81786	2.76878	-1.19889	-0.146653	-0.0234629	-0.97213	-2.25618	-4.1278	-0.577763	-2.17595	0.759062	-2.76506	-1.72105	-0.165795	-0.41439	0.346947	-0.445995	-0.44734	-1.15241	-1.98947	0.688702	-2.42088	0.933988	0.912595	-1.05847	0.29506	0.779121	-1.30887	-0.210394	-0.348664	-0.78171	1.12961	0.0547336	-0.176997	0.0450821	-1.30343	0.608181	-0.606488	-1.56115	0.708795	0.610094	-0.876973	-0.421591	-0.897677	0.0413109	-0.382777	0.975254	0.203472
ATP10D	-10.5977	-3.4735	0.679605	2.78538	-1.44723	-1.745	0.305181	-0.168153	1.09463	-0.103425	-0.328088	-1.60425	-1.13885	0.764115	0.663305	-0.472847	0.532012	-0.29395	1.57762	0.100578	-0.607616	0.822827	1.23833	0.717728	-0.348626	0.968987	0.446296	-0.631778	0.0213083	-1.04886	0.437816	0.161083	-0.111136	0.580127	0.25864	0.502284	-1.12363	-0.398364	-0.985099	0.278988	-0.0511572	-0.294365	0.315206	0.0120723	0.43377	0.00241933	-0.0378399	-0.309874	-0.0310058
ATP11A	0.43066	-2.61703	-1.93474	0.172549	-1.18843	-0.414667	1.31638	-1.02842	-1.34769	1.27472	0.659078	-0.0737158	-0.152972	0.402382	-0.953409	-0.0577401	-1.80348	0.371808	-0.0007691	0.340054	0.481349	0.291152	1.00737	-0.550471	-0.702201	-0.160269	-0.133034	0.0562847	-0.364922	-0.0470142	-0.30898	1.22372	-0.234493	0.113525	-0.248625	0.0329565	-0.291669	0.438594	0.613561	0.198003	-0.433996	-0.0240963	-0.330629	-0.486388	0.303421	-0.205425	-0.340862	-0.163615	0.174942
ATP11B	15.014	0.166163	1.82674	2.28154	0.255181	-0.431057	0.545571	-0.0016874	0.804099	-0.0555205	-0.0474345	-0.224213	0.581917	0.12268	-0.0583429	-0.281436	0.115171	0.083418	0.344689	0.0153334	0.411985	-0.248734	-0.0636238	-0.106557	-0.28535	0.242734	0.184251	0.224187	0.0923223	0.0116877	0.0636195	-0.151352	-0.364965	0.407353	-0.409858	0.196344	-0.160595	0.0178172	-0.151168	0.0696472	0.170343	0.0610189	0.10369	-0.150508	0.00143	0.044717	-0.049421	-0.0612475	-0.184984
ATP11C	-3.55296	-1.32318	-1.88018	1.37057	-3.06612	-1.85913	0.669571	0.744004	-2.75336	-2.68496	-0.687698	-1.56882	-1.97107	-2.48621	-0.540787	-1.06071	-0.124517	-1.26733	1.11845	0.188046	-0.501711	-0.419121	0.989522	-0.157045	-1.49747	-0.326768	-0.343257	-0.433107	-0.307896	-0.0043593	0.699582	1.22795	-0.515943	0.385078	-1.12443	-0.725302	0.117037	1.55164	0.138757	0.929686	-0.0344765	-0.336084	-1.31949	-0.306616	0.999525	0.765702	-0.420404	0.567479	-0.39414
ATP13A2	-0.11635	-0.444079	0.168091	-3.36477	2.42005	1.54126	-1.72505	0.587682	-0.527423	0.129931	0.0946939	-0.0107839	0.331802	-0.447017	-0.482353	0.537008	0.229068	-0.0512258	0.115242	0.111222	-0.591826	0.00755606	0.293972	0.238426	-0.150018	-0.317009	-0.447163	-0.0643349	0.438254	-0.116177	-0.332565	-0.0385386	0.0171422	-0.159711	-0.230374	-0.309894	-0.0506815	-0.0048909	0.0763845	0.0953463	0.107466	-0.0218235	-0.172083	-0.0458584	0.13989	0.0244773	0.307822	0.371643	-0.118943
ATP13A3	13.3726	-0.77362	1.9098	1.64622	-1.25914	-0.300339	-0.0157159	-0.614857	0.057044	-0.342227	0.0910423	-0.239294	0.255141	-0.116601	0.353824	-0.0131403	0.396581	0.0336707	0.00019464	-0.607432	-0.268179	0.172579	-0.489065	0.0295319	0.364675	0.575095	-0.692998	-0.345978	-0.0175672	-0.0025295	0.236677	-0.188201	0.404661	-0.178372	-0.102215	-0.157792	-0.319075	-0.154489	0.0900539	0.0752921	0.302691	-0.0141767	-0.0488747	-0.378395	0.325398	-0.0531103	0.0151834	0.19905	0.0729157
ATP13A4	-6.83478	-1.48794	0.609873	0.716789	1.47614	-0.808353	1.87281	0.370949	-0.715187	-1.13096	-0.129899	-0.401768	-1.15134	0.914501	0.497047	-0.391738	-0.201563	0.379038	-0.385218	0.635613	0.0345961	-0.461325	-0.0632243	0.00991255	0.876013	-0.311128	-0.0694294	0.60666	0.693705	0.709812	-0.2522	0.140682	-0.446059	-0.236937	-0.482615	0.825726	-0.231954	-0.357776	0.0927359	-0.126452	0.0395349	0.389704	-0.123675	-0.249306	-0.244054	-0.245534	-0.0738313	0.0962947	-0.384272
ATP1A1	16.1902	1.9691	4.04832	-1.23338	0.339135	0.142609	-3.40983	0.775517	-0.107204	0.896865	0.334533	-0.58391	1.51967	-0.795869	-1.66932	-0.484098	-0.149998	0.239378	0.382333	0.457646	-1.10858	-0.0917943	-0.133171	0.378258	-1.48664	-0.753805	-0.357626	0.910712	-0.533956	-0.0193815	-0.364135	0.146405	0.375748	-0.506612	0.365658	-0.548929	0.0849472	-0.120203	-0.667607	0.561636	-0.125674	0.336564	-0.337363	-0.0679125	0.337837	0.124269	0.234678	-0.166825	0.327897
ATP1A3	15.4231	-1.60619	0.969365	-3.3799	2.09427	2.0314	-2.37881	1.57235	-0.918561	-0.186165	-0.766838	0.311431	0.243417	-2.08348	-1.00235	0.305767	0.707492	-0.220001	0.00445549	-0.11557	-1.22923	-0.198244	0.240416	-0.205492	-0.0891517	-0.212267	-0.18681	-0.413594	0.370784	-0.159727	-0.555029	0.197424	0.0783947	0.07278	-0.0153283	-0.223298	-0.0344739	-0.551976	-0.191165	0.238769	0.14148	0.356536	-0.381182	0.2131	-0.340528	-0.242109	0.380364	0.185364	0.153779
ATP1B1	26.0735	0.060394	5.13917	-2.64961	2.26445	0.0126818	-3.36474	2.40718	-0.720736	-0.149891	-0.63826	0.635059	3.1651	-1.93621	-1.53917	-0.125229	1.32212	-0.997156	-0.0178564	-0.456979	-1.05669	1.01458	-0.152501	-0.235086	0.142254	-0.065859	-0.31162	0.111254	-0.123706	-0.139716	-0.245614	-0.118709	0.349227	-0.0821111	0.341579	-0.221948	-0.0320752	-0.277026	-0.0758083	0.33179	-0.242569	0.093813	-0.600583	0.0763703	-0.296277	0.326542	0.634361	0.0200144	0.390813
ATP1B2	-13.1946	-5.66603	5.31424	-1.88418	-0.126482	-3.2436	-4.05201	-1.55827	1.65643	0.784227	2.74756	1.14821	1.92477	0.84718	-0.689295	0.629922	-0.519612	0.24122	-0.0377583	0.733814	-1.08469	-1.64185	-2.43083	0.498913	-1.1716	0.103724	-0.920012	0.695806	-0.38961	-1.35402	-0.762845	0.295802	0.311784	0.864073	0.400215	-0.828017	-0.536401	-0.315956	-0.600156	0.310308	0.963998	0.27696	-0.77062	-0.751159	0.661553	-0.428202	0.188955	-0.0256175	0.418733
ATP2A2	15.6372	0.721408	2.17166	1.27298	0.0985603	0.387845	-0.776321	1.65424	0.0790829	0.0918674	-0.732005	-0.174537	0.255881	0.123392	-0.176347	-0.0277573	0.266621	0.373017	0.0478116	0.14828	-0.145969	-0.16626	-0.125163	0.469815	-0.436784	-0.0254448	-0.410513	0.468241	0.451138	-0.315412	-0.0520852	-0.0511117	-0.135777	-0.0861168	0.794384	0.0913417	-0.321987	-0.171278	-0.300712	0.508997	-0.340813	-0.116766	-0.0939144	-0.0146793	-0.258826	-0.0966877	0.0121221	-0.0218629	0.440182
ATP2B1	21.9215	6.57062	1.54182	3.22841	-2.05234	-0.293009	0.432047	1.61821	-1.27337	1.22045	-0.0133143	0.717923	0.658162	-0.455605	-0.406982	0.685906	0.488469	0.0152467	-0.582235	-0.534342	0.0241131	-0.737188	-0.765594	-0.407937	0.661364	-0.27906	-0.587895	0.273224	0.874508	-0.0816071	-0.222513	1.08493	0.236405	0.251803	-0.578296	-0.274188	0.205519	0.133896	-0.609841	-0.0330693	0.663031	-0.365022	0.129535	-0.588615	0.152852	-0.004959	-0.3387	-0.304876	0.18658
ATP2B2	23.2196	-0.229509	1.64318	3.2342	-1.58606	3.85011	-2.68109	-1.31558	-1.58502	0.559325	-0.273045	1.45646	0.480629	-0.370004	1.22304	0.00843758	1.0377	-0.859839	-0.0302294	0.180624	-0.113011	0.858028	-0.270081	0.393296	1.33492	0.428606	-0.594357	-0.254086	-0.0272385	0.128597	0.519143	0.289106	-0.191471	-0.0759709	0.130274	-0.524936	-0.528647	-1.24549	-0.37876	0.44317	-0.720406	0.938289	-0.520168	-0.907101	0.0658634	-0.178728	-0.187718	-0.380108	-0.285105
ATP2B4	-6.68205	7.41041	-6.8695	-3.94784	-0.676849	-0.148012	1.56074	0.0739657	1.54634	-0.67697	0.517973	-1.23128	2.67398	-2.77848	1.08609	-0.57853	0.602014	0.14756	-2.34281	-1.85762	-1.72641	1.40974	-0.652458	-0.765318	0.486353	0.908509	0.233833	0.158701	1.49004	1.30484	0.0992102	-0.400911	0.651211	0.909144	-0.047518	0.537785	-0.565373	0.2821	0.0146882	0.290446	-0.328819	0.275445	0.0714972	0.248278	-0.153832	0.0542556	-0.21251	0.29229	0.0112893
ATP2C1	14.8247	0.627762	2.11368	0.763894	0.563268	-3.72854	-0.165456	-0.919574	-0.573894	-0.543886	0.0884519	-1.23398	0.572492	0.152606	-0.0203625	0.725889	0.379677	0.563024	0.47857	0.33713	-0.156798	-0.233056	-0.664159	-0.0149779	0.181498	0.269097	0.533166	-0.142472	0.762374	0.10969	-0.767446	0.506723	-0.943626	0.337566	0.837742	0.593402	0.809034	-0.0411845	-0.332862	0.01814	0.710262	0.142396	-0.257769	-0.125679	-0.306602	0.20619	-0.195911	0.248275	-0.141463
ATP5F1A	-15.7678	-4.35136	-0.0758325	2.41959	2.14336	1.8598	-1.6688	1.63654	-2.27313	1.14363	2.05632	0.543746	1.46752	-0.181327	-0.876539	-0.44116	0.88269	-2.0095	-0.650674	-0.277431	0.343995	0.361786	-1.16178	-0.522562	-0.026736	-0.173041	0.66569	-0.560261	0.431391	-0.427302	-0.156539	-0.279231	0.205155	-0.449813	0.466359	-0.145747	-0.409594	-0.247392	0.025248	0.252576	0.166882	0.565598	0.135572	0.124509	-0.331296	-0.111413	-0.20297	-0.512718	0.320339
ATP5F1B	-5.79679	-1.93561	0.930563	-0.241539	1.66337	2.43887	-2.22907	2.1028	-1.48001	0.372445	0.479583	0.155618	-0.0327359	-0.0047281	-0.987451	0.232085	0.135159	-0.637051	0.25465	0.14027	0.0442019	-0.156673	-0.265797	-0.724677	-0.15872	-0.0737589	1.07408	-0.353641	0.561696	0.12951	0.443225	-0.172988	-0.122733	0.338523	-0.404169	0.137604	0.309499	-0.0241707	0.234142	0.103271	-0.175364	0.245515	0.323111	-0.0774969	-0.302263	-0.128571	-0.202165	-0.0577169	-0.28168
ATP6AP1	-7.15136	-1.95597	2.21869	-4.53024	2.44442	0.246416	-3.67153	0.287105	-0.189231	0.810852	-0.271141	-0.449568	3.23207	-1.32453	-0.412754	-0.288589	0.0184841	0.205997	-0.760171	0.411232	-0.320273	0.654357	-0.532937	-0.458275	-0.851042	-1.03128	-0.962756	1.0054	-0.32704	-0.500731	-0.998392	1.40529	-0.261786	-0.764624	0.78371	0.509978	-0.12928	0.146667	-0.724451	0.0144336	0.0580687	-0.0091049	-0.650173	0.0177877	0.170439	-0.126764	-0.152739	-0.527537	0.493412
ATP6AP2	-11.4562	0.422689	3.92129	-1.9664	1.87671	-1.85105	-0.771242	0.571655	0.764257	-0.502968	0.815967	-0.305339	2.80793	-0.515078	-1.00197	0.425984	1.46319	0.121085	0.0867972	0.622068	-1.17824	-0.203855	-0.44442	0.230033	-0.519332	0.141371	-0.723609	0.216706	-0.905194	-0.0234578	0.103278	0.259576	-0.0396048	0.0917401	0.478431	0.412296	0.0587258	0.0611074	-0.559638	-0.125259	-0.0378531	0.184511	-0.338827	-0.364731	-0.528283	0.509816	-0.23957	-0.463228	0.228505
ATP6V0A1	22.5962	-0.0630199	0.140442	-2.17255	1.23952	0.0983083	-1.36385	0.781756	0.0319824	0.150047	-0.128558	-0.508858	0.36312	-0.400525	-0.399269	0.088613	0.601546	0.153935	0.313687	0.427867	-0.373418	0.0642603	0.0895742	-0.25055	-0.0001504	-0.144591	-0.298194	-0.169362	0.0435918	0.407277	-0.180902	-0.0040947	-0.0001721	0.00956898	0.082852	0.387154	-0.02546	-0.109285	-0.00318	0.00420465	-0.0534172	-0.0376217	0.00427636	-0.0649998	-0.0082618	0.0563494	0.132757	0.0417106	0.0959316
ATP6V0B	-2.91022	2.82293	4.49138	-5.33312	3.49652	-2.14178	-3.04382	2.39403	0.757623	0.987706	0.265487	-1.11504	3.93936	-0.997249	-2.04941	-0.487081	1.28556	0.359963	0.559269	1.1867	-0.944075	-0.436903	-0.703404	0.281445	-1.02785	-0.173095	-0.911697	0.00247316	0.370575	-0.64649	-0.594207	0.775932	-0.194776	0.186293	-0.334753	0.151669	0.319077	-0.182473	-0.442809	0.189415	0.136459	-0.096429	-0.807523	0.150984	-0.224494	0.137656	0.0467623	-0.10652	-0.0724829
ATP6V0C	7.17959	0.430765	4.67011	-7.37221	5.25054	-1.01331	-4.13387	2.18807	-1.33914	1.51959	0.28362	-1.27818	6.05166	-1.57495	-1.62052	-1.28162	1.22851	-0.482751	-0.702531	0.686864	-1.19865	0.953754	-0.842139	0.0011294	-1.7565	-0.867201	-1.09864	0.678685	-0.153416	-0.729749	-0.893782	0.733884	-0.225311	-0.788847	0.195893	0.3088	-0.43734	-0.121413	-0.529394	0.412794	0.55372	-0.159337	-1.23135	0.195284	-0.309553	0.380895	0.00146848	-0.462256	-0.0881633
ATP6V1A	5.49075	-0.141818	1.16567	0.650271	1.19967	0.110765	-0.498279	0.559551	-0.0707389	0.320682	-0.196758	0.331105	-0.101684	-0.180442	-0.591238	0.248642	0.136388	-0.520734	-0.212839	0.103038	0.086199	0.143018	-0.253081	-0.555729	-0.12767	-0.17537	-0.0146562	-0.0763242	0.0527749	0.180846	-0.148271	0.0462617	-0.0587829	-0.155543	-0.194338	0.0501912	0.0461507	-0.0081242	0.0412897	0.0391882	-0.0590908	0.130843	-0.0001186	-0.0833242	0.0517893	-0.0208423	0.0177751	0.0388996	0.0956807
ATP6V1B2	-9.01933	-2.62526	-2.1582	1.01714	2.5382	2.93159	-1.43828	0.347445	-2.11432	0.576263	1.81236	-0.208458	1.57641	0.34184	-0.304954	-1.16933	0.402454	-3.48281	-0.197819	-0.167473	1.27468	0.883551	-0.716048	-0.736734	-0.681604	-1.00953	1.51884	-0.165582	0.489752	0.587023	0.300649	0.311264	-0.259237	-1.05816	0.329822	0.23589	-0.121576	-0.0516882	0.399521	-0.122425	0.56699	0.84467	0.639399	0.491481	0.0835365	0.0142185	-0.421465	-0.470556	-0.208065
ATP6V1E1	-7.76173	-1.29987	-3.63565	1.01303	2.09086	2.10499	-0.934558	0.161062	-2.6164	1.25361	1.3554	-0.499094	-0.459286	1.33106	-0.39053	0.0247051	0.135348	-2.24192	-0.191985	-0.630348	1.86593	0.0850725	-0.704293	-0.774076	0.679573	-1.01086	1.34807	-0.984948	0.915117	0.596808	0.389003	-0.119776	0.0645072	-1.131	0.152999	-0.0948818	-0.228188	0.116021	-0.155092	-0.288231	0.166503	0.543194	0.874052	0.657281	-0.733217	0.317934	-0.138692	-0.639937	-0.226217
ATP6V1H	4.06466	0.903194	0.215564	1.64204	0.0668786	-0.675789	0.370342	0.170738	-0.25738	-0.270231	0.257425	0.416524	0.157829	0.0197241	0.427723	-0.650506	0.356099	0.0512594	-0.0793868	0.233632	0.090373	0.488201	0.221721	-0.360021	-0.0566633	-0.130155	0.0712007	0.194036	0.339718	0.0712761	-0.503535	-0.419276	-0.312038	-0.33653	-0.048518	0.523266	-0.174346	-0.21611	-0.0928769	-0.106309	0.0509098	0.0510815	0.09123	-0.0871128	0.228236	0.103213	-0.038409	-0.143091	-0.111159
ATP8A1	17.3288	1.67016	-0.509602	-0.139544	-1.90024	-1.23296	1.90764	0.630571	-0.041277	0.157973	0.274987	-0.39439	1.05579	0.682734	-0.872171	0.494552	0.875866	-0.42887	0.35242	0.105714	-0.584915	-1.56914	-0.506452	-0.387979	-0.0621396	-0.457727	1.22777	0.741819	-1.31174	1.10183	0.517575	0.256289	0.246091	-1.55026	0.0181311	1.0766	0.503695	0.0592669	-0.600769	-0.211016	-0.0851643	-1.091	-0.212601	0.598996	0.465755	-0.170426	-0.246985	0.784688	-0.268576
ATP8A2	31.8918	-2.17546	-0.520617	2.56659	1.90668	0.73315	-1.32808	-0.192315	-0.0631941	-0.911976	-0.724433	-1.26154	-0.845432	-0.642183	0.81577	-0.269716	-0.340028	-0.306007	0.093413	-0.0412081	-0.302351	0.284264	0.35049	-0.0655338	-0.256858	-0.332198	0.528731	-0.546929	0.265822	1.03835	-0.518823	-0.329387	0.0658948	-0.979129	-0.0919712	-0.181586	-0.44606	0.348369	0.0569784	0.158681	0.153902	-0.051537	0.124413	0.0209626	0.573998	-0.117314	0.288651	-0.341319	0.198057
ATP8B1	-17.2623	1.61143	1.70499	-0.309548	0.452568	0.276543	-0.773795	-2.28099	-1.61777	0.434255	-0.0336483	0.00881546	-2.33932	-0.292676	-0.436476	-0.793323	-0.775777	-0.813383	0.0394323	-0.101586	1.55724	1.89655	-1.67865	1.51778	0.186619	0.789085	-1.31001	-1.35452	-1.92184	0.494014	-1.40049	-0.366021	1.7347	0.390065	0.285999	-0.606761	-1.19072	-0.484485	0.413713	-0.0016389	-1.77704	-1.47439	-0.176456	1.21381	1.54503	-0.604317	0.707692	1.2056	0.725575
ATP8B2	-4.69575	-0.75792	-0.492019	0.0950087	0.646087	2.26507	-0.756851	-0.0857086	-0.934642	-0.20201	-0.611318	0.15148	-0.478413	-0.963682	0.459504	-0.243422	-0.693883	-0.243913	-0.558184	-0.384171	-0.259114	0.213922	0.470102	0.215655	0.0841241	-0.392332	-0.561805	0.228018	1.00358	-0.142755	0.108443	-0.0050914	-0.309379	0.362184	-0.288331	-0.329824	-0.0495618	0.101782	0.502301	0.032919	0.0936187	-0.421549	0.115293	0.0987635	-0.0926013	-0.029146	-0.125175	0.191629	-0.132297
ATP8B4	-24.4159	-0.693904	-1.09068	-0.0572266	0.238216	-0.306616	0.635557	0.0193757	0.0469042	0.568123	-0.816368	-1.59164	-0.770924	0.481932	0.749297	-0.459006	0.256061	0.234412	-1.1714	0.98182	0.988458	-1.33131	0.0320838	0.563263	-1.3681	0.783536	0.259967	0.467597	0.040969	-0.0622521	0.460077	-1.0905	-0.342599	0.254631	-0.144737	-0.266826	-0.0121997	0.550962	-0.0513336	0.0554465	0.155495	-0.0970837	0.354395	0.112722	0.616612	0.388562	0.408228	-0.507309	-0.135485
ATP9A	17.6299	0.103296	-1.54736	-1.31782	0.0652841	-0.294707	-0.569373	-0.0376776	-0.515352	0.392102	-0.198332	-0.0787288	0.0583111	0.235313	0.13541	-0.456231	-0.0821721	0.639063	-0.395022	0.0232112	0.0256709	-0.249162	0.127023	-0.266468	0.419388	-0.291629	-0.388749	-0.170229	0.0780384	-0.228219	-0.170939	0.324904	-0.246201	-0.352272	-0.0327217	0.17254	-0.292552	-0.0586827	0.0378116	0.0239283	0.210772	0.0758671	0.0859156	-0.0148154	0.0861758	0.137587	-0.0712543	0.0963955	-0.0354027
ATP9B	16.6226	-0.826731	-0.575284	1.59145	-0.400387	-0.225946	-0.195123	0.242881	0.52148	0.966082	0.0765641	0.565489	-0.328217	-0.921484	0.794903	-0.538569	0.235936	-0.15645	-0.114972	-0.0277289	0.276856	0.202737	0.777238	0.297498	-0.0070178	-0.240177	0.0966866	-0.155146	0.506373	-0.125936	-0.0904385	-0.053732	-0.0414855	0.0734605	-0.366485	0.110795	0.337517	-0.567497	0.10542	0.368695	-0.0989008	0.0493344	-0.10045	-0.0109428	0.00833762	-0.0637293	-0.0587357	0.236454	0.247105
ATR	1.30925	-0.637326	-0.0386362	1.29862	-0.430211	-0.871921	0.293282	1.10008	0.379476	-0.745083	-0.0498668	0.234937	-0.42315	-0.0143089	-0.470587	-0.15105	0.246671	0.160571	-0.0026441	-0.430569	0.121797	0.426849	0.322742	-0.307185	0.534028	0.411141	-0.446428	-0.176427	0.406008	-0.264488	-0.216852	-0.134202	0.298443	0.00958604	-0.125703	0.476208	-0.0920419	-0.0876354	-0.0432134	-0.176149	-0.183614	-0.274913	0.0358864	0.0133394	-0.140841	0.0928439	-0.16822	-0.0380325	-0.105715
ATRN	17.4215	0.921523	0.180925	-0.0342346	-0.183253	0.126235	-0.309881	-0.119593	-0.368814	0.193526	-0.0586061	-0.015291	-0.08445	-0.327703	-0.0992028	0.115365	0.115586	-0.212152	0.0606098	0.143326	-0.0551601	-0.099251	0.367761	0.0624137	-0.150926	-0.30431	0.0592243	-0.233989	0.27927	-0.0843318	-0.0395955	0.14167	-0.121288	-0.117936	-0.0861202	0.181331	0.0512385	-0.15667	0.067881	-0.128189	0.0344609	-0.180132	-0.282389	0.0156462	-0.14894	-0.161356	0.00252566	0.0193614	-0.0225498
ATRNL1	30.7249	3.02961	3.42874	2.88398	-0.309086	1.4221	0.580012	-1.50877	-0.0198045	-3.11158	0.961689	0.221443	-0.620224	-0.0253995	-3.55393	0.339006	-0.0694302	-1.02797	-1.08925	-0.598081	-1.0318	2.41308	-0.17618	0.422795	-1.47062	1.74782	-0.372885	-1.18184	0.767251	0.181267	-1.63697	0.024022	-0.796504	0.152259	0.394015	-0.61985	0.0343586	-0.66212	0.747337	-0.429012	0.382858	-0.514258	-0.276595	0.832664	0.071982	0.0707094	0.145058	-0.360696	1.19629
ATRX	26.1794	-0.758151	-0.104739	0.369619	-0.363171	-0.800595	-0.331998	0.191046	0.133133	0.599902	-0.0209315	-0.176763	0.37001	-0.188901	-0.0570563	0.00546297	-0.321865	-0.076645	-0.0208704	0.178338	0.140847	0.0750165	0.0466832	-0.101453	0.0374824	-0.268399	-0.122816	0.0943244	-0.0404411	-0.389719	0.105206	0.0757039	-0.0246022	0.0919645	-0.117941	0.106756	-0.0111312	-0.0749497	0.0977094	-0.0554658	0.0576886	-0.0412616	0.0656703	-0.248216	0.00666678	-0.045628	-0.142988	-0.0002476	0.0793706
ATXN1	29.0122	0.889282	1.79017	0.899166	-1.84564	0.530554	-0.631707	-1.81446	-0.273036	0.630593	0.18404	-0.264261	-0.175576	0.332964	-0.0264511	0.0382721	-0.399703	-0.257557	-0.0419226	-0.144644	0.233919	-0.200737	-0.188291	0.0994901	-0.0227748	-0.367189	-0.0235722	0.308516	-0.228238	-0.0475799	-0.196408	0.810123	-0.338736	0.575456	-0.379308	-0.441334	-0.174976	-0.168789	0.492761	-0.313779	0.0668942	0.0986622	0.192742	0.0410704	0.0471474	-0.365937	0.0924579	0.00062406	0.0078946
ATXN10	18.0639	0.559326	-0.207044	-1.08707	-0.290038	-0.101902	0.0778802	0.374061	0.372481	0.0675685	-0.387751	-0.323313	-0.136963	-0.002586	-0.0725568	0.130843	0.0947144	-0.218525	-0.0870794	0.330492	0.616938	0.368425	-0.16502	-0.178783	-0.111523	-0.367731	0.128971	-0.0621392	0.0839753	-0.0241397	-0.122965	0.0459749	-0.421815	-0.192431	0.192156	-0.0622459	0.0797688	-0.3179	-0.034278	-0.139169	-0.179997	-0.089157	0.00534383	-0.0545459	-0.0084806	-0.0112266	0.120829	0.0538837	0.0101309
ATXN2	20.2399	-0.892533	-0.141545	-0.110469	1.35867	0.189661	-0.231712	0.391256	0.376061	0.375234	-0.11226	-0.373293	-0.151901	0.194059	-0.0263164	-0.092617	0.179513	0.236423	0.110382	0.0450861	0.0800459	0.0342321	0.195347	0.0997093	0.0201937	0.0703267	-0.267331	0.0501088	0.019689	-0.0382006	-0.126442	0.138996	-0.208475	0.0475971	0.0153332	0.0350565	0.0145341	-0.127357	0.0343319	-0.15105	0.0677827	0.0363962	0.0676506	-0.155679	-0.065384	-0.297605	0.0315406	-0.0268994	0.016147
ATXN7	-3.17925	0.0801366	0.310476	2.89157	-1.12633	-0.136117	-0.11193	-0.582052	0.688285	-0.307926	-0.0756925	0.0623087	0.291611	0.0528829	0.623607	0.233336	-0.193179	0.427427	-0.369229	-0.538359	0.241963	0.23481	-0.119561	0.216989	0.530104	-0.134848	-0.0607912	0.00798665	-0.145973	-0.213329	-0.151152	0.0231568	-0.235519	-0.34894	0.0161706	-0.183143	-0.0368383	-0.0750672	-0.206388	-0.0752671	0.331138	0.292095	0.095911	0.151632	0.0281582	0.224827	-0.219088	0.0887292	-0.0497448
ATXN7L1	13.7503	1.57441	1.07343	0.881213	-0.213473	-0.363465	-0.611498	-0.0610142	-1.1547	-0.0885288	0.0880285	-0.204299	-0.004811	0.015141	1.69339	0.22215	0.713485	0.471903	-0.319318	0.0637377	0.0576825	-0.341772	0.235863	-0.264806	0.589272	-0.115335	0.280515	0.135402	-0.743242	-0.122039	0.0131657	0.184579	-0.27875	-0.0634999	0.547893	0.0738301	-0.337024	-0.0698091	0.222801	-0.502039	0.426683	0.0959564	0.104911	-0.289295	-0.0981315	0.228064	0.234449	-0.0014141	-0.500671
AUH	13.8592	-1.00563	-0.336882	1.26643	-0.467749	0.0478807	-0.12289	0.971127	0.730894	-0.234689	-0.531859	0.107546	-0.458626	-0.292131	-0.172404	0.404332	0.353376	0.0501603	-0.0561323	-0.633734	0.125287	0.0175172	0.278697	-0.197259	-0.439447	-0.0650597	0.0314928	-0.289608	-0.212566	0.178292	-0.141853	-0.165651	-0.0522065	-0.132243	0.00840233	0.244312	0.00237014	0.177902	-0.0951227	0.101069	-0.0730537	0.0730704	0.124459	-0.209869	-0.127188	0.162691	-0.0570882	0.263158	0.09574
AUTS2	43.448	2.8538	3.09978	1.25535	-2.01535	-2.47979	0.470679	2.14361	0.45721	1.49345	-0.0034177	-0.599108	0.819045	-0.881385	1.15594	-1.2621	-0.717457	0.810879	0.900762	-0.357984	0.488866	-0.0014554	-0.454462	1.67674	0.136806	-1.14465	0.190127	-0.163404	0.405132	-0.0862537	-0.100664	-0.0586646	-0.511826	0.406557	1.57607	0.194396	0.635766	0.611252	-0.0909229	1.24116	-0.0344872	-0.0196102	0.546289	0.280394	0.490955	0.0541466	0.105786	-0.490974	-0.236347
AVEN	-3.43937	0.29341	-2.84826	0.320938	0.54538	0.275474	1.38306	1.77154	-0.85075	-0.71562	-0.827165	-0.77249	-0.125133	0.100101	-1.72535	1.06684	-0.364013	0.0676351	-0.65471	-1.13762	0.419535	-0.278885	0.901564	0.574743	0.392017	-0.120479	-0.3782	0.129468	0.108826	0.127124	-0.408658	0.219975	0.417414	0.257633	-0.184072	0.424266	-0.018513	1.24143	-0.310229	0.680696	0.64117	0.31501	0.857954	-0.164502	-0.446491	-0.316355	-0.438891	0.768895	0.176671
AVL9	3.72094	0.718691	0.325736	1.0547	-0.496134	-0.342844	0.533613	0.0318229	-0.241085	-0.233728	0.46053	-0.127451	-0.245301	0.410131	0.633426	-0.233008	0.598347	0.287668	0.0132598	0.181664	0.439433	0.0194022	0.261666	0.16304	0.104228	-0.070043	-0.340085	0.148035	0.0248647	-0.199634	-0.0779146	0.0455361	0.0324138	-0.123997	0.0576938	-0.12654	-0.0326725	0.0197729	-0.0544918	-0.0980897	-0.187998	0.141444	0.0668379	0.0829852	0.00528088	0.104955	0.0240445	0.0401839	-0.0192429
AZIN2	-14.481	1.52974	3.44797	-1.10284	0.90519	2.14697	-0.434453	3.19991	-0.958697	-1.86829	-1.13361	-1.2006	-0.787703	0.23924	-0.0023853	0.205675	-0.767343	0.319413	-0.731438	-1.22714	-1.38135	-0.0605913	0.386155	0.447073	1.21999	0.00338501	-0.412102	0.0706055	0.175931	-0.365883	-0.464873	-0.940023	-0.548606	-0.397861	0.476069	0.229993	0.248784	0.231127	-0.82916	-0.110614	0.469934	0.147769	0.105978	0.232967	0.224484	0.145165	0.430782	-0.631358	-0.496436
B2M	-21.6102	1.03888	2.06428	-1.86751	2.52588	-2.66857	-0.822164	2.91872	0.039494	-0.363298	0.732779	-0.971097	0.557673	1.1972	-1.70337	0.944616	1.56406	-1.20622	2.07651	1.22034	0.309924	0.855885	-1.10923	0.147435	0.275225	-0.282931	0.0737798	-0.256486	-0.371565	0.271716	-0.156664	0.14352	-0.2823	0.529493	-0.356765	-0.317835	0.223891	0.337228	-0.708004	0.223535	-0.223767	-0.78946	-0.10988	0.506489	-0.0755525	0.355704	-0.0376307	-0.0398034	-0.916616
B3GALNT1	-2.47248	-1.24449	-0.223665	-0.0992516	-0.0793858	-1.45739	-0.0352066	-0.445706	-0.0238235	0.904981	-0.360546	0.299267	1.25061	0.0054899	0.369419	-0.776439	-0.466278	0.30014	0.00656593	-0.795399	-1.12116	-0.107873	-0.709454	-0.152595	-0.0749817	0.457719	-0.40668	-0.614474	-0.57679	-0.0232969	0.507548	0.114559	0.450014	-0.116669	-0.0499836	0.299859	0.351611	-0.0480516	-0.163103	-0.183225	0.0617707	0.248556	0.0116395	-0.054424	0.190832	-0.372315	0.265337	0.0292773	-0.0640604
B3GALNT2	13.3296	-0.809013	1.13955	-0.278244	-0.837874	0.473458	-1.17094	0.0767669	0.65968	1.006	0.171504	0.0533673	-0.672225	-0.673314	0.148039	0.272637	0.321532	0.547489	0.453028	-0.230932	-0.258675	-0.335079	-0.036858	0.0243674	0.192367	0.225014	-0.0781565	-0.424461	0.238663	0.063292	0.0278568	0.0555111	-0.156282	-0.29428	0.035621	0.318622	0.113298	0.176771	0.272492	0.434295	-0.0168758	-0.31245	0.216441	-0.14088	-0.301606	-0.269778	0.0546955	-0.107104	0.148114
B3GALT1	34.0631	0.569227	1.25164	0.0646668	-1.06416	-0.113254	1.80077	0.404234	-3.17024	-1.9651	0.186523	-0.427285	0.195786	-0.892319	-1.28213	1.35286	-0.936351	-0.39207	0.674605	-0.888484	-1.06042	0.599316	0.168242	-0.535293	1.45911	-0.233825	0.305927	-0.754451	-0.159676	0.743548	0.241693	0.580736	0.247373	0.0393108	1.42802	1.64276	0.955242	0.0770488	-0.736498	0.259876	-0.597812	-0.0731109	-0.150071	0.0370034	1.51887	0.121816	0.0844232	0.92359	-0.0847
B3GALT2	-17.2483	3.00846	1.59432	-0.934021	2.52864	-1.09718	-1.6021	0.838706	-0.358152	-1.00631	-0.417459	-0.914146	0.958924	0.391319	0.524089	2.41124	-0.198696	0.569042	-0.662008	-0.143375	-1.53632	-0.821962	-0.538318	0.356944	0.439626	-0.562745	0.729666	0.604256	-0.298915	0.0237073	-0.226669	-0.463971	0.571465	-0.153333	-0.418798	0.123848	-0.574581	-0.472241	-0.0652627	0.265888	0.280997	-0.283443	-0.0627848	0.25236	0.15639	0.383374	-0.220292	-0.0088056	0.439583
B3GAT1	-9.7032	3.86084	1.90725	-1.17796	2.77706	-2.96616	-1.9483	-2.05921	-3.26675	-0.95496	-0.345352	0.694334	-2.133	-0.542809	-0.352684	0.371776	0.0813577	-0.414431	-0.512415	1.7277	0.724074	1.49049	-0.899742	-1.04678	-1.03595	-1.01972	0.934633	0.926658	0.845447	-0.653323	0.654726	-0.991125	-1.21522	-0.940642	0.694812	-1.09718	-0.729305	-1.07272	0.120226	0.941861	-0.0023395	-0.964067	1.41529	0.823088	-0.117332	-0.360926	-0.0580551	-0.0592163	-0.913432
B3GAT2	-12.1956	-0.655129	-0.644271	-2.10149	-2.19736	0.571095	0.0548151	-0.0164072	0.74291	-2.25225	1.37745	-0.342618	0.398524	-2.35003	-1.00036	0.948768	0.652664	0.351808	-0.802765	0.287729	-0.584193	-2.32041	-1.38957	1.21458	0.171905	-0.172347	-0.0419657	-0.248984	0.432583	0.220451	1.43452	0.668974	-0.368569	-0.0976272	-0.946221	1.36974	0.430834	-0.122365	1.06072	0.669825	1.54878	-1.31414	-0.584811	-0.180964	0.42235	-0.923504	0.233917	-0.343277	0.509669
B3GLCT	-9.81817	1.83909	1.90993	3.90487	-4.28287	0.740161	-4.34455	-0.608022	-0.120674	-2.78218	-1.32351	1.19011	0.300119	1.11808	-2.59135	0.0481931	1.40255	-1.95856	0.129869	-0.0165911	-0.79687	1.19587	2.03411	1.0445	-1.01975	0.308042	0.168581	-0.433186	-1.31764	-2.04515	-0.408031	1.30327	-0.581667	1.36731	-1.68768	0.108886	1.53849	1.55792	0.250922	1.86467	0.855074	1.17195	4.0196	-1.34827	-0.262214	0.336553	1.56534	-0.618674	-0.346475
B3GNT5	-1.40552	2.36378	-0.790629	-5.47295	0.0232514	0.870968	-0.122753	-0.216718	0.275321	0.706366	-0.0699458	-0.606686	-1.19037	-0.126237	0.219467	-0.183404	-0.483432	1.41516	0.319435	-0.558546	-0.0843843	-0.644845	0.0955065	0.215645	-0.0142336	0.297187	0.600078	-0.0853675	0.145091	0.273858	0.027879	-0.807087	-0.193248	-0.0561619	0.944644	-0.114169	-0.138099	0.187601	-0.262098	0.646137	0.123169	0.0795756	-0.104914	-0.0549913	-0.177772	0.256477	0.103316	0.0104645	0.0040506
B3GNTL1	1.50135	0.954955	-0.740771	-3.37005	-0.553593	1.08658	-1.41586	-0.217384	0.477046	1.0688	0.373667	0.448699	-1.24369	0.0549868	0.364032	0.0486017	-0.453204	0.769852	0.234685	-0.538941	0.0533784	-0.294023	0.144083	-0.0638514	0.172029	-0.287552	0.0364586	-0.314478	-0.268958	0.392232	-0.0413358	-0.736193	-0.127022	-0.466197	0.383688	0.198755	-0.261902	0.0823333	-0.0980625	0.174753	0.149105	-0.122843	0.0817206	-0.20687	-0.259607	0.0235562	0.0312221	-0.298731	-0.0262615
B4GALNT3	-20.5948	7.32895	1.91549	3.03815	2.81221	-0.284254	0.792059	-1.28414	1.54568	1.85371	-0.248031	-0.409188	0.452492	-1.41465	1.75852	-1.11176	-0.751625	-0.774867	1.33343	1.24862	0.752197	0.367266	0.10481	-0.983488	-0.0032855	0.717845	-0.804742	-2.04818	-1.53201	-0.0451659	0.508585	-0.0135225	-0.469916	-1.30865	-0.0078187	-0.474842	0.637227	-0.516672	0.2608	0.395626	-0.16018	0.391792	-0.438936	0.669862	-0.0244294	0.0769411	0.264666	-0.126825	0.478592
B4GALT5	0.0681769	-0.486636	0.740702	0.455238	-0.280243	0.548601	0.685537	0.166767	-0.210234	0.434962	-0.0899764	-0.0276494	0.071494	-0.240188	0.100476	-0.250901	-0.236539	0.492048	-0.194782	0.230877	-0.0671962	0.381272	0.184502	0.121193	-0.227464	0.688875	-0.279558	0.268123	0.312807	-0.126113	-0.508457	0.399381	0.513534	0.0584167	-0.458759	-0.026715	0.364776	-0.62618	0.036674	-0.156111	-0.224958	0.99044	-0.263615	0.0705436	-0.173136	-0.403168	0.0863493	0.228515	0.129348
B4GALT6	2.74611	-0.413653	-0.391981	2.17986	0.862272	0.401875	0.42078	0.863209	0.153546	0.557185	-0.303416	1.19644	0.465267	0.260456	0.361872	0.819018	-0.381501	0.163885	-0.177697	-0.0370873	0.384201	0.0351521	-0.602175	0.474281	-0.752274	0.206087	-0.423571	0.441941	-0.0155944	-0.734688	-0.328097	0.0688359	0.148421	0.123218	-0.379686	-0.30458	0.0254989	-0.057471	-0.0924729	-0.129954	0.377738	0.307747	-0.0830151	0.259727	0.110957	-0.188271	0.255703	0.108147	0.133781
B4GAT1	-10.0681	0.272691	0.15517	-6.13549	2.15973	-1.38696	-2.01098	1.0596	0.441742	0.375818	2.06416	0.371541	3.24858	-0.0011551	-0.564742	0.643505	0.812964	-0.403925	-0.44451	0.251304	-0.852083	0.220164	-0.50987	0.0224669	-0.556669	0.119107	-0.841418	0.547302	0.0860003	-0.821639	0.130693	0.44351	0.189027	-0.285102	0.437199	-0.307796	-0.433623	0.0811482	0.0751118	-0.246982	-0.117007	-0.0323141	-0.300358	0.0391531	-0.516605	0.581943	0.180273	-0.480115	0.122807
BAALC	-10.067	3.81496	4.47562	3.98166	3.09472	-1.00071	3.73111	-0.631573	1.23996	0.14832	1.50753	1.55029	-0.155424	0.605372	-0.0513599	2.16649	-0.151272	0.0263962	0.0969617	1.3216	0.697836	-0.393696	0.167985	-0.273867	-0.319851	-0.552258	-0.233718	-0.769546	-1.11131	-0.911899	0.725534	-0.946148	1.11651	1.48918	-0.47905	-0.179225	-0.858985	-0.723114	-2.03367	0.539341	0.487685	-0.151448	0.0103183	-0.208037	0.719108	-0.115324	0.446156	-0.477168	0.217158
BABAM2	17.1163	-0.846678	-0.362532	0.36103	-0.199894	-0.748005	0.141839	0.481271	0.367113	0.0392514	-0.0696805	-0.365272	-0.690465	-0.229393	0.127767	-0.370797	-0.344866	0.0579696	-0.295378	-0.271453	-0.164418	0.0732637	-0.466565	-0.509146	-0.0777503	-0.216107	-0.133359	0.163222	-0.0103195	-0.35377	-0.0311713	-0.0265326	-0.461865	0.27834	-0.0574577	0.305842	-0.197931	-0.0352168	-0.054813	0.159895	-0.0279995	-0.285208	-0.0374765	0.0195722	0.134283	-0.0388345	-0.172068	-0.186429	-0.031047
BACE1	0.587875	-0.978463	0.417069	-1.86278	0.547284	0.901035	-1.09777	-0.420183	0.445697	0.510303	-0.0265896	0.17113	-0.0802666	-0.522964	0.231513	-0.0445799	-0.478734	0.138787	-0.385742	0.275038	-0.180526	0.461661	0.901323	-0.403849	-0.326638	-0.300001	-0.266882	0.264353	-0.137944	0.193031	-0.0764627	0.102204	-0.0049326	0.125548	-0.0919929	0.118092	-0.056865	-0.152012	-0.190748	0.0899151	-0.061029	0.101907	-0.0054055	-0.0739361	0.144316	-0.195502	-0.0923312	-0.246098	0.07187
BACH1	-13.2708	-6.11668	2.11736	0.947787	0.0549266	0.25073	1.07356	-0.550259	2.42269	-0.384605	-0.721434	-0.137486	-1.12608	1.20784	0.683207	0.0984421	0.975468	-0.692012	-1.2137	-0.854529	0.819752	0.0609943	0.489997	-0.585037	-0.764028	0.0569896	-0.179875	0.11456	0.190333	-1.01374	-0.178847	-0.113271	0.0618612	-0.0898448	0.359514	-0.178089	0.190413	1.04673	-0.48626	0.189616	-0.40827	0.470627	-0.0766095	-0.234421	0.387652	0.204545	-0.145938	-0.673986	-0.292219
BACH2	18.4218	-3.36482	3.75455	0.0778373	-1.7861	-0.796934	1.07915	0.0787097	0.741616	-1.27604	0.0543093	-0.3555	0.719127	2.35975	0.706904	1.63972	-0.934878	-1.48891	-0.169437	-0.263036	-0.709572	0.429045	1.47875	-0.0735429	1.38731	-0.980934	-0.58854	-0.0288244	-1.79735	0.479119	-0.673097	0.269051	-0.403557	0.919552	0.0811593	-0.399419	0.176652	-0.388214	1.05007	0.508647	-0.427527	0.241904	0.321481	-0.155996	1.18483	-0.712085	-0.757985	-1.26062	0.781259
BAIAP2	-10.5106	10.881	-2.8565	-0.200131	-2.03562	1.59252	-1.40094	0.272471	0.768725	0.248122	0.423898	0.442367	0.319663	0.508233	0.446016	0.955065	0.0208366	1.0106	0.275461	-0.270196	0.622671	0.316093	-0.639733	-0.833144	-0.781859	-0.247802	1.04642	0.856909	0.612211	0.106083	0.663535	-0.918552	-0.60642	-0.218287	0.708405	-0.645498	-0.915119	-0.0694708	0.282167	0.182611	-0.482937	0.71214	0.367222	0.078996	-0.0795142	-0.129345	0.243034	-0.30309	0.579441
BAIAP2L1	-24.974	-0.383594	1.20266	-0.230314	-0.216208	-1.29216	0.0673088	-0.90132	0.0270175	0.0480045	-0.634425	-0.202307	0.424372	-0.0829467	-0.572126	-0.268589	0.810509	0.542466	0.0290629	-0.225918	0.218893	-0.351452	0.562466	-0.597694	0.260649	0.115402	0.321054	0.328939	-0.625206	-0.470268	0.893632	-0.622085	-0.542299	0.497049	-0.146417	-0.0937835	-0.164178	0.772621	0.175405	-0.0353904	-0.0053337	-0.355546	0.683843	-0.0366739	0.378993	0.3817	0.355835	-0.706477	0.154987
BAIAP3	-15.5413	-1.28253	-7.58554	-4.83143	1.50084	0.609609	0.972557	-0.651028	0.899945	-0.673928	4.14269	0.612791	-0.0396854	0.159728	1.50386	1.30134	0.702662	-0.50537	-0.294968	-1.89938	-0.698709	-0.426097	0.242169	0.989651	0.759646	0.169548	-1.33718	0.295124	-0.167277	-0.743485	-0.0209143	-0.783006	-0.350875	-0.469354	0.0723674	-0.961804	-1.35097	-0.113333	0.401671	-0.558782	0.525182	-0.250983	0.586889	-0.586104	-0.83795	-0.104738	0.050371	-0.004103	-0.236758
BASP1	5.08394	1.72989	-4.79525	-0.556738	5.45681	2.24662	0.346235	-2.19586	-1.07073	0.683159	0.0275356	0.012629	-0.560101	1.86474	1.44544	1.18401	-0.0406861	-1.98241	-0.230974	0.514272	2.82556	-0.823008	-1.03589	-0.237482	0.55443	-0.928994	0.70936	-0.907412	0.015283	-0.0809649	0.944876	0.179744	0.156362	0.148937	0.471711	-0.156766	-0.213383	-0.399866	0.859233	-1.30911	0.206472	-0.295886	0.994465	1.84775	0.22008	0.119495	-0.74893	-0.215283	-0.210743
BAZ1A	4.56953	-4.23145	-2.63835	-6.13616	0.508836	0.937066	0.924512	-0.70009	1.42577	1.92901	-0.15357	-1.87396	-1.69114	0.123981	-0.924291	0.74702	-0.152639	0.111877	0.574085	0.209681	-0.343024	0.527742	0.149446	0.305403	0.314137	0.841294	0.294693	-0.851316	-0.725519	-0.0924468	0.661688	-0.982839	-0.0865062	0.423008	-0.365883	0.570833	0.305835	0.118841	-0.776767	1.02486	0.532757	0.11522	-0.68649	-0.350266	0.304112	-0.32957	-0.0744544	-0.36822	-0.0656739
BAZ1B	2.36462	-1.1284	-1.06293	1.00546	-0.804378	0.106539	-0.609805	-0.385157	-0.0852394	0.852281	0.167429	-0.283275	0.120288	0.0161933	0.125416	0.0349789	-0.0745117	-0.352348	-0.320169	-0.395724	0.137115	0.483583	0.261818	-0.0381781	-0.059664	-0.349193	-0.383973	0.0578048	0.108475	-0.279549	0.248349	0.310389	-0.091899	-0.111345	-0.307194	-0.0032172	-0.281977	-0.136575	-0.0704754	-0.219983	-0.0508921	-0.0118699	0.375494	-0.20994	0.0341581	-0.30278	-0.0991607	-0.202719	0.0850483
BAZ2B	22.9512	-2.16009	-1.04431	0.929091	-1.11252	-1.58758	-0.0073182	1.12054	-0.107388	0.210883	-0.548883	-1.24811	0.282722	1.23521	-0.698194	-0.818761	-0.40934	0.289777	-0.19408	0.690159	0.6013	-0.427918	-0.67934	-0.310984	0.193838	0.424156	-1.1053	0.301368	-0.153518	0.620679	-0.43667	-0.048614	-0.0466419	-0.154183	0.0607783	0.130214	0.052371	-0.572546	0.341936	-0.268177	-0.079683	-0.125676	0.108407	-0.215948	-0.0796213	0.337008	0.25158	-0.126231	-0.110068
BBOF1	2.86556	0.913707	0.676712	-1.01508	-0.302779	-0.232009	-0.681841	1.05836	-0.0848961	0.458328	-0.0949569	-0.752467	-0.663303	-0.322589	-1.03925	0.566981	-0.339313	-0.0839373	0.445265	0.406019	-0.410232	-0.177857	-0.172029	-0.214756	0.0642345	-0.310382	-0.12274	0.0435293	0.228707	0.0605537	-0.071092	-0.0642407	-0.0595725	0.277291	-0.60935	0.424842	-0.264841	-0.18096	0.445025	0.0619163	-0.0182964	-0.605401	-0.241837	-0.0128301	-0.23956	0.342835	-0.0096921	0.272315	0.0242217
BBS7	1.09431	-0.139106	-1.03411	-0.298598	0.122133	-1.14737	1.01928	-0.65026	0.101532	0.00614957	0.298302	-0.657236	0.141716	0.321184	-0.0578077	0.379105	0.0321593	0.221323	0.13392	-0.160041	0.226316	0.0203483	-0.0006859	-0.027064	-0.216006	-0.132594	0.208039	-0.0962929	0.0438866	0.186455	0.230714	0.117053	0.0333715	0.208444	0.0955408	0.206292	0.145996	0.0297594	-0.0678691	-0.345483	-0.121701	0.0984689	0.0289073	0.00816835	-0.149791	-0.0015809	-0.040429	0.109963	-0.11107
BBS9	9.87716	-0.0623777	-0.399248	1.92038	-0.123662	-0.579866	0.538743	-0.191003	0.343845	-0.0239028	0.0897939	-0.576728	-0.530747	0.407278	0.687939	-0.357379	0.00155546	0.293177	-0.0378059	0.035896	-0.0642335	0.259555	-0.193825	-0.0269143	-0.561502	0.0490636	0.242595	-0.0800553	0.199925	-0.132368	-0.13112	-0.0159052	0.317126	0.0151845	-0.118851	0.109693	0.169316	0.0521394	-0.0109294	0.135074	0.264562	-0.0021033	-0.163691	0.0511923	0.0709354	-0.0083534	-0.0815122	-0.149384	0.216073
BBX	9.22747	-0.835914	-3.22759	2.00953	-1.27048	-0.824345	0.700162	1.98282	0.398795	0.309971	-0.0432876	-0.0383484	-0.64629	-0.401588	-0.566929	0.191849	0.16865	0.277933	0.221964	0.400703	0.882122	0.688467	-0.211893	-0.123285	0.251653	0.39376	-0.270552	0.707366	0.0372473	-0.0001925	-0.31581	-0.142596	0.304972	-0.0051576	-0.29424	-0.0250434	-0.59062	-0.299115	-0.111263	0.194293	-0.204684	-0.07347	0.472158	-0.0332494	0.830253	-0.0121689	-0.537622	0.0466397	-0.515144
BCAP29	-6.56074	1.50997	4.69646	-0.618527	2.49551	0.460009	0.802768	0.138492	0.033827	0.10464	0.579674	-0.48199	0.379234	0.400685	-0.981766	-0.655049	0.278587	-0.221973	1.05014	0.12983	-0.397785	-0.451871	-0.2088	-0.561471	-0.740714	0.151556	-0.770022	0.163828	-0.594275	-0.559915	-0.264025	1.00499	0.445045	-0.0553798	-0.497798	0.154413	-0.337918	-0.0215505	-0.0227554	0.244691	-0.0186872	-0.302882	-0.0251773	0.108701	-0.169235	0.125719	-0.0417012	-0.232266	-0.158839
BCAR1	-15.3355	1.43339	-0.950873	-0.728932	-0.669043	1.18117	-1.01287	0.923643	-1.15249	1.10007	0.25784	0.449359	-0.433332	-0.761407	0.96732	-1.36813	-0.52116	0.414558	-0.491722	0.289349	-0.638975	0.385134	0.661058	0.218177	0.0409874	0.229574	0.543058	-0.0518733	0.272115	-0.509873	0.805771	-0.0468514	-1.31342	-0.25226	0.758983	0.534893	-0.200293	-0.428204	-0.319522	0.416135	-0.0023056	-0.022031	0.221072	-0.259135	-0.272096	-0.258808	0.0197591	0.291655	-0.0690116
BCAR3	-2.58027	-2.03139	-0.925874	2.54511	-1.92606	0.175015	-1.43321	-1.30171	0.192134	0.395083	0.864167	0.592468	-0.410306	0.51382	0.79343	0.0825672	0.331023	-0.133519	-0.369219	-0.10175	0.169491	0.376753	-0.192088	-0.349281	-0.176868	-0.31324	-0.175629	0.682721	0.089588	0.239078	1.11744	-0.498829	-0.510485	0.420414	-0.033028	-0.0481816	-0.214253	0.627031	0.806961	0.552286	-0.0506763	-0.622385	0.306518	-0.22612	-0.611052	-0.0159416	-0.508162	0.299787	0.636111
BCAS3	27.3086	-0.722506	0.323314	0.841457	-0.0421631	-0.486657	-0.0578009	0.031468	0.285769	0.411103	-0.398234	-0.650118	0.241428	0.504424	0.0720483	0.410669	0.215887	-0.0270358	0.171263	0.167071	0.425722	0.0888787	0.244532	0.016356	0.0801906	-0.12443	0.036102	-0.198317	-0.114038	-0.0655762	-0.203462	0.0443998	-0.162837	-0.138714	0.204457	0.186896	-0.0209393	0.121933	-0.142835	0.337151	0.00157276	-0.0164272	0.0571731	-0.112295	0.114878	-0.048027	0.0156581	0.116759	0.130215
BCAT1	-1.88824	-1.44907	0.406743	1.0008	0.813287	0.0996889	1.02764	-0.682488	0.587689	-0.909328	-0.0879047	0.0472432	-0.571029	1.64085	-0.374964	0.170278	0.0425459	-1.39589	-0.462657	0.349304	-0.10832	-0.256684	-0.138536	-1.05591	-0.301592	-0.256624	-0.794743	0.094792	-0.0391323	0.452536	0.605143	0.192619	0.77179	-0.0106529	0.365071	-1.12825	-0.0032009	0.0499803	0.0923685	0.320373	0.664987	0.307699	-0.219507	0.202394	0.459834	0.46739	-0.208376	0.0828267	-0.193682
BCHE	-21.2203	3.20425	1.78222	-1.52586	1.5564	-1.53777	0.964334	2.88612	0.458702	-0.83338	-1.04359	2.7689	-0.776195	0.735736	-0.388748	-0.151102	-1.33292	-0.459718	0.115078	0.453491	0.702911	-0.276481	0.390646	0.680563	-0.727849	-0.169912	-0.579369	-0.648438	-0.362184	1.02931	0.904419	0.701123	0.0779573	-0.097191	0.173691	-0.306379	-0.0622625	-0.427494	-0.700238	-0.0135526	-0.258499	-0.513768	-0.344214	0.277696	0.0467911	0.472235	-0.113016	0.54732	-0.172541
BCKDHB	5.15205	-2.0719	-0.184935	0.908487	-0.20339	-0.609848	1.29669	1.81384	0.188451	-0.0734838	-0.481565	-0.850646	-0.750318	1.28324	0.826317	0.733597	0.46871	0.657795	0.624986	0.190857	0.663354	-0.196032	0.230482	-0.103082	-0.0357943	0.216102	-0.242166	-0.054245	-0.458291	0.142329	-0.809847	-0.277424	-0.0153399	-0.369835	-0.178991	0.427249	-0.127426	0.252148	0.114761	-0.0439596	0.00676306	0.230724	-0.0624076	-0.254076	-0.27207	0.401718	0.204635	0.427759	-0.575955
BCL11A	5.38134	2.98726	2.82765	-2.09105	-1.2047	5.00404	-1.01489	-1.14698	-0.367926	-1.97754	-2.5783	-2.20719	4.26228	-0.254015	0.181787	4.06183	-2.28489	-1.78496	3.13496	-2.99059	2.23567	2.17508	-2.23464	1.0314	-1.07646	0.646205	0.61511	-1.30313	1.3656	-0.468731	1.2806	-0.51086	-1.01472	0.740972	0.296198	-1.01019	1.174	1.83284	-0.611705	0.323852	-1.57852	-0.174519	3.16101	-2.87336	1.22194	1.84493	-0.0774305	-0.946646	-1.16369
BCL11B	1.82935	5.67502	5.787	-5.89953	-7.25877	3.32088	-0.057459	2.51493	-2.37079	-3.83385	-3.57465	-2.98277	0.354558	-3.49529	0.738207	3.32196	-2.47498	2.69077	1.32822	-2.87843	-2.27226	2.40341	-0.649395	-3.61234	-2.08897	-1.03294	0.957339	-0.159925	0.416086	-1.51062	1.74812	-1.29804	2.43637	0.33603	0.44962	-1.76851	1.13852	0.0823233	2.2409	-0.225438	-0.856725	0.375132	0.718236	0.529844	0.574127	0.434513	0.315913	-1.61157	0.141262
BCL2	4.45092	-1.08526	1.27121	2.15468	-2.10832	-1.17106	0.147168	-0.151443	1.19608	-0.459701	0.279934	1.42998	-0.303858	-0.472103	0.632099	0.239007	-0.623055	-0.354959	-0.954795	-0.723809	0.410214	2.37784	-0.434896	0.57315	0.536642	-0.200572	0.340249	-0.400382	0.00522511	0.0619298	-0.0822334	1.26684	0.518793	1.59175	-0.559678	-0.0807227	-0.116455	-0.146668	1.15041	0.0591063	-0.523841	-0.102544	0.43689	-0.12371	-0.451003	0.448574	-0.559525	-0.743365	0.772697
BCL2L11	-17.8971	-1.58845	-0.958534	1.98902	0.148594	0.483723	-0.2539	-0.120541	2.75652	0.376826	-0.265396	1.4911	-0.846432	-0.180337	1.04727	-1.11185	0.00155281	1.13465	-0.152854	-0.171311	0.483876	0.249244	-0.619434	-0.455897	0.0707744	-0.659104	0.920529	0.583565	-0.137452	0.69297	0.359361	1.42035	0.480049	-1.57285	0.523974	-0.0159325	-0.181165	-0.467621	0.44807	0.732133	-0.0774163	-0.0256425	-0.0862775	0.45827	0.157178	0.874841	0.527767	0.28835	1.02194
BCL2L13	6.3396	0.209484	-0.228813	0.0151239	1.17633	0.844105	-0.390934	0.873274	0.12275	-0.196464	-0.812389	-0.44904	-0.328304	0.510913	0.492116	-0.170644	0.218923	0.283571	-0.0844487	0.096756	0.1397	0.382908	0.202769	-0.402971	0.132359	0.113062	0.12742	-0.0387817	0.160136	0.0965893	-0.308495	0.122995	-0.127159	0.0173356	0.0451942	0.231103	0.0803595	0.188015	0.0176935	0.0606133	0.154947	0.226642	0.108125	-0.129496	-0.130855	-0.123853	0.0916268	-0.0436889	-0.145076
BCL6	-14.0798	-2.56333	2.64903	-0.255785	1.30371	0.155734	-2.06235	0.0851761	0.991147	-0.526536	0.654559	2.22744	-1.92549	1.06383	1.19351	-0.16612	0.631427	-0.217106	0.139035	-2.94894	-0.853028	0.101726	-0.628628	0.0660259	-0.427175	-0.544083	-0.202423	1.13103	-1.14536	-0.543973	-1.99575	-0.598379	-0.927925	0.38192	0.684147	0.0715101	-1.58318	-0.31047	0.402886	-0.321205	-0.0781079	-0.0228233	0.524844	-1.09578	-0.644622	-0.641573	0.0237277	-0.173718	-1.37197
BCL9	0.215494	-0.303496	-1.27181	-3.02122	0.00236988	-1.06592	0.0888417	0.799515	1.0055	-0.305245	1.22224	1.22617	0.596025	0.831879	0.32807	-0.432488	-0.804115	0.816315	0.0253832	-0.75557	0.187184	0.710412	0.920321	-0.0824763	-0.095653	0.440896	0.437463	-0.0441757	0.571678	0.513228	-0.293867	0.0463313	0.649095	0.0843043	-0.0993782	0.0947019	-0.334568	-0.180288	0.155999	0.589945	0.651193	-0.0268265	-1.18709	0.238028	0.541347	-0.562653	0.142897	0.259808	0.671052
BCLAF1	4.61245	-0.450779	0.626086	2.35455	-1.15964	-0.594109	0.658801	-0.0213351	-0.069171	-0.148056	0.556628	0.087191	0.158598	0.0456407	-0.0567384	0.24026	0.0249402	-0.333988	-0.0219871	-0.3613	0.431631	0.0501786	0.0685554	0.15355	-0.217009	-0.114436	-0.0315349	0.066583	0.169746	-0.351962	0.17749	0.0890573	0.319275	0.160268	-0.0160703	-0.136853	-0.115456	-0.262207	-0.0658824	0.0124626	0.165404	-0.238869	0.169298	-0.0891395	-0.137138	0.0303579	0.00722428	0.170311	-0.071098
BCLAF3	0.279342	-0.686701	-0.39602	0.422336	0.495472	-0.462857	-0.021445	0.972661	0.104772	-0.713149	-0.225772	-0.139647	-0.545476	0.14819	-0.156274	0.125278	-0.0093161	0.171337	-0.212567	0.258435	0.0415224	0.17029	0.266133	0.419848	-0.164281	-0.258695	-0.661749	0.123429	0.67614	0.0886661	0.471518	0.178673	0.143675	-0.30739	0.439957	-0.197158	0.0483101	0.0753433	0.00527491	-0.0545903	0.180668	-0.166225	0.216523	0.117478	-0.307786	-0.234787	-0.0644408	-0.047621	0.139516
BCR	-1.31861	1.18235	-0.592192	-1.94755	-1.65559	-0.101644	1.23552	-0.223347	-2.06623	0.253169	-0.113744	0.364513	-0.895436	-0.614308	-0.722698	-0.130797	-0.445306	-0.11758	0.253873	0.311477	0.0250921	0.260837	0.168057	-0.585408	-0.337393	-0.523336	-0.600047	-0.254381	-0.10425	-0.131173	-0.501762	0.266149	-0.445371	-0.036978	-0.0588379	0.0406544	-0.342186	-0.533782	0.0561079	-0.227019	-0.0595747	0.264118	-0.18829	0.0309724	-0.207877	-1.03536	-0.525783	0.651496	0.334449
BDNF	-16.8878	4.11375	-3.25209	3.02047	3.9038	-1.93649	0.557692	0.183737	1.72013	-0.866817	1.07961	0.947313	-2.5794	-2.31072	-0.632589	0.0967839	1.08622	0.56983	0.757175	0.56388	0.940159	-0.115022	-0.99818	-0.933632	0.316277	-1.51938	-0.109464	0.0550034	-1.93602	0.317017	0.461551	-0.457294	0.747569	-0.863009	-1.43749	-1.75815	0.10686	-0.502227	-0.0763571	0.154413	0.448117	0.94641	0.386548	-1.71239	-1.68772	-0.195501	-0.766938	-0.0798751	0.361126
BDP1	14.4263	0.509362	-0.57562	0.668747	0.102726	-0.0869359	-0.127884	0.32847	0.0436915	-0.0510723	-0.174348	-0.457224	-0.028522	-0.007778	0.0426372	-0.0447379	0.140857	0.319677	0.0150045	0.158352	0.137229	0.394695	0.41099	-0.0677279	-0.0391492	-0.143705	-0.076798	0.1026	0.313837	0.0215179	-0.0993206	0.109516	-0.0696284	0.0843025	-0.0596805	0.239617	-0.0995188	-0.161405	0.15924	-0.18088	0.189626	-0.0040936	0.151913	-0.157106	-0.0960601	-0.245334	0.00510424	0.0436277	-0.115579
BEND6	9.0769	-1.18852	0.838332	0.688944	0.0311156	0.426012	-0.706708	-1.12045	-0.824552	0.0859628	0.925358	1.52134	0.164275	-1.42267	0.0215751	0.219896	0.361066	0.0787319	-0.0976061	-0.162072	-0.204248	-0.772157	-0.269845	-0.26784	-0.537199	-0.107643	-0.0701451	-0.726843	0.132478	0.428584	0.28408	-0.373332	-0.287418	-0.458873	-0.431048	0.232814	0.257346	0.286593	0.2645	-0.172798	-0.147799	0.363531	-0.36235	-0.42891	0.0907485	-0.304328	0.422668	0.239434	-0.101396
BEND7	-15.0799	-4.82924	-3.47541	1.73699	-0.515106	0.420448	-1.75636	0.25304	1.89866	-0.298894	-1.97635	0.492808	-0.182546	-0.0801744	1.35538	0.988566	0.387443	-0.69903	0.945479	1.04748	0.0941066	1.18653	-1.99023	-1.20804	-0.666041	1.02467	-0.0898213	-0.12019	-1.34546	-0.53488	-1.07492	0.111143	-0.344683	-0.0921868	-0.494548	0.860519	0.141085	0.0638287	0.627774	-0.137897	-0.362243	0.101605	0.521254	-0.242174	0.202006	-0.181656	-0.282454	-0.464837	-0.197807
BEX1	-19.904	-1.57338	0.0233391	-0.534025	0.712086	0.108305	0.109237	0.170471	0.0717722	2.33405	3.21845	-0.0156636	0.396602	1.33804	-0.680974	-0.0424407	0.540823	-2.26956	-0.518948	-0.426117	0.58546	-0.38172	-0.700255	0.830363	-0.933906	-1.18869	0.181355	-0.264656	-0.270479	-1.24611	0.46492	-0.681214	0.539778	-0.436398	0.521857	-0.451738	-1.29962	-0.115186	0.26468	0.00232861	0.368227	0.613132	0.0525753	0.274664	0.505244	-0.550439	-0.0880699	-0.381823	-0.0642234
BEX1:BEX3	-9.43003	1.88651	3.68851	-5.21172	1.17935	0.386482	-2.65801	0.34584	0.57601	0.945441	0.680362	0.0592724	2.69092	-1.28899	-1.00791	0.270493	0.849831	-1.08109	0.187833	0.857115	-0.805377	0.367108	-0.253577	0.213929	-1.83785	-0.370551	-0.141351	0.298787	0.0100078	-0.810939	-0.170429	-0.0552228	0.457511	0.122895	-0.0749081	0.490775	0.326688	-0.263441	-0.080282	0.251569	0.193672	0.275534	-0.22074	-0.0849818	0.364509	0.36168	0.054366	0.0788236	0.0239496
BEX4	-13.4827	-3.51145	0.848327	-0.600685	1.71479	0.732775	0.0464269	0.00953228	-0.603276	3.19734	4.02738	-0.159677	1.05314	1.80644	-1.17534	-0.164938	-0.35055	-3.39829	0.519644	-1.10007	0.438312	-1.46003	-1.67979	0.0590673	-0.519985	-0.463195	1.49054	-2.30698	0.815821	-0.622386	0.961559	-0.578734	1.64974	-0.0421805	1.15498	-1.00366	-0.305813	-0.244036	-0.0238723	0.383224	0.409853	0.042836	0.530511	0.294232	-0.204843	0.256619	-0.802717	-0.654044	-0.251711
BICC1	-0.559352	2.73275	-0.731395	-1.39885	1.4238	-0.538644	0.393401	-0.946206	0.820535	-0.426524	-0.515971	0.639319	-0.846381	-0.901335	0.650386	1.19491	-1.35562	-0.452072	-0.0137961	-0.516335	-0.318237	0.690031	-0.911224	-1.33206	-0.456391	0.995967	0.148624	0.293606	-0.719977	0.67544	-1.16462	-0.785426	0.241843	0.551483	0.35308	-0.82091	-0.957905	-0.282933	-0.0780058	-0.291353	-0.206289	-0.552856	-0.0153702	-0.003251	-0.387578	0.740439	0.775571	-0.491395	-0.97751
BICD1	28.0908	-0.717521	-0.148795	-0.268149	2.03302	0.231261	-0.0386568	0.355208	1.04072	0.605104	-0.623358	-0.778595	0.171976	-0.0167409	-0.3921	1.0248	-0.0272108	0.178313	0.656549	-0.501012	0.560435	0.843952	0.647704	0.253242	-0.111222	-0.427439	-0.0844577	-0.374737	-0.345407	0.540796	-0.0149338	-0.107379	0.0501059	0.322065	-0.0356809	-0.249035	-0.498263	0.343086	0.0758184	-0.276251	-0.459081	0.0257577	0.199568	-0.175723	-0.0146981	-0.861154	-0.362118	0.324528	-0.133085
BICDL1	15.6088	-0.172646	0.465465	-0.313967	1.62055	0.492732	-0.284074	-0.483511	0.497797	0.201351	-0.342321	-0.483466	-0.651671	0.216792	-0.406083	-0.0888291	-0.0051637	0.663449	0.201041	0.136441	-0.133684	4.75e-05	0.118853	0.422613	0.0435942	0.0631728	0.0811385	-0.223001	-0.0419948	-0.37128	0.0927245	-0.12056	-0.327836	-0.114318	0.0217473	-0.0987473	-0.179899	0.011493	0.0940359	0.104445	0.269569	0.172261	0.00641579	0.229454	-0.177112	-0.0257334	0.101992	0.15891	0.0798105
BICRAL	9.99919	-1.26171	-0.0992016	-0.243499	0.239806	-0.065794	-0.691741	-0.330692	0.361937	0.730417	0.423733	0.00866673	0.0594825	-0.0718459	-0.0164555	0.187946	-0.107134	0.185255	0.0342089	-0.46888	0.0463277	-0.221573	0.260038	0.147102	-0.0472197	0.139897	-0.0544364	-0.20394	-0.146217	-0.0901352	0.292708	0.291054	-0.131751	0.168068	-0.0387619	0.257099	-0.0084378	0.121429	0.156224	0.0738756	0.0802431	-0.0073666	-0.122778	0.00021233	0.193537	-0.294679	-0.0746631	-0.0137697	-0.204488
BIN1	2.50682	1.4294	-1.86609	-1.65343	1.04492	1.92398	-0.95116	0.642131	-0.419316	0.228178	-0.255398	-0.0249909	-0.106981	0.173612	0.496732	-0.267968	-0.481889	-0.321366	-0.388125	-0.404305	0.29782	0.0334611	0.0887115	0.195356	0.655756	-0.722511	0.246818	0.194505	0.418722	-0.256734	-0.465431	-0.0747013	0.189793	0.148061	-0.236658	0.205511	-0.133432	0.382232	0.395469	0.326712	0.0664941	0.474673	0.280795	0.19064	-0.223314	-0.264273	-0.47834	0.0416312	-0.673269
BIRC2	-14.5978	-2.46276	-0.613533	2.37159	-0.656836	-1.57758	0.452783	-0.144943	0.63647	0.27876	0.373684	0.142908	0.304965	0.220419	0.631728	0.31209	0.0967685	-0.297226	-0.234056	-0.350897	-0.0352283	0.251869	0.48615	-0.0036715	-0.151894	0.42589	-0.107918	0.03342	-0.197502	0.436769	-0.357236	0.215003	0.0787627	0.0621513	-0.304118	-0.110562	0.421428	0.300046	-0.0048065	-0.0564453	0.233082	0.0930358	0.00561167	-0.273568	0.145772	-0.0646361	0.187728	-0.302001	0.148255
BIRC6	21.4249	-0.23755	1.03257	1.6194	-0.200449	-0.705094	0.249887	0.789973	0.315319	0.057734	0.041682	-0.503475	0.00734617	0.00131762	-0.222843	0.127845	0.228886	0.111479	-0.016728	0.0419873	0.0413083	0.0502005	0.122477	0.135009	-0.0825925	0.171046	-0.150934	-0.0803414	0.125984	-0.150065	0.0684129	-0.0052701	-0.0472014	-0.0418261	-0.0874495	-0.0060664	-0.0105211	-0.0352519	-0.0300571	-0.0875541	0.0430107	-0.114639	-0.0607933	-0.0087875	0.0312612	-0.105878	-0.115537	-0.0519618	-0.117985
BLCAP	-6.56012	0.714117	-2.48301	-5.13605	1.51684	0.516608	-1.39277	2.29776	-1.65208	0.763108	2.6593	0.037751	1.95517	1.11565	-0.820902	-0.264051	0.55082	-0.920933	-1.17387	0.276062	-0.847712	-0.115804	0.566468	0.70721	-0.350555	0.069541	-0.058671	0.357447	-0.259371	-0.175558	0.121742	-0.264045	0.518523	0.218953	0.407698	-0.77971	-0.0471861	-0.057883	0.284464	-0.476219	-0.166748	0.277445	0.758015	-0.676186	-0.451184	0.316911	0.0145327	-0.280836	-0.439787
BLM	-24.3653	-1.08617	1.44408	1.68194	-0.258527	0.708435	0.299988	1.2056	1.43499	0.396058	-0.211009	0.122715	0.475518	0.0327711	-0.376498	-0.589802	-0.0753615	0.0470102	-1.05984	-0.564082	-0.577058	-0.180451	-0.0660087	-0.207678	0.114369	-0.0267059	-0.134809	-0.0575	-0.790398	-0.518013	-0.460228	-0.0156654	-0.185573	-0.454649	-0.224201	0.542167	-0.138173	0.0163128	-0.12964	0.104051	-0.325886	-0.107414	-0.39494	-0.291586	0.0646373	-0.0963712	-0.436218	0.610627	-0.569714
BLOC1S6	-1.07928	1.10472	0.353897	0.0790167	0.108404	1.191	-0.76981	-0.351177	0.230386	0.0436713	0.180393	0.284762	-0.748937	0.246006	-0.302717	-0.91225	0.0511469	0.569274	0.201205	0.540832	-0.412213	0.51459	-0.0322445	-0.447256	0.285303	0.0975714	-0.333268	0.988969	0.539856	-0.337882	-0.442139	-0.237027	0.226163	0.0794027	0.0255563	-0.510351	0.244538	-0.175086	-0.290987	0.431897	-0.206907	-0.105526	-0.289667	-0.279627	0.164595	-0.0077289	0.0253405	-0.0069555	0.0722105
BMERB1	17.0237	1.27421	-0.0037437	-0.453109	-0.235024	0.054876	-0.74739	-1.0981	-0.152213	1.65761	-0.230828	0.926579	-1.05318	0.00224672	0.124283	1.03537	0.238027	0.272855	1.04181	0.727287	0.281344	1.49967	0.592487	0.37281	-0.0129559	-0.614842	-0.336416	0.545501	-0.253745	0.725838	-0.74149	0.763872	0.227469	0.803555	-0.210671	-0.796011	0.117096	-0.395378	0.228485	-0.17132	-0.204905	0.420295	-0.291664	0.399209	0.452707	0.103447	0.337302	-0.491991	0.54105
BMP2K	1.6501	-1.58838	0.756856	2.6944	0.0251998	-0.440991	0.854856	1.39317	-0.427899	0.263098	-0.610845	0.366342	-0.243181	-0.53273	-0.369149	0.395239	0.402918	0.208735	0.191544	0.273112	0.224514	0.459566	-0.20421	-0.250566	-0.141059	0.108247	0.215745	0.186058	0.0555675	0.352333	-0.243266	0.446476	0.198847	0.188634	-0.126638	-0.081383	0.316877	0.0683132	0.267883	0.500114	0.278969	0.0924337	-0.118962	-0.0899157	-0.158503	0.550502	-0.0716725	0.121309	-0.214252
BMP5	-24.7908	1.15055	0.298844	1.17392	0.393847	0.659956	0.213206	-1.25826	-0.0640195	0.188923	-0.12945	-0.648036	0.487304	-0.200953	0.148474	1.65927	0.242542	0.347151	-0.647523	-0.0308536	-0.989743	-0.287764	0.236453	-0.0945554	0.159101	-0.741107	0.126128	-0.376737	-0.194797	0.565805	0.0186538	-0.517412	-0.03234	-0.0665331	0.127588	-0.195988	-0.0733458	-0.487315	-0.47862	-0.259013	-0.130907	-0.105815	-0.290019	0.379703	0.0461625	-0.108367	0.178091	-0.0470319	-0.129333
BMPER	-10.6962	-1.92191	2.02264	-0.761877	-0.947804	-0.549543	-1.5151	-6.86649	-1.68396	-0.865794	0.685547	0.381622	0.360009	0.98771	0.42747	1.28541	-0.0596462	-2.24811	2.89683	-1.19843	0.0453619	-0.404966	0.569775	-0.287219	-1.12071	0.229446	1.33956	-0.752145	-1.83721	-0.492839	-0.810181	-0.223963	-2.38313	1.98361	-0.115931	0.234998	1.56397	0.307102	1.37297	1.93936	1.48843	1.94755	0.488947	-0.853428	1.00378	-0.745067	1.98315	0.349791	-0.381635
BMPR1A	7.3342	-1.36689	0.59688	0.936562	1.92236	-0.588875	0.135126	-0.0137802	0.671095	0.352642	0.0947677	-0.0600355	0.118982	0.0840696	0.204972	0.196914	-0.0422328	0.339483	-0.20142	0.352628	-0.27952	0.0785492	0.153119	0.0320397	-0.309239	0.286907	0.270617	-0.234056	0.316157	0.192974	0.504914	-0.415695	-0.690057	-0.278532	0.170909	-0.17205	-0.257249	0.0753992	-0.399031	-0.0171396	-0.164692	0.0482738	-0.206839	-0.374746	-0.100826	-0.127378	0.209806	0.352063	0.378189
BMPR1B	-14.1504	2.51414	-3.29185	4.59915	-2.74293	0.190203	-4.88813	0.958387	0.0326021	-2.59762	-5.66837	0.747691	-2.04839	3.86373	-1.81257	-0.613806	-1.8647	-0.330731	3.15167	-0.605106	-1.04342	-2.02421	-3.29823	-0.024643	-1.00665	0.412794	-0.347831	0.368083	-0.0016633	-0.574418	0.633047	0.354723	-0.264518	-2.26974	-0.743723	-1.93408	-1.28919	1.17755	-1.22768	-0.553733	0.0544515	0.67091	-0.100139	-1.7418	-0.239341	-0.961726	-0.0460507	-0.0923216	-0.853242
BMPR2	19.7439	-0.178573	-0.657366	-0.314244	0.241691	0.318598	0.252017	0.223277	0.23928	0.336457	-0.17282	-0.891814	-0.0031683	0.00986518	-0.23254	0.294262	0.335669	0.377811	-0.143651	0.674191	-0.392186	0.0145463	0.561685	-0.46634	-0.113274	-0.0396059	-0.321519	-0.320192	-0.170035	-0.0704982	-0.133572	0.0576676	0.0845918	0.0152453	-0.0475887	0.386689	-0.0006156	0.200032	0.192726	-0.0769026	-0.0849093	-0.0095492	0.192764	0.340186	0.0901263	-0.253738	-0.16971	-0.068105	-0.176522
BMT2	4.17326	-0.216849	-1.12267	1.71936	-0.245194	-1.24638	0.442031	-0.505421	0.112787	-0.413628	-0.573653	-0.504281	-0.241613	-0.463302	-0.038452	0.391903	0.160403	0.42053	0.0892186	-0.0804747	0.189279	0.218453	-0.0469582	-0.381596	-0.329154	-0.371648	0.0177216	0.248395	-0.0924484	-0.0693238	-0.291883	-0.171099	-0.345777	-0.166899	0.443676	0.262513	-0.120658	-0.0975742	-0.420829	-0.501611	-0.183691	0.10225	0.173353	-0.0152529	-0.132814	-0.0624525	-0.0365235	0.0143886	-0.0378923
BNC2	-24.036	-0.820364	-0.877596	2.09161	-0.217753	-0.0475392	0.405622	-0.85672	-0.344124	-2.26563	-0.460208	0.890228	-0.311523	-1.07316	-1.05837	0.60665	0.587495	0.316543	1.03398	0.811593	-0.424864	-0.324372	-0.27407	0.280745	-0.833258	-0.450582	0.611837	0.327433	0.460979	-0.502568	1.09033	-0.0930476	0.252343	-1.5036	-0.606113	-0.0108046	0.0378895	0.0602397	0.189134	0.114413	-0.12281	0.383216	0.030237	0.0538059	0.250408	0.625528	-0.0385213	0.00047423	0.134088
BNIP3L	-1.86581	0.847252	-1.34145	0.983979	0.166684	0.880107	1.88801	0.946096	-1.71668	-0.220462	0.0630664	-0.984442	-0.175787	1.51794	0.0749668	-0.324571	0.289941	-0.259708	-0.0278244	0.101784	-0.122396	0.525537	0.500882	-0.211137	0.129726	-0.0293077	-0.238658	-0.0633599	-0.287289	0.264582	0.0424448	0.0693616	0.360577	0.212111	0.383736	0.339413	-0.155741	-0.0097821	-0.433951	-0.164352	-0.383604	-0.100928	-0.337545	0.205802	0.404502	-0.0270852	0.21502	-0.0175772	0.14259
BOC	-25.0476	0.099927	0.232573	1.28789	0.221407	-0.715128	-0.0816246	0.690419	0.0952011	-0.21193	-0.520066	-0.114087	-0.0565965	-0.271346	-0.737634	0.302835	-0.469443	0.0757422	-0.0532317	-0.346993	0.553837	0.262789	0.294844	0.153366	-0.147475	0.321767	-0.238868	0.510094	-0.368758	-0.242476	1.15058	-0.709612	-1.62137	0.52546	0.686993	0.0128609	-0.609084	0.457659	-0.113373	0.585234	0.246616	-0.507184	0.357748	0.208213	0.0700882	0.417324	0.305372	-0.541905	-0.269168
BOD1L1	-0.622515	-1.47129	-0.829417	0.341535	-0.719915	0.674421	-0.912762	-0.175488	-0.62937	0.617074	0.477374	0.221181	0.541288	-0.571046	0.425139	-0.206999	0.147576	-0.667999	-0.451573	-0.0197009	0.219397	0.579414	0.470607	0.191308	-0.217334	-0.47032	-0.195654	0.201395	0.303153	0.0671602	-0.0008606	0.327602	0.0125588	-0.207503	0.0653019	0.444395	-0.147813	-0.296258	0.180253	-0.225444	-0.10561	0.0275148	-0.297096	-0.104565	0.0418099	-0.216346	-0.141501	-0.164227	0.168559
BPTF	21.0498	0.422041	-0.764341	-0.169775	-0.383908	-0.743858	-0.707965	0.550329	0.186844	0.764018	-0.0101658	-0.509682	0.053187	0.131294	-0.111032	0.0025346	-0.0011463	-0.0092868	-0.178898	0.0733685	0.250614	0.241815	0.157601	0.0757359	-0.0490117	-0.290517	0.0148817	-0.164956	0.265691	-0.0016118	0.0514703	0.135548	-0.169603	0.153248	-0.242712	0.100204	-0.04156	0.144343	0.185615	-0.160675	-0.2036	-0.0938133	-0.0179422	0.061563	-0.0045721	-0.0966408	-0.0869074	0.235804	-0.0798929
BRAF	24.3693	0.887378	0.333396	0.368203	-0.0568465	-0.442347	-0.101597	0.17964	0.459305	0.482008	-0.0992988	-0.438393	-0.0235894	0.221279	-0.0746021	0.240355	-0.0967893	0.129552	-0.101003	0.0552537	0.224136	0.160534	-0.0187316	-0.0179029	0.310526	0.160118	-0.0997649	0.271485	0.0940096	-0.238453	-0.254367	-0.264226	-0.0268509	0.269088	0.1133	-0.0531642	-0.0900113	-0.119779	0.0289092	0.0240692	-0.0136002	-0.0769743	0.103236	-0.175597	-0.180465	-0.238564	-0.0043152	-0.0214998	0.152134
BRAP	0.655215	-0.637646	-0.0815776	-0.445973	0.882929	0.640473	-0.277412	0.093463	0.107992	0.418021	-0.139103	-0.0309607	-0.311405	0.141657	-0.0804201	-0.0537258	0.37604	0.368411	-0.1252	0.112877	-0.210817	-0.0527047	0.345773	-0.0175282	-0.0109727	0.108777	-0.573374	0.132233	0.251928	0.162591	-0.0292951	0.0108724	0.0879845	-0.0217761	-0.196253	-0.0630629	0.0114301	-0.0887778	-0.0106742	0.0384744	0.0868186	-0.176448	-0.0750689	-0.203808	-0.020278	-0.194143	-0.016976	0.0191838	-0.0154442
BRCC3	4.98491	-1.13168	-0.236772	0.355662	-0.021744	0.726118	-0.0953392	-0.119487	0.0991359	0.299051	-0.482897	-0.026254	-0.734473	0.0221634	0.030914	0.291898	0.199628	-0.106355	0.438145	-0.106852	-0.038098	-0.0555833	0.263562	0.119358	0.226036	0.00188091	-0.121033	-0.126581	0.343217	-0.0465958	-0.0105567	-0.043209	-0.0840972	0.00749708	0.20242	-0.177892	-0.219517	-0.169769	-0.0035018	0.329149	0.0338535	0.0486063	-0.0081584	-0.209016	-0.0268409	-0.0946121	0.045957	0.0843437	0.134352
BRD1	1.78715	0.21152	-0.193763	-1.35435	-0.32022	1.09788	-1.11828	-0.842711	0.636649	1.2271	-0.0409662	-0.0514073	-0.457371	-0.782767	0.0935038	-0.0155549	0.0756215	0.514849	-0.0765482	-0.244146	-0.0393416	0.470011	0.590619	-0.443402	-0.771305	0.0483358	-0.556345	0.0507681	-0.0562691	-0.264441	0.158504	0.0627445	-0.0460694	0.136945	-0.167319	0.061776	-0.0521636	0.298969	-0.0429108	0.0884876	0.190412	0.275525	-0.0275336	-0.314559	0.126307	-0.105145	0.0415501	-0.131905	0.420978
BRD4	8.81069	0.588383	-1.33495	-0.210617	-0.192478	0.102593	-0.317016	0.176456	0.203951	0.482549	0.173525	-0.343552	-0.0317891	-0.0720739	0.188414	0.0842086	-0.0694728	-0.0369743	-0.0872296	0.0676728	0.446042	0.220876	0.342022	-0.0467043	-0.157652	-0.331286	-0.145704	0.101318	0.0723742	-0.191533	0.0908233	-0.116864	-0.270254	0.027818	-0.224811	0.033675	-0.0792036	0.0620221	0.190617	0.00327169	0.0264545	0.154648	-0.0070796	-0.298378	-0.0224757	-0.0061822	-0.028468	0.0641397	0.00127007
BRD8	11.2659	-0.931703	-0.895808	-2.1687	0.675014	1.02347	-1.73635	-0.469523	0.269774	1.04615	-0.0887819	-0.708393	-0.337409	0.362982	-0.556007	0.235438	0.0591748	-0.027267	0.284157	-0.352853	0.0255852	0.432605	0.0523967	-0.387431	0.0272779	-0.227574	0.049359	-0.0611383	0.333839	-0.106669	0.114612	0.368224	-0.330894	-0.0263642	-0.346149	0.164959	-0.0159885	0.0964981	0.445786	-0.142643	0.0373138	-0.310038	-0.0342208	0.010347	-0.257655	0.0334426	0.284781	0.0642296	-0.116574
BRD9:LOC118151607	-7.43186	1.81903	1.40562	-1.79768	-0.405788	-0.427241	-2.07653	0.466625	1.02547	1.54964	0.63143	0.314513	0.0364235	-0.718453	-0.302081	0.519245	-0.0031883	0.68423	0.366431	0.337649	0.4169	-0.589156	-0.547985	-0.220484	-0.324373	0.373837	0.156589	-0.142388	0.298892	-0.656126	0.107686	0.0872076	-0.0434623	0.231929	-0.640395	0.248706	0.0748874	0.140443	0.256547	-0.216755	-0.110778	-0.107376	-0.156295	0.0149676	-0.236757	0.373319	0.0389849	-0.0417674	0.0141506
BRINP1	18.8754	4.38566	0.597801	2.17599	1.75997	-1.44816	-0.610196	-2.45226	-0.0257319	0.865493	0.189499	0.175567	-2.03847	2.2588	-2.34958	-0.200811	0.190479	-0.243177	0.895141	-0.911338	-0.110331	-0.868943	1.50863	-0.400414	-0.480153	-1.03604	0.452138	-0.171841	0.17153	-0.435606	-0.25797	-0.876444	0.311203	1.19711	0.0698323	-0.814797	-0.0749429	2.08406	0.332689	0.398663	0.434438	1.17496	0.810337	0.540092	0.797746	-0.0112025	-0.490738	0.630429	-0.263243
BRINP2	1.92309	1.65629	1.76464	0.81852	-0.583808	3.70957	-0.549296	-1.37629	1.3864	-2.7794	1.64653	-0.530739	-0.213203	-3.76703	1.41226	0.689279	-0.834381	-1.15145	0.586674	-0.590873	1.93003	2.3319	1.3235	0.486396	-1.72457	-2.01431	-0.379358	-1.54199	-0.302721	-0.759285	0.357324	0.266229	-0.875625	0.125849	0.301001	-1.77855	-1.05346	-2.23452	-1.06556	1.3793	-1.1647	-0.0308235	0.505769	0.381927	0.530155	-1.72758	-0.355965	0.996216	2.19016
BRINP3	20.8572	-0.042546	-6.89118	0.80393	1.08992	4.79932	6.24052	-1.80347	1.40919	3.86347	1.76325	0.387343	3.76685	-1.53762	-2.51542	-0.0088994	2.19709	0.582641	-0.329972	-1.86007	-0.558271	-0.794659	-0.75021	0.0239019	0.274533	0.124191	1.85134	0.878412	-1.63707	-0.492748	-0.221935	0.391776	-0.376894	1.74781	0.630967	0.785373	2.73692	-0.826069	1.67821	-0.470898	-1.0683	0.599435	0.289318	-0.392502	0.855158	-0.361103	1.28454	1.09226	0.0155496
BRWD1	14.0833	-0.506446	0.588149	2.07225	-0.335571	-0.163258	0.407267	0.189832	-0.072282	0.133574	0.318659	-0.194686	0.11424	-0.0375565	0.232709	-0.127641	0.0381832	-0.0030097	-0.325013	-0.0611162	0.0337006	-0.105107	0.21075	0.0278763	-0.0939939	0.317649	-0.16871	-0.0741767	0.0878915	-0.185754	0.13555	0.0340849	0.156236	-0.0721357	-0.171271	-0.127317	-0.0130723	0.066355	-0.113621	-0.0440483	0.0213364	-0.0168201	0.0830932	-0.171818	0.0443196	-0.111873	-0.0802312	-0.0648148	-0.0056547
BRWD3	0.373329	-1.57106	-0.904569	1.53505	-0.918104	-0.683	-0.0374971	0.201791	0.870306	0.411724	0.125294	0.584127	-0.270471	-0.016965	0.0200371	0.176467	-0.146119	-0.610933	-0.0090977	-0.446713	0.214149	-0.316685	0.00643706	-0.153121	0.0893192	0.163303	0.217652	-0.413238	0.0561735	-0.0508978	-0.184359	0.251538	0.0923231	0.0148898	0.1133	-0.337629	0.00881482	-0.140086	-0.0630632	-0.415993	0.146688	-0.0265334	-0.161269	-0.100701	-0.0207554	-0.240314	-0.0326108	0.109437	-0.149633
BSCL2	-0.723961	1.18889	0.0965109	-3.50222	1.3993	-0.128494	-1.2414	0.516338	0.197225	0.321128	0.513132	-0.355283	1.6703	0.190959	-0.914996	-0.297874	-0.306852	0.0993547	0.237015	-0.115886	-0.531222	0.124987	-0.287534	-0.162391	-0.700826	-0.260715	-0.337287	0.575254	-0.108172	-0.470034	-0.283829	0.699324	0.122728	0.155585	-0.516559	0.103103	-0.0477262	-0.164417	-0.0308083	-0.283848	0.296641	-0.0349937	-0.14206	-0.0327121	0.392955	0.243594	-0.0021951	0.128394	-0.34877
BSN	5.4958	2.57355	0.495006	0.520215	0.356545	0.901502	-0.410579	0.0696139	-0.653027	0.664858	0.129804	-0.78727	-0.0792105	0.377147	0.121692	-0.994362	-0.291702	0.330488	-0.0971554	0.364873	0.226256	-0.0834448	0.557421	0.591487	-0.442436	-0.453893	0.0662583	-0.174949	-0.0516717	0.175204	-0.323802	0.109273	0.151775	-0.135989	-0.258453	-0.0708185	-0.0904503	0.161678	0.0123604	-0.205893	-0.0431633	0.255764	0.0211199	0.452761	-0.115345	-0.713648	0.111386	-0.248107	0.140016
BTAF1	5.32865	1.00312	-0.243987	1.32018	-0.234196	-0.840133	0.751518	0.539465	0.273455	-0.306647	0.0466529	-0.402238	-0.073112	0.136723	0.0548453	0.530588	0.108171	0.592691	-0.0671423	0.188328	0.0411127	0.269082	0.0714034	0.284506	0.221076	0.0803508	0.41413	0.854466	0.162495	-0.145396	-0.514299	-0.193649	0.341242	0.158781	0.219873	-0.513758	0.292665	0.203956	-0.217718	-0.114717	-0.16215	-0.220151	-0.233361	-0.108011	-0.0938893	0.0358014	-0.27001	-0.11857	0.262263
BTBD1	3.54464	0.417417	0.81917	0.0513232	0.52534	-0.518155	-0.202036	0.34131	1.08946	-0.0636904	-0.904156	-0.856173	-0.0162853	0.305504	0.301108	-0.1662	0.274252	-0.520146	0.0168186	-0.0657228	0.423803	0.135675	0.184552	0.651113	0.0635169	-0.04233	-0.31715	-0.0295221	0.144681	-0.107246	0.52532	-0.212411	-0.079467	0.256817	0.403738	0.067684	-0.302309	-0.169453	0.29227	0.0562333	-0.0333502	-0.0202603	0.427729	-0.27781	-0.425005	-0.28849	-0.0379573	-0.0296358	-0.0130162
BTBD10	6.07135	1.43931	-0.0763261	2.14521	-0.326364	-0.458031	0.765786	-0.525206	0.355338	0.161208	0.41388	-0.15862	0.0434082	0.489751	-0.274353	-0.283921	0.318242	0.0714498	0.143313	0.0111456	0.0241141	-0.449739	-0.354739	-0.210523	-0.179326	0.400439	0.0684579	-0.0705804	0.314421	-0.208131	-0.0169517	-0.196455	0.269755	-0.336278	0.0192816	-0.179416	-0.158062	-0.0355714	-0.30421	-0.135318	0.00620306	0.0230911	0.121054	-0.0594399	-0.0454665	-0.165156	-0.0463305	0.0401234	-0.0339881
BTBD11	4.31309	-13.4702	1.62394	-0.621836	-0.250884	0.503531	-0.31614	1.58039	0.550077	-1.65825	0.407967	2.84205	-2.01653	2.09691	-0.368566	-1.94493	-1.8542	-1.01017	-3.52929	-0.0289557	-1.74752	-0.022128	0.706029	2.77472	-0.651929	-1.15338	-1.18449	-0.120899	-0.54126	-0.732334	-1.78327	-0.488484	0.239603	-1.25565	-1.4037	-2.34636	0.99376	0.0239817	-0.472819	-1.05235	1.83011	-1.50939	0.898152	-1.09704	-0.326632	1.82958	0.257716	-0.306824	-1.85704
BTBD3	-2.93794	0.733158	-1.91229	3.11093	1.25674	-3.04885	-2.4238	0.0102044	-0.253838	3.42835	-0.749422	2.56959	-1.53449	-1.7709	0.404948	0.134472	-1.78927	-0.869408	0.720512	-1.29166	1.27521	0.291807	-0.419399	0.0617612	-1.57585	-0.412415	-0.284895	0.145351	0.494891	-0.755868	0.635356	0.108513	1.66375	-0.214382	0.893552	0.0163498	-0.533513	0.505843	0.485513	0.0218675	0.262372	0.322715	0.48956	0.980805	0.652456	0.765122	-0.905409	0.00793151	0.920138
BTBD7	4.24066	-1.67003	-0.154758	1.28776	0.246292	-0.0378648	-0.80036	-0.0821005	0.699938	0.0518759	-0.368616	-0.15155	-0.292022	-0.106133	0.0306473	0.166136	-0.0398972	0.0678681	-0.0459347	0.263161	0.184397	-0.0823766	0.120486	-0.0432082	-0.207828	-0.0082496	0.205935	-0.11342	-0.0933786	0.361116	0.254107	-0.128178	-0.20993	0.0918187	-0.224599	0.164541	-0.0407395	0.0604133	0.0274988	-0.0181492	-0.178674	-0.0380042	-0.0047104	0.00891953	-0.174094	-0.247086	-0.0212094	0.0550197	-0.0297567
BTBD8	8.97801	-0.9526	2.19423	0.685088	-0.768029	-0.234685	-0.393132	-0.688256	-1.29864	-0.91373	1.88075	-1.13488	-0.102018	0.881227	-0.109871	-1.18122	-0.416958	-0.434953	0.113244	-0.169498	-0.555492	0.746568	-0.097125	0.679443	-0.0228246	-0.144283	-0.0425045	0.43231	-0.139506	0.334408	0.268458	-0.258689	0.0379061	-0.108716	0.419575	0.835787	0.0839299	0.0304455	0.265134	-0.271127	0.0345362	-0.0988116	-0.0577328	0.132226	-0.176536	0.364466	0.164658	0.0838141	0.0931637
BTBD9	27.0389	3.76119	-1.08376	0.125037	0.007618	-1.63903	0.396661	0.496589	0.652177	0.686019	0.0126301	-1.31003	-0.92846	0.063745	-0.206683	-0.474181	0.144628	-0.141482	0.460855	-0.341067	0.104986	0.340288	-0.172236	-0.455385	-0.113223	0.0375912	-0.214487	-0.268711	0.522662	0.689931	0.00757158	0.0481045	-0.0265139	0.189291	-0.0605475	-0.392697	-0.201697	0.315701	-0.0491296	0.170302	-0.20602	-0.236722	-0.12448	-0.35025	0.200034	0.0895123	0.199688	0.0478576	0.115244
BTG1	-20.4386	-1.6196	3.44085	-0.416002	-0.674183	-3.42206	-2.344	0.468793	0.327364	1.63002	1.11863	0.889553	1.47056	-0.21521	-1.7652	-0.0577762	0.793055	0.942071	2.02788	0.811906	-0.527553	-0.689024	-1.61249	-0.705491	-1.82655	0.506211	0.850573	-0.70948	0.304297	0.417461	0.652175	1.12403	-0.141977	0.810501	-1.18958	0.234822	0.303229	-0.678033	0.258691	-0.659139	-0.362165	0.0324995	0.544514	0.0688918	-0.0963252	-0.697169	-0.0441658	0.747914	-0.179063
BTRC	17.3096	1.395	0.098712	-0.081776	-0.762008	-0.139375	0.372537	0.933119	0.385118	-0.158491	0.239419	-0.360258	0.00379729	0.700821	0.0539669	0.467075	0.0798682	0.353407	-0.0927543	-0.191745	-0.0215018	0.056827	0.127437	0.0157309	0.12834	0.22736	-0.28824	-0.0447151	0.116946	-0.0839266	-0.0758133	0.00265868	0.12338	0.177968	-0.0981503	-0.0348837	-0.203423	-0.113158	0.0920787	-0.0969495	0.00957663	0.0106931	0.0973629	-0.141542	-0.0532402	-0.03877	0.31584	0.0909112	0.0722943
BVES	-23.9565	1.42201	0.661353	0.663485	1.11588	-0.852418	0.424801	1.42656	0.455686	-0.760465	-1.28908	0.745626	-0.813285	-0.159327	-0.838658	0.757121	-0.578359	-0.646008	0.172492	-0.716391	0.571532	-0.0266414	0.197306	0.527561	-0.0645478	-0.0065592	0.0749877	0.511337	0.215187	0.331174	-0.402044	0.511848	0.0265439	0.173982	-0.0688513	0.112267	-0.165392	-0.0280737	0.0257178	-0.329309	-0.478521	-0.125495	-0.104141	0.50306	0.43039	0.0409612	0.0531898	-0.251888	-0.0553059
BZW2	-9.4661	-1.26009	1.72449	3.4541	-0.862753	-0.277981	-0.0674829	-0.713804	-0.463757	-0.358985	0.702287	0.0595289	-0.199625	0.943324	-0.347081	-1.18096	-0.125535	-0.236318	-1.06324	-0.486339	0.083418	-0.15367	0.915834	-0.126959	0.021827	0.291663	0.0493394	0.734225	-0.220069	0.321335	-0.135928	-0.331817	0.124277	0.117664	0.136207	-0.197525	-0.0202887	-0.423613	-0.242139	-0.0326808	0.320138	0.155751	0.0436483	-0.137294	0.148711	0.24729	-0.311458	-0.216677	0.374001
C10H14orf132	-12.4804	4.14391	-6.0869	1.43854	0.168967	-0.579926	-1.41457	0.902612	0.626603	1.27528	0.751256	-1.43305	0.330728	1.90138	-0.401404	-1.96184	-1.86159	-2.20211	-0.559676	-0.696705	-0.0808677	0.0770707	0.39996	-0.37683	-0.618243	0.0284907	0.476558	0.0624684	-0.39845	0.343134	-0.611625	0.598526	-0.0796438	0.220154	0.814779	0.376778	-0.358838	1.31758	0.115157	-0.165789	0.45589	0.848241	-0.315215	0.593179	0.648735	0.090198	-0.0221058	0.0991974	0.193109
C11H11orf49	12.7814	0.8671	-2.0181	-0.742609	-0.0968342	0.572712	-0.358773	0.947792	0.914967	0.353123	0.126679	-0.365306	-0.584833	0.142512	-0.670229	0.495764	0.00966811	0.105957	0.214722	0.269045	-0.167809	0.114154	0.646864	-0.0109592	-0.0365323	-0.424563	-0.227988	-0.47297	-0.0117913	0.11093	-0.5263	0.218999	-0.291738	0.235847	-0.121238	-0.0860419	0.00332473	-0.157635	0.140383	-0.228852	-0.0028602	-0.127745	0.15606	-0.205205	-0.160647	0.432092	0.162096	0.128082	0.0686336
C11H11orf80	8.68067	4.26049	-0.273505	-3.51683	-0.0680618	0.143923	-0.0996451	-0.50288	0.0998172	0.714845	-0.475528	-1.14984	-0.931509	0.81955	0.021477	-0.544135	1.50306	1.37705	0.315456	0.755094	0.2569	-0.281016	-0.141928	0.641085	0.487744	0.0201491	0.0448008	-0.30518	0.340079	-0.205306	0.379115	-0.459994	-0.306303	-0.0151351	0.552049	0.206873	-0.041654	0.108392	0.154317	0.310804	-0.430356	0.304905	0.189315	0.0844559	-0.231035	-0.148546	0.252104	0.26702	-0.219894
C12H10orf90	-23.6364	-1.03417	-0.672438	1.69351	-0.506698	-0.522463	1.10561	0.204811	-1.55402	-0.41692	-1.97127	0.0213486	0.200876	0.229978	0.943896	-0.329089	1.31625	-0.255929	0.618014	-0.162554	-0.37563	1.93583	-0.623385	0.139151	-0.822298	-0.118828	-0.25596	0.465409	-0.351786	0.891133	0.202388	0.369332	-0.0646016	0.104254	-0.199005	0.541475	0.41229	0.108905	-0.486528	-0.275982	-0.533883	0.375757	-0.287615	0.0375309	0.694124	0.0322143	-0.0362841	-0.0544274	0.174662
C12H16orf72	-2.39742	-0.161552	0.67557	0.609424	-0.649313	0.161902	-0.71389	-0.0508497	-0.553187	0.340971	1.02812	-1.39627	-0.542996	0.793075	-0.301127	0.382423	-0.559072	-0.988761	0.416061	-0.47835	0.779242	0.627883	0.125999	-0.0165809	-0.672975	-0.18432	0.549753	-0.0731112	0.195699	0.0258785	0.188293	-0.136796	0.37657	-0.13123	0.0134588	0.105889	0.127522	-0.0686607	0.247767	0.112487	-0.383063	0.466	0.239569	0.321923	-0.221648	-0.0645668	-0.261515	-0.0258907	-0.0697116
C13H18orf25	7.67657	0.424798	0.47902	2.80035	-0.164259	1.05411	0.381619	-0.05741	-0.478321	0.11811	0.176953	0.288092	-0.185141	-0.45626	-0.115089	0.334554	0.416575	0.0926223	-0.204423	-0.0781595	-0.0711467	0.0445039	0.201416	-0.0660546	-0.0427086	0.347847	-0.430675	0.202876	0.24029	-0.14896	0.0933437	0.162048	-0.168045	-0.398709	0.145993	-0.381429	-0.10584	-0.0529941	-0.127299	0.202626	-0.166629	0.0780307	0.158187	-0.199221	-0.0357195	-0.0766267	0.181571	-0.0227918	0.155925
C13H18orf63	-0.517982	1.05133	-2.17749	-2.09165	-0.146974	1.0344	0.972603	0.765938	0.179476	-0.784214	-0.412294	-0.64284	-0.794805	0.891825	0.502042	-0.227467	0.0800464	0.166224	0.950938	0.0931035	-0.103083	-0.066646	-0.4787	0.0483135	0.949752	0.520922	-0.242749	-0.0665014	-0.471606	0.30448	-0.158382	-1.1139	0.151693	-0.483574	0.956114	-0.593604	-0.0718463	-0.326515	-1.31056	0.721788	0.126836	-0.0411366	-0.597487	-0.384489	-0.5814	-0.113348	0.207627	-0.710459	-0.154973
C15H3orf56	-24.5138	0.308027	-0.610337	0.366838	0.197257	0.492648	0.0701207	-1.13092	0.113877	-0.448945	0.362999	0.275339	0.18331	-0.677261	-0.245377	0.571598	-0.0290398	0.16495	-0.750915	-0.0103338	-0.233038	-0.568794	-0.0693642	0.2983	0.19233	-1.1095	0.138981	0.0961632	-0.931713	0.361622	-0.163689	-0.239996	0.407809	0.097545	0.469252	-0.179236	0.12333	-0.547778	-0.528894	-0.458778	-0.143718	0.38919	-0.381558	0.0235922	-0.103015	0.170816	-0.0318707	-0.239612	-0.0062853
C15H3orf70	-4.53195	-0.598043	0.150674	1.22995	-1.54511	-0.282415	0.937544	-1.23718	0.612729	-0.0357569	-0.926797	-0.213786	0.532179	1.2336	-0.11701	-0.0805549	-0.76857	-0.878393	0.770188	-0.256124	0.51602	0.247331	-1.08482	0.0630874	0.395289	-0.109496	-1.07739	-0.46736	0.424612	-1.03219	-0.739064	-0.443883	0.712625	0.382704	-0.859159	-0.793526	-0.288748	0.321855	0.416628	-0.854724	-0.0553831	0.623596	0.140192	0.488542	0.587458	-0.0095113	-0.101986	0.224354	0.439675
C16H8orf33	-0.821934	1.21784	-0.281974	-0.367123	-1.70538	1.63758	-0.676201	-0.149306	0.281586	0.0699056	0.163125	0.0993416	-0.232329	-0.56492	-0.073626	0.628794	-0.242465	-0.181206	0.812649	0.479515	0.238567	-0.383226	-0.0967302	-0.0426815	-0.230565	0.455245	-0.086164	-0.590757	0.0593713	0.284621	0.0774592	0.557017	-0.0359912	-0.407627	-0.36347	0.165573	0.0537442	-0.0216594	-0.0057693	-0.0117235	-0.189263	-0.136233	-0.0889726	-0.31655	-0.157346	0.173384	-0.02903	0.125482	0.193839
C16H8orf34	15.9372	1.18627	3.50056	-4.94999	-2.55941	1.01772	0.912435	-1.35756	-5.05616	-3.04971	1.35763	4.06334	-3.93388	-0.569706	-1.16342	1.00288	1.18274	0.893976	-1.59964	-1.40478	-1.31746	-0.818905	-1.01111	-0.402162	-1.54431	1.36765	1.12109	-2.87674	-1.33251	1.41453	-0.287338	0.191177	0.141157	-0.362285	-0.931996	0.634597	-0.997407	0.871488	0.401138	-0.496609	0.523236	0.459879	-0.163558	0.890162	-0.0243159	-1.0436	-0.898411	-0.520449	1.00348
C16H8orf88	-4.32826	2.5533	-0.06889	-1.25311	-0.0995539	-1.95802	0.730836	-0.737726	0.226853	-0.244275	-0.279559	1.8162	0.452265	1.54041	-1.66429	-2.73288	2.02217	0.339991	0.549441	0.197257	-0.98163	-1.81045	0.412004	-1.53208	-0.085132	1.27757	0.378181	-0.214814	0.298554	-0.0978039	0.186111	0.420806	1.21616	0.020781	-0.127825	-0.445305	0.330639	0.370197	-0.327321	0.0562334	-0.30771	-0.380104	0.313625	-0.350008	-0.467234	-0.415268	0.388652	-0.117427	0.0209759
C18H1orf21	13.4166	1.08275	0.0701804	1.50907	0.793594	-0.572525	1.18499	-0.804579	0.23949	1.23289	-1.75268	0.29454	0.327925	-0.694008	2.17404	0.510267	0.301225	0.928124	-0.624286	-1.01639	1.49598	1.61912	0.612933	-0.479417	-1.30508	-0.352987	0.125977	0.589452	0.204601	-0.442501	0.272608	-0.535381	1.07643	-0.435709	-0.329031	-0.485178	-0.10382	0.243879	-0.503107	-0.774218	-0.568534	0.468706	-0.326243	0.0342451	-0.517088	-0.982526	-0.211929	0.233598	-0.0474701
C1H9orf85	13.504	0.237481	-1.00214	1.18837	-0.307896	-0.16447	-0.417359	1.06622	0.360627	0.0854823	-0.0791865	-0.50724	-0.117503	-0.0133851	-0.243312	0.123506	-0.0296708	0.444318	0.0977154	0.121098	0.0130008	-0.0490246	0.024602	0.151501	0.1194	0.23214	0.078656	-0.101272	0.0238496	-0.0187394	0.0475003	0.0388919	0.13465	0.102622	-0.0286687	0.00088304	-0.192992	-0.436218	0.143866	-0.103009	-0.0241145	-0.0423321	0.0353213	0.250824	0.0464597	-0.0228045	-0.256748	0.166838	0.31007
C1QL1	-24.7725	-0.764867	1.41816	-0.0336252	-0.0601605	0.401339	-0.303582	0.423765	0.504394	-0.387255	0.680882	-0.748774	-0.0409428	-0.224558	-0.397349	-0.324713	0.0849016	-0.86986	0.0971883	1.02147	-0.995858	-0.0655965	-1.17969	0.338329	0.440667	0.285382	-0.223241	-0.0623342	-0.14681	-0.364041	0.352658	-0.581853	-0.443879	0.744231	0.223612	0.403056	0.63092	-0.235185	0.527286	-0.477131	1.1	-0.084348	-0.02521	-0.163186	0.726249	-0.281411	0.151679	0.391769	0.0969188
C1QL3	-20.483	9.26677	1.58949	0.418924	4.7175	-1.51413	0.367922	1.11081	0.877086	-1.11796	-0.378846	0.791696	-0.500452	0.00671184	1.44253	-2.28516	-0.404977	0.249599	0.305668	0.105894	-0.0563655	0.573766	-0.42705	-1.63442	-0.552277	-0.938328	0.416664	-0.872816	0.642236	-0.746924	-0.319493	-0.29897	0.53298	0.726414	0.202153	1.09354	0.628688	0.00458316	1.43932	-0.559768	-0.431427	0.152356	1.0461	0.67161	-0.91064	-0.500521	-0.852607	0.493833	1.33063
C1QTNF4	-13.9889	4.33522	2.70886	-1.91637	1.26131	0.633865	-2.72397	1.16614	-0.70065	0.431286	3.01173	0.961048	3.58104	-0.113597	-0.661479	-1.65848	0.246318	-0.013717	0.00616115	1.27677	-0.99808	0.174532	0.0844368	0.226793	-0.502753	-0.74622	0.814989	-0.258593	-0.326351	-0.132084	-0.520813	0.975822	0.298412	0.613645	-0.302804	0.775061	0.630371	-0.648683	0.189942	-0.294061	0.114369	0.229414	-0.483011	0.976119	-1.07447	0.349823	0.0431121	-0.38057	-0.202074
C20H16orf87	-11.6583	-0.492175	2.72197	-1.65651	0.190124	1.57754	2.81003	1.21748	0.913984	0.71002	0.731658	-0.348573	-0.901043	1.24565	-0.684103	0.0406582	0.455033	-0.80598	-0.545697	0.140744	-0.370941	-0.0920745	0.214238	-0.0026956	-0.537406	-0.333417	0.223592	-0.172118	0.363147	-0.471389	0.111092	0.236671	0.257212	0.334176	0.222848	0.156754	0.0166052	-0.165508	-0.0119002	-0.131558	0.191769	0.228632	0.0850547	0.496244	-0.0493251	-0.320376	0.677601	-0.0520322	-0.0764084
C2CD2	-15.2759	-1.86233	-1.64925	0.766165	1.83481	0.631069	-0.11969	-1.04427	-0.639014	-0.608578	0.566596	-0.231383	-0.598216	-0.6757	0.342841	-0.879459	-0.181057	-0.911148	-0.254035	-0.297469	0.193294	0.106725	0.595503	0.110094	-0.278624	-0.457909	-0.6294	0.281158	0.736721	-0.386154	-0.714892	0.949756	0.585321	0.358642	-0.353524	0.342211	0.572089	0.6926	-0.0008664	0.586942	0.209472	-0.0245629	0.0504747	-0.506222	0.0618097	-0.382255	0.1216	0.679361	-0.010035
C2CD3	0.979234	-0.345624	-0.0104591	1.1716	-0.283206	0.271709	-0.0676149	0.0119062	0.190814	-0.0367156	0.0302186	-0.317738	-0.224964	-0.401159	0.315552	0.417689	0.304128	0.146494	-0.291753	-0.185195	0.0901747	0.214183	0.0874002	-0.294632	0.497701	0.0165373	0.0216299	0.0905294	-0.110416	0.237049	-0.280421	0.140942	0.195141	-0.0066526	-0.318104	-0.0227283	-0.242699	0.0528321	0.12081	-0.197104	-0.111453	-0.106742	0.114707	0.184318	-0.179787	0.0537105	0.0650736	-0.23278	0.0868223
C2CD5	11.1485	-1.44037	0.184858	1.97896	-0.0333878	-1.18178	1.17902	0.24525	0.157925	0.166534	0.00395097	-0.422474	0.266601	0.224528	0.225396	-0.343262	-0.0466686	0.0802278	-0.158982	-0.495787	-0.0012233	-0.574659	-0.582517	0.130339	0.0129214	0.212628	-0.296958	-0.241808	0.351469	-0.482419	-0.206601	0.140425	0.400943	-0.311375	0.0576849	0.0736268	-0.298677	0.376937	-0.210083	-0.0231215	0.43616	-0.430625	0.0189434	0.148474	0.289291	-0.0954038	0.0269379	-0.192141	-0.131292
C2CD6	-8.64215	-0.0093379	-2.03581	-4.39185	-1.38821	3.12647	-0.306448	1.55099	0.338167	0.733569	-1.28407	0.642968	-1.05171	0.503102	0.117539	0.309228	-0.670362	0.152932	0.85729	-0.221828	-1.25194	-0.285263	-0.13545	-0.0978794	0.165846	-0.198277	-0.314569	-0.0041697	-0.322398	0.325731	0.00823461	-0.808976	0.558028	0.101416	0.38535	0.351213	-0.458932	-0.23757	-0.284193	0.534477	0.199728	-0.334769	-0.461795	-0.299517	0.206137	0.0521385	-0.0613101	-0.0769889	-0.187703
C2H7orf50	8.61395	0.675269	0.05208	-1.0781	-0.574766	0.964344	-1.00848	0.0287574	0.0219414	0.18282	0.35757	-0.305939	-0.475469	0.533737	-0.001872	-0.0421452	0.130464	0.0691112	-0.0888867	0.180096	-0.208452	-0.0861069	0.438566	-0.113282	0.0590839	-0.159552	-0.206184	-0.601429	0.139497	-0.141148	0.0722218	0.0519515	-0.0975886	0.0422414	-0.14488	0.124381	0.234972	0.243609	0.104459	-0.221793	0.0413057	-0.0820029	-0.0559685	-0.185327	0.216913	0.145882	-0.0322918	0.00591982	-0.0492485
C3H4orf19	-24.1768	-1.14245	0.573415	2.87271	-0.17828	-0.41458	0.116225	1.04052	0.70958	0.848254	-0.0273382	-0.533251	0.52562	0.390249	-0.768612	-0.773054	-1.83225	0.557605	-0.609073	-1.00479	-0.71811	0.155487	0.521365	0.437484	0.692496	-0.122736	0.19721	-0.140735	-0.530455	-0.50115	0.0909955	-0.0306168	0.538795	-0.331126	0.234759	0.187989	-0.529212	0.747868	0.0658781	-0.0514918	-0.950457	0.717872	-0.254154	-0.105525	-0.0022106	-0.877458	-0.194345	0.290006	-0.654911
C3H4orf3	3.44339	-1.67608	-0.347499	0.141065	-0.150725	0.637533	-0.778144	-0.131822	0.0924137	0.238196	0.304624	0.489078	-0.616369	-0.433618	-0.212581	0.561661	-0.11046	-0.0176851	0.0860849	-0.202187	-0.487366	-0.327897	0.503467	-0.0792619	0.0613667	0.233427	0.0681521	-0.276149	0.133867	0.155619	-0.0964775	-0.109241	-0.142593	-0.191905	0.462309	-0.110259	-0.269853	-0.15817	-0.259673	0.082195	-0.189253	0.0294734	0.514638	-0.388883	-0.358601	-0.292403	0.0185732	-0.0267534	0.147053
C3H4orf45	-1.90607	5.0446	1.47219	-1.43376	0.762647	1.58064	-0.766911	-1.03487	0.794486	1.60899	0.0107153	-0.218028	-1.58243	-1.00319	0.311644	0.797058	-0.0943771	-0.145862	0.545157	-0.441142	-0.122717	0.234569	-0.0146569	-1.07433	-0.0215791	0.296319	-0.306532	0.142018	-0.582318	0.519931	-0.315832	0.0372857	0.0446455	-0.468379	-0.226463	-0.578662	0.121987	0.168365	-0.474711	0.394024	0.425356	0.329893	-0.50194	-0.28525	0.2097	0.0841877	0.533529	-0.0422807	-0.268288
C3H4orf50	-9.0796	2.24539	-2.62664	-1.58836	-0.992697	2.30342	1.39983	-0.770463	-1.35532	-1.99706	-0.994487	-0.365846	0.863427	0.674728	-0.531842	-1.1393	0.119	-0.266467	-0.861397	-0.206784	0.0161097	0.17246	0.323382	-0.175905	-0.0977897	-0.406813	0.63797	0.198543	0.255527	0.687546	-0.868735	-0.369941	-0.63634	-0.928343	-0.0257936	0.459888	-0.327352	0.319808	0.0537945	-0.0154959	0.715778	0.760641	-0.214022	0.567295	0.372766	0.172596	0.263202	0.236316	-0.32698
C4H6orf52	17.3447	0.718471	-0.745361	-0.835338	-0.325998	0.603588	-0.691654	0.0846336	0.267392	-0.0461115	0.0973473	-0.0525526	-0.0248327	0.616062	0.286977	-0.363045	0.207748	0.1046	0.00263069	-0.226675	-0.33209	-0.0379037	0.477812	-0.137329	0.178427	-0.0183204	-0.455961	-0.513334	0.325133	-0.0836404	-0.069055	-0.0491402	0.276884	-0.181439	0.151309	-0.256271	0.0850973	0.185022	-0.128559	0.369519	0.281482	-0.208566	-0.0608708	-0.0949766	0.0740761	-0.0941579	-0.381972	-0.0937925	-0.078894
C4H6orf62	0.0991997	-1.14176	-0.710813	0.276942	0.601442	-0.84423	1.23416	0.692278	-0.53089	-0.121174	-0.233636	-1.10499	-0.270549	1.0913	-0.39307	-0.286746	0.0909628	0.317089	0.0723836	0.643343	-0.147651	0.614303	0.718082	-0.0867273	-0.102459	0.299534	-0.249864	0.363223	0.113703	-0.0826328	0.048167	-0.018541	-0.182571	0.131164	0.114946	0.429143	-0.28184	0.151363	-0.26232	0.239341	0.0241333	0.0529791	-0.211641	0.100784	0.00714734	-0.201453	0.00759044	-0.0972499	0.040874
C5H20orf194	20.2444	0.615333	-0.947615	-1.51761	0.154359	-0.0206646	0.44165	-0.512783	-0.750207	0.491218	-0.497568	-0.686613	-0.221829	-0.335826	-0.274904	0.0659562	0.159887	-0.183479	0.0196464	0.545623	0.125641	0.28376	0.325274	-0.443583	-0.0787747	-0.161746	-0.114462	-0.325546	-0.0308292	0.231895	0.0187977	0.322146	0.102051	0.385538	-0.999213	0.0676919	0.235845	0.0684646	0.150427	-0.40911	0.600252	-0.284269	-0.251185	0.239195	0.196661	-0.194233	-0.270141	-0.08962	-0.29515
C6H2orf80	-13.0699	4.51535	-1.86776	-2.69577	1.78803	-0.35462	1.23697	1.04108	-0.249135	-1.44554	0.723031	0.0146223	-0.264886	0.662354	0.494543	-0.352231	0.58503	0.624884	0.485959	-0.770899	1.19384	-0.245013	0.868913	-0.12842	-0.348289	0.14898	-0.350099	0.141229	0.00311874	-0.666004	0.212137	0.396673	-0.140052	-0.798035	-0.326642	-0.135517	0.0788606	0.367825	-0.788102	-0.163887	-0.142431	0.392904	0.168125	-0.157399	0.451974	-0.149545	0.432204	0.0369878	0.333508
C9H12orf75	-18.6241	2.18991	0.31217	-2.6452	0.498323	-0.911717	0.111702	1.94853	0.189168	-2.16672	0.780502	-1.83553	-0.463025	-0.160606	1.00758	-0.369297	0.592475	0.294609	0.714326	-0.0969047	-1.34511	-0.794323	0.218261	1.21645	-1.09233	0.616819	-0.848191	0.501851	0.675423	0.859665	0.190513	-0.449567	0.0697006	0.350678	0.667344	-0.44674	-0.248207	-0.444895	-0.582502	0.977353	-0.0193843	0.651109	-0.934705	-0.73364	0.268944	0.461212	-0.887853	-0.309814	-0.977839
CA10	18.4878	-1.34878	-8.5732	5.53959	7.01674	-3.10196	-3.36202	-4.77549	2.05685	1.09625	0.714695	6.24511	0.942176	-2.78772	1.43168	-3.89046	-3.86442	1.54055	1.13649	1.327	0.443497	0.18491	-0.622681	1.13107	0.317009	0.594504	-0.0011774	-2.81351	-1.62148	1.71928	-1.74388	-1.22378	-0.571369	-3.54543	0.80894	0.08025	0.963304	-0.115326	-0.659549	-0.0291711	2.45829	-1.3698	0.640969	-1.03098	-0.0031882	-1.25353	1.6892	1.48	-0.19942
CA11	-18.0316	6.38538	-0.586014	1.49726	0.433991	0.976954	-2.50627	-0.466812	-0.772896	0.290631	0.104645	0.0775906	0.308132	-0.12595	-1.66697	-2.09553	-1.8223	0.0622625	0.582293	0.137036	0.383925	0.417556	-0.867546	-1.00251	-0.250383	-0.372564	0.497782	-0.0978919	0.265872	-0.410109	0.0359887	-0.265323	0.209732	-0.991476	-0.595833	-0.0395796	0.0792699	-0.599654	0.502002	-0.56231	-0.22542	0.293501	0.324094	0.482753	-0.134992	-0.919936	-0.361041	-0.28644	-0.459344
CA4	-24.731	2.29535	0.830141	0.70343	1.26765	-0.492027	-0.270993	1.37785	-0.171563	-0.453694	-0.681105	0.391523	-0.592009	-0.0823691	-0.0622252	0.216274	-0.326503	-0.832766	0.660848	-0.662199	0.973914	-0.369974	0.404178	0.251287	0.223015	0.268467	0.0114303	0.772448	0.0156011	-0.334754	-0.353816	-0.0111688	-0.317427	-0.29042	-0.329755	-0.12616	-0.356023	0.282186	-0.586398	-0.193147	-0.0281358	0.140328	-0.185865	-0.428103	0.621589	-0.360218	0.360365	0.230113	-0.514828
CA8	-21.4488	-2.15021	0.676689	2.25712	0.00661947	-1.52058	-1.68862	1.20477	0.350665	-0.279973	2.47485	-0.780908	-0.638582	0.705011	0.948648	0.144496	-0.184422	1.61195	0.7164	0.473882	-0.689196	0.79456	-2.343	1.80574	0.845275	0.785663	0.377242	0.0593219	0.441646	0.0492205	-0.399483	-0.84065	-0.598974	-0.0552196	2.6869	-0.892233	0.157482	-0.721338	1.86141	0.473455	0.856733	0.531304	0.221185	-1.43216	-1.24473	-0.150669	0.666239	-0.816348	0.0668677
CAB39	4.46814	-0.798188	-0.257892	0.58297	-0.114546	-0.0027783	-0.0206021	0.0462796	0.369052	0.176456	-8.6e-05	-0.083768	-0.200089	-0.310911	-0.0190875	0.466788	0.180066	0.00219541	0.274154	0.162885	0.38511	-0.0063386	0.0875118	-0.213028	-0.215191	-0.535894	-0.347757	0.204841	-0.221815	0.114422	-0.115781	-0.439574	0.12443	-0.103005	0.0162987	-0.105457	-0.0896183	0.137835	-0.0920366	-0.142638	0.0911636	0.114879	0.102243	0.148713	-0.0284659	0.0277185	-0.0551839	-0.0419445	-0.128327
CAB39L	-15.8882	4.53537	-2.65874	2.59495	4.12804	-0.999565	1.15455	-0.236458	0.89327	-0.193187	0.975133	-1.47382	0.042925	0.689596	1.28045	0.452184	0.112818	0.281632	-0.530094	-0.309975	0.108666	-0.413232	-0.270671	0.0705157	0.271153	0.633834	0.281257	1.72876	-0.341744	0.412862	-0.510954	0.515868	-0.189804	-0.646294	-0.369163	0.125287	-0.255358	-0.19975	-0.357682	-1.56594	-0.573315	1.01392	-0.0479961	-0.1833	-0.0153921	0.151361	0.866176	0.115628	0.0885699
CABIN1	-0.340992	0.0183224	-1.71854	0.812047	0.0694472	0.917117	-0.488603	0.316872	-0.688271	0.00368079	-0.15888	0.311742	0.0579389	-0.552067	0.240228	-0.376991	0.0162636	0.483207	-0.525003	-0.124981	-0.0013397	0.415898	0.755035	-0.356341	0.0134954	-0.28851	-0.194676	0.201193	0.0715627	-0.143114	-0.133317	0.0591219	-0.289427	-0.205572	-0.200508	0.221859	-0.0329623	-0.0017741	-0.0124483	0.12845	0.245484	-0.0135917	0.00104303	0.161553	-0.110455	-0.046672	-0.106629	0.0235088	-0.0659767
CABLES1	-12.8605	-0.209504	3.13903	0.471089	0.472483	1.2362	2.462	-2.48783	1.85485	2.3991	1.06044	0.286304	1.61115	0.0740052	-3.28307	0.037234	-4.52192	-0.150952	-1.11637	1.13468	-1.08266	1.36532	1.87009	-0.908677	0.320049	0.55057	0.342513	1.07599	0.814894	1.4456	1.9966	-0.0415187	0.884297	0.096949	0.996943	0.265256	-0.0847723	1.09343	0.391473	-0.393462	1.20101	0.514888	-0.139015	0.457208	1.55077	-0.945678	0.117058	-0.454571	0.446943
CABP1	-4.91183	6.15873	4.12424	3.45541	1.93343	1.77924	-3.35195	-0.970768	-4.41546	-0.717195	2.22536	0.289377	-0.203883	-2.34151	0.642187	-1.19913	-0.994755	0.161416	0.336768	-1.37379	-0.873426	-0.22137	0.440554	-0.454838	1.2558	1.456	0.0760761	1.35254	-0.0868306	1.30861	-0.652158	-0.629261	0.00690515	0.258813	0.0323673	-0.586103	0.239981	0.609927	0.15719	-0.37269	1.09961	-0.607702	0.167227	1.07138	1.16195	0.496306	0.392333	-0.0764352	-0.876572
CACHD1	6.30264	1.39206	-4.35889	-0.712946	1.5336	-3.87197	-5.75074	-0.30708	-1.06982	-5.3994	-1.2939	3.72161	-0.874903	0.453513	-0.792246	-2.71012	-0.0180567	1.17821	1.58147	4.59012	3.1015	0.708127	0.17432	-2.94903	1.47812	-0.208666	1.37519	-0.731998	-0.204994	-1.84572	-2.13133	-0.281826	0.998012	0.445248	-0.699418	1.71235	-1.27686	-0.960415	-1.45823	-0.919933	-0.657025	-0.638354	0.54491	-0.484479	0.524819	0.0149922	-0.205443	-0.281299	0.146431
CACNA1A	30.0101	-0.278226	0.576943	0.409567	1.045	3.35028	-1.6523	-0.241792	-1.78322	-0.047527	2.72833	0.268352	-1.70827	-0.318697	2.47682	0.429179	1.24947	1.34925	0.838953	1.19859	1.32275	-0.335619	-0.771732	0.895831	-0.504703	-0.635983	-0.789925	-0.159609	-1.02405	0.0576381	0.262828	0.410716	-0.702343	0.478086	0.702368	0.323149	-0.687079	-0.075984	-0.792839	0.627606	-0.176687	0.955367	0.0289826	0.546163	-0.393287	-0.476503	0.138109	0.73959	-0.52207
CACNA1B	28.2349	-0.277372	0.145934	-2.52818	1.13872	-0.112157	-0.65383	-1.20211	-1.50391	-0.533878	-0.108492	-0.559737	-0.983354	0.463279	2.17172	0.0980077	2.1739	0.640446	0.678489	1.1239	1.68832	-0.650642	0.62086	-0.589581	-0.128312	-0.185496	0.513624	-0.0262787	-0.648023	-0.0091681	0.0536938	0.539072	0.137715	-0.201144	-1.18292	0.252356	-0.347227	-0.210135	0.141568	-0.237795	0.452367	-0.383945	0.0203184	0.346675	0.623398	0.173785	-0.254591	0.0150268	-0.156505
CACNA1C	32.2604	3.0918	-1.97397	-0.705364	-1.38135	-0.217426	-0.172691	-1.16535	1.91349	-0.242718	-2.09345	0.492301	0.445863	-1.01175	-0.7368	0.0085809	0.00565511	-1.46017	-0.0749995	1.08622	1.32512	0.912443	0.703559	-0.0702613	-0.358221	-1.35107	-0.62103	-0.592355	-0.532964	-0.526363	0.521239	1.03933	-0.306161	-0.23383	-0.907023	-0.875698	0.245447	-0.753859	0.0290998	-0.139527	0.696861	0.0564913	-0.530704	0.101438	0.571102	-0.663721	-0.765305	0.570022	-0.0868612
CACNA1D	25.4565	-0.544571	2.70378	1.14215	-0.796237	-0.430705	-1.45669	0.755208	1.483	-0.0947749	-1.37671	0.478366	0.102057	0.196082	0.873401	-0.814693	0.368129	-0.0013499	-0.41925	0.381606	-0.337375	-0.103804	-0.569945	-0.286563	0.026216	-0.185335	0.191564	0.467346	-0.445534	0.406035	0.00731861	0.274798	0.0721332	-0.280149	-0.829175	-0.248477	0.069281	-0.49337	-0.162675	-0.662746	0.880453	-0.346953	0.259251	0.185151	0.762205	0.547147	-0.13343	0.0180195	-0.254053
CACNA1E	20.2442	6.84425	-4.81565	-2.38642	-1.88198	-2.79702	-1.02981	-1.15981	1.49623	-1.7621	-0.0874288	-1.84279	1.70751	0.479088	-0.711823	-0.04039	-1.88832	-1.26536	0.884916	-1.6417	-0.602035	0.349403	-0.211697	-1.01349	-1.50741	-1.32766	0.0974638	-0.0511765	-0.281643	0.368837	-1.11751	0.763282	-0.119616	-0.441483	-0.193822	-1.62163	0.459681	0.389834	0.275484	0.0894851	-0.496703	0.393146	0.574956	-0.530162	1.53144	-1.31055	-0.459572	0.474577	0.276179
CACNA1G	-11.3307	-2.92384	-2.7267	-1.48908	1.33408	0.832094	-3.47485	-3.36657	0.89709	-1.18345	0.790505	2.32965	1.12706	-0.895596	1.11103	-0.138817	-0.749442	-0.13557	-1.18136	0.628168	0.821836	0.347249	-0.887189	1.23188	0.882857	-0.0925964	-0.382451	0.474976	0.827476	-2.04938	0.372665	0.737918	-1.95233	-0.788073	1.08578	0.212438	-0.671048	0.323197	0.560622	-0.689667	-0.0916442	0.404434	-0.265847	-1.64254	-0.977635	-1.15629	-0.357582	0.234786	1.14623
CACNA1I	-10.622	3.61844	-1.034	-0.410593	-1.13118	-1.88079	-2.78075	-2.43523	1.49436	-1.5544	2.58912	0.887066	0.107248	-1.53578	0.175598	1.53495	-1.63531	-1.22626	-0.601877	-0.021431	0.438438	-0.002401	-0.552454	0.365421	-0.533449	0.129663	-0.31125	-0.0260399	-0.390687	-0.175917	-0.2416	-0.251183	-1.32919	-1.70233	-0.948071	-1.05464	0.514262	-1.4343	-0.004494	-0.403063	-0.294389	0.927636	0.297716	0.789098	0.352914	-1.1879	-0.352102	0.103454	-0.340062
CACNA2D1	22.6599	10.1348	-6.15033	-0.400989	-0.0210311	-3.79611	-0.539626	-2.82756	-0.858395	-1.89903	4.41739	-3.89167	-4.33129	-5.7809	-2.46581	0.847948	4.71718	1.25846	0.57921	-0.23844	4.19325	1.43048	-5.84608	1.81503	2.4436	-0.457501	-1.37898	-0.925101	-1.95499	0.995106	1.48286	-0.315586	2.01368	0.29784	-2.01183	0.893519	-0.670049	-0.396453	-0.183551	0.321384	-0.129051	-0.116354	-0.646886	-1.41579	0.806516	-0.910326	1.51695	-0.210024	1.30134
CACNA2D2	-3.74353	-7.95504	-4.10316	-3.11168	-2.71321	5.78647	-0.818829	1.53427	-0.936257	0.910733	-2.25934	0.0829653	0.809762	0.961216	-0.150497	-1.22995	-0.506984	0.249947	-1.44463	-1.80507	-1.15583	-0.727337	-0.0425816	0.279194	-0.805462	0.829931	0.187164	1.26228	-0.042072	0.170173	0.155951	-0.547643	-0.466743	0.0353086	0.93498	0.108105	-1.62161	-0.383317	-1.44986	0.305424	0.404823	-0.0293603	-0.423092	0.139976	0.272543	0.415208	0.222678	0.350332	-0.294351
CACNA2D3	27.3761	5.54375	2.59541	-1.71818	-3.68944	-1.42252	2.86037	-0.710009	-3.7887	-1.27493	-0.138258	0.73646	3.91025	1.17345	1.36931	0.491752	0.495584	0.0680673	2.65741	0.164132	2.25061	-2.85114	3.50069	0.138121	-1.1862	0.930648	0.793104	0.360866	-0.543161	2.79619	0.0785912	1.40266	0.139623	0.814124	-0.104734	0.692179	1.35941	-0.379011	1.25481	0.94403	-0.220731	-2.37535	0.118104	-0.927612	0.712366	0.52879	-0.805473	-0.597065	0.497854
CACNB2	28.5177	3.45335	-2.83461	-0.41626	-0.496235	-3.14547	-0.632805	0.578576	-2.45373	-2.80326	0.526744	-1.60772	-0.584248	1.53573	1.01594	0.937296	-1.78118	-0.536215	-0.508872	-0.478439	-0.716001	-0.987851	0.58156	-0.483865	1.11166	-0.85605	-0.146161	-0.0340082	0.920271	0.377372	-0.0332876	0.147758	0.797128	-0.694254	0.847436	0.0954792	-1.55752	-0.579422	-0.0360155	0.00998292	0.344287	0.041754	0.167244	-1.70198	0.189212	-0.68732	0.529411	0.12975	0.516656
CACNB3	-14.4699	1.70858	-2.84833	-2.16698	-1.49917	1.00672	1.00932	-0.69702	0.601942	1.43305	-1.2709	-0.309693	2.14441	-0.570469	-0.778124	-1.56129	-1.73517	0.284568	-0.0428194	-0.713918	-0.739603	0.300622	0.558371	0.459508	0.392846	-0.326791	0.385717	-0.130421	0.269577	0.491062	-0.652401	-0.199555	-0.0936406	-0.383582	-0.0870907	-0.138475	0.00034267	-0.0242751	0.229804	0.190601	0.0970132	0.19832	-0.0688201	0.69957	0.450606	-0.355239	-0.171641	0.261548	-0.013281
CACNB4	23.3751	0.987464	1.91513	4.02383	-3.15427	4.25948	0.0928297	-0.178189	-0.710987	2.61314	-2.54674	-2.14408	2.06998	0.540262	2.34448	-1.40407	0.21675	1.47362	-0.54233	0.972181	-1.08435	-2.5824	0.128008	0.607989	0.505949	-0.424992	-0.0439421	0.553656	0.215145	-0.3708	0.545011	0.114505	0.341494	-0.99971	0.883329	-0.226153	-0.419533	-0.320227	-0.184829	0.545981	-0.224464	-1.09946	-0.127177	-0.185733	-0.585664	0.588429	-0.266928	0.096476	0.15929
CACNG2	11.7092	-2.86706	2.29334	-0.213877	-1.45349	2.10204	-0.370198	-1.64317	-0.331468	1.5784	1.32713	0.409674	-0.446371	0.0156337	1.95163	-0.206417	1.63816	1.59445	0.524443	0.167188	-0.0693525	-0.341355	-0.420408	-0.194679	0.498623	0.319851	0.5814	-0.707347	0.00347254	0.0706747	0.368886	1.24029	-0.866183	-0.705618	0.184063	-0.84473	0.638219	-0.97468	-0.412982	-0.150064	0.24844	-0.0321592	0.078242	0.11188	0.0157934	-0.165817	-0.0788604	0.346961	0.224443
CACNG3	9.80072	5.81493	6.10768	-5.47551	-0.562275	2.3634	4.70214	-0.422714	-2.56147	1.00588	-1.09611	-0.441766	2.27377	-0.67058	2.77577	-0.88795	-1.17393	-0.090075	0.805521	0.094996	1.37013	0.925371	-1.94751	-0.04812	1.55481	-0.0481536	1.53071	0.711235	0.241407	1.13863	0.0692041	0.230425	-0.671086	0.239125	0.324418	-0.647964	1.4679	-0.966997	0.630817	-1.00444	0.878389	-0.764942	-1.20633	0.981177	0.0124206	0.452961	-0.887974	-0.0609568	-0.748175
CACNG4	-14.3558	-1.92671	-3.02082	-4.26165	-3.63456	-1.21576	1.40726	-0.635312	-0.920918	0.501426	0.343846	-0.209971	1.05469	1.00114	-1.86633	-0.583726	0.440528	0.159406	-0.784071	0.838821	1.05818	0.407159	0.79518	0.793996	1.03586	-0.52372	-0.550336	-0.283818	-0.292258	0.212969	-1.05971	0.254708	0.538433	-0.40938	0.42424	0.584988	-0.0987637	-0.228877	-0.82103	-0.299576	0.484634	-0.674264	0.199245	-0.830992	0.30136	0.145489	-0.0046046	0.42272	-0.0892266
CACNG5	-20.506	0.00464301	-1.14959	0.913129	-3.24059	0.561751	-0.634801	-1.07876	0.243659	1.65131	-1.12225	-0.178413	0.339423	-2.30357	-1.85279	0.762796	-0.264711	-0.902873	-0.9167	-0.170396	1.93205	0.607271	0.678807	0.948668	1.04589	-2.08616	-1.04597	-0.0251463	-0.57667	0.382942	-0.232633	0.467873	1.2328	0.514254	1.15831	-0.0601564	0.0957617	-0.382095	-0.869903	0.0500954	0.529021	-0.285198	0.769335	0.758563	1.33035	-0.596664	-0.458243	0.431623	0.578736
CACNG7	1.07467	-1.21918	1.64384	-1.51421	0.39308	2.72431	-2.29223	-0.780983	0.745164	-0.0946742	-0.745632	0.337759	-0.371311	-0.473058	0.489186	0.538279	0.248921	0.388936	0.308627	-0.0081272	0.408811	-0.232345	0.235702	-0.0413065	-0.0576966	0.204872	-0.227525	-0.128438	0.185425	0.455168	0.0056394	-0.0914881	0.105146	0.123942	-0.236492	-0.177425	-0.0748542	-0.376575	0.152199	-0.101461	0.131588	-0.0562098	0.0711538	0.747132	-0.215528	-0.0654992	0.101359	-0.12738	-0.0002735
CACNG8	-2.21808	3.07243	0.156711	-5.80702	0.521568	1.63465	-1.50529	-0.17838	1.36759	-0.731934	0.796424	0.41102	1.2302	-0.344983	1.57245	0.851142	0.153946	-0.1238	-0.779615	-0.714147	0.605291	-0.0394485	0.0794691	0.593507	-0.605423	-0.191725	-0.922001	0.0792265	-0.118961	0.346938	0.563197	0.243216	0.0478506	0.684984	-0.26686	-0.566245	-0.677074	-1.00613	-0.685897	-0.0006043	-0.292115	1.04827	0.0681335	0.387041	0.120756	-0.25493	-0.216267	0.367139	0.0281484
CACUL1	-0.43501	-0.364213	-0.32667	1.1791	-0.247437	-0.984264	0.72211	-0.204905	0.540735	-0.152095	0.145405	-0.110419	-0.0674974	-0.124384	0.146	-0.0329579	0.0670038	0.0884034	0.167353	-0.0180768	-0.165389	0.0824256	0.274293	0.102469	-0.459879	-0.0042303	0.148887	-0.113606	0.24086	0.0319787	-0.12521	0.12497	-0.0874996	-0.0550528	0.142191	-0.151442	-0.0526604	-0.0921303	-0.0951124	-0.422992	-0.28265	-0.114677	0.241604	0.145936	0.168344	0.0193168	-0.145426	-0.221964	-0.050076
CACYBP	-16.9975	-3.69788	-0.732069	1.62071	1.56649	0.318213	-0.287426	0.296868	-1.67069	0.938024	1.47209	-0.0192743	1.19665	0.370031	-0.532008	-0.40804	0.7084	-1.94648	-0.16142	-0.611188	0.669243	0.1295	-1.14646	-0.258765	-0.758124	-0.354262	0.529463	-1.00189	0.393161	-0.101902	0.253692	-0.0301672	0.764492	-0.637245	0.167871	-0.142086	-0.0212633	-0.302988	-0.317463	-0.535471	-0.115446	0.354778	0.607331	0.54664	-0.200352	-0.0010027	0.0472509	-0.47832	0.100457
CADM1	28.2136	2.95463	-3.20611	-0.4278	1.00184	-1.3917	1.12641	1.73989	-0.237777	-1.49753	-0.347588	0.3606	2.07113	0.96017	0.207961	-1.58853	0.39927	-0.241151	1.33539	-1.55841	-2.47355	0.195264	-0.076467	0.824704	1.36587	-0.105978	0.86473	0.354124	-0.687341	0.331805	-0.472812	-0.603112	0.334617	1.0444	-0.107288	-1.13035	0.300766	-0.281176	-0.437552	0.641361	-1.03882	-1.02416	-0.655109	-0.662267	-0.423889	-0.69622	-0.987106	-0.243944	0.316474
CADM2	53.9018	3.51561	0.754	2.71462	-0.946025	-0.867799	0.9656	-0.804539	-0.486612	1.74997	-2.3957	-0.863771	-0.154686	-0.192841	-0.447906	-0.0484353	-0.814377	0.393247	0.739965	-0.858514	1.21511	-0.636298	-0.458929	0.565964	-1.49349	-0.206608	0.160716	-1.17132	-0.109423	0.439955	0.287065	0.135079	-0.948023	-0.581956	-0.635391	0.471904	-0.1295	0.505177	0.48394	0.52778	-0.317788	0.76925	0.197223	0.222429	0.216787	0.280423	0.0791055	-0.597609	-0.291852
CADM3	1.08791	0.439807	0.16655	-1.53639	1.18212	0.361974	-2.24473	-0.488481	-1.25545	-0.594491	1.11696	-0.137618	1.88826	0.399754	-0.0228871	-1.63509	-0.0505396	0.602431	0.450732	0.130968	-0.0174044	0.24987	0.599009	-0.267525	-0.485788	-0.0832636	-0.394679	0.88061	-0.389593	-0.0442623	-0.298675	0.321089	0.0403839	-0.0002944	-0.169581	0.544676	0.192796	0.058442	0.35643	0.252007	0.187969	-0.0744026	-0.171866	0.151782	0.362529	-0.474157	-0.146384	-0.0539941	0.342744
CADPS	35.8998	-1.14171	2.10594	2.64455	1.6878	0.760921	-1.61106	0.65233	1.01312	-1.49913	-0.408375	-1.30999	-0.0846237	-0.283511	2.20507	0.308537	0.0349926	-0.16953	0.263116	1.23451	0.582071	-1.24346	0.564613	0.22263	-0.869271	0.0391359	0.778411	-0.732338	-0.192932	0.488776	0.752461	-0.325532	0.8057	-0.137381	-0.491266	0.210562	-0.317922	-0.365336	-0.433756	0.733856	0.646887	-0.256778	-0.105021	0.458514	1.00559	0.0206159	0.120258	-0.687807	-0.171839
CADPS2	5.68327	3.87469	-6.62975	4.90988	8.99002	-5.92038	1.86415	-1.30908	-0.442031	0.898514	1.85309	-0.771594	5.56145	1.4976	-1.76944	-2.63853	-1.65083	-0.360869	0.253014	-3.07696	-1.25344	-2.59678	1.30509	0.786268	4.31394	4.42106	1.24503	5.43436	0.68226	1.84562	-0.317263	-1.35924	0.183236	-1.70543	0.76043	-0.496476	1.02861	2.26295	0.0125115	-1.23746	-0.979742	1.11914	-0.943295	0.882989	2.5803	-2.60375	0.682552	-0.412142	0.503813
CALB1	-14.3323	-1.38021	0.0432411	-1.61934	-0.276029	0.931476	2.207	1.1618	1.07324	-0.38087	2.93749	1.33408	-1.25289	2.01149	-2.75994	-1.10473	2.60143	0.217986	-0.242692	1.51922	1.42879	-1.59934	-0.559411	1.24812	-0.305673	-0.260704	0.102979	1.04986	2.25866	-0.416941	0.900323	-1.34198	-0.594449	0.277116	2.12066	0.245376	-1.01542	0.93904	-0.927523	-2.53502	-1.18819	-0.270401	-0.823274	-1.42126	-0.698182	-0.803651	1.27558	0.439438	2.77391
CALB2	-15.2813	-4.22743	0.0830486	-1.87289	1.00231	-5.33629	0.33478	-0.944631	-1.17078	4.35	-1.31379	3.44041	-0.0082231	-1.8884	0.611626	1.10246	-2.11632	-1.92864	-2.64497	3.78156	2.37728	-0.218486	-0.490736	0.218175	0.0145471	-1.43879	-1.06154	-0.754622	0.254146	-0.909665	-0.815395	-0.610832	-0.165152	-0.363248	-1.24555	0.129893	1.61333	0.933958	-0.15214	1.05635	-0.235207	0.00596577	0.705838	-0.277067	-1.3931	0.81516	1.01922	-0.749674	0.435345
CALCA	-20.6847	-1.84194	-2.61966	-1.96556	0.861366	-1.01474	-0.495515	0.903794	0.315071	1.78778	3.40898	-0.0906261	1.73997	1.06372	0.264322	0.0583424	1.12358	-2.48036	0.0423944	0.133096	0.0730289	-0.191899	-1.4214	-0.691452	0.0743172	-0.0583137	-1.23251	-0.408335	0.772548	-2.16328	0.975371	-0.692704	0.77225	0.266444	-0.535134	-0.213264	-0.574839	-0.117904	-0.422821	0.67109	-0.0425942	-0.490852	-0.521636	0.672325	-0.0984548	-0.511573	0.169054	-0.480025	0.15187
CALCB	-25.0137	-0.332747	-0.53119	0.608886	-0.0488239	-0.63949	0.648119	0.147032	0.523629	0.147238	-0.0640766	-0.554318	-0.549425	0.381664	-0.116738	0.225811	1.1468	0.42715	0.473569	-0.141451	0.104104	1.39031	-0.275592	-0.410838	-0.0775452	-0.599721	0.423412	0.514499	-0.18992	0.20361	-0.122261	0.943145	-0.181918	0.110248	0.178295	0.241106	0.740944	-0.0030183	-0.742124	0.174494	-0.275661	-0.243846	-0.461414	0.545566	0.90446	0.046042	-0.0034831	0.0637972	0.311983
CALCR	-25.3326	-0.245919	0.0482511	0.239591	-0.141654	-0.303106	0.327848	-0.409477	0.286691	-0.0745458	0.0530954	0.0662609	0.0571761	0.075237	0.0417306	0.262854	-0.076346	0.211941	-0.057704	-0.251379	0.397834	0.11941	0.0496426	-0.200523	-0.143091	0.278555	-0.313764	0.153654	-0.265472	-0.562295	0.698075	-0.554767	-0.591482	0.678253	-0.121831	0.0893592	-0.117844	0.536907	-0.095978	-0.0213776	0.189829	-0.679596	0.299582	0.140655	0.156259	0.138944	0.136517	-0.523208	-0.195161
CALCRL	-22.8116	1.46959	-0.768709	-0.963071	-1.59854	-0.186706	0.362177	0.673633	-0.234861	-0.362044	-1.44822	0.0558948	0.201938	-0.167774	-0.212271	0.120256	1.20005	0.540928	0.825476	-0.852948	-0.726187	0.592787	0.181992	0.79801	-0.379467	0.538108	1.28821	1.17954	0.0878478	0.242322	0.299755	0.938867	1.69689	-0.710066	0.385879	0.119699	0.274981	1.89264	-0.84572	0.785688	0.935466	-0.628944	0.282755	0.597048	0.1206	-0.418627	0.377279	-0.194343	-0.493598
CALD1	3.49356	4.1163	1.27002	-3.9975	-0.24893	-1.22285	0.581853	1.75954	-2.37453	-0.608011	0.582653	-1.49911	-2.44549	-0.707099	0.487405	-0.909508	-1.17857	-0.871799	-0.0347055	1.14911	0.584182	0.0578193	0.545154	-1.8473	0.199163	1.01379	-1.07909	0.57717	0.319587	-0.0605682	-1.23088	1.10079	-1.50386	-0.620535	0.152988	-0.474178	0.00847514	1.1938	0.34663	-0.638933	-1.65418	0.27144	-0.371646	-0.407935	1.75934	0.0192394	0.93285	-1.24123	-0.883063
CALM1	6.56318	0.434222	0.40747	1.73144	2.36346	3.23781	-5.86835	-0.162814	-6.11908	4.6242	2.91674	0.965496	1.87414	1.05161	0.96512	0.422845	0.582062	-4.85462	-0.533092	-1.22841	3.78056	1.54231	-1.65625	0.280637	-1.91598	-1.77646	4.13775	-1.57731	0.793093	-0.598002	1.26836	-0.83517	1.49968	-1.39009	0.328886	-0.720276	-0.0703016	-0.603448	0.923371	0.0420158	0.768898	1.34201	0.945067	0.267728	0.11667	0.882534	-0.254664	-0.399304	-1.09776
CALM2	-7.69697	0.624835	-4.76718	4.82862	0.355309	0.124308	-1.20339	1.1096	-2.15096	2.71409	1.16713	0.048187	0.196539	0.374404	-0.214194	1.03672	0.0333754	-3.79266	0.964004	-2.21196	1.47124	0.546314	-1.7352	0.82814	-0.968693	-1.20064	2.23607	-0.262771	1.41221	-0.787799	0.468465	-0.236495	0.791451	-0.404667	1.17975	-0.542535	-1.2653	0.0932047	-1.09024	-0.181775	0.929345	0.677791	0.158485	-0.064639	0.234993	0.184799	-0.301195	-1.37309	-0.227279
CALM3:LOC100394277	-5.082	1.46018	3.74141	-3.71329	1.43403	1.99755	-3.13042	-0.345784	-0.229167	1.49893	0.080394	0.160256	1.93819	-1.77298	-0.823866	0.220303	-0.0282257	-0.437952	-0.287971	0.476184	-0.257492	0.473587	-0.657769	-0.0082687	-1.52841	-0.452304	-0.470365	0.321835	0.348549	-0.926542	-0.074174	0.199295	0.168587	-0.272567	0.311132	0.305008	0.107132	0.0975719	-0.106633	0.1447	0.228364	0.196142	-0.159859	-0.0888388	0.574852	0.11214	0.120311	0.123038	-0.157244
CALML5	-24.8655	-0.731366	0.202605	1.56002	-0.539773	0.292679	-3.21216	-0.659681	2.56992	-1.21753	-1.61012	0.534192	0.660595	2.31603	1.21351	-0.0315629	-0.0917994	-0.483406	-0.324665	0.0636638	-0.143971	0.0481596	0.16798	-0.207202	0.135641	0.254291	0.188708	-0.177764	-0.112543	0.00987722	-0.313381	0.13274	0.0521427	0.0659177	0.106126	-0.310518	0.0323099	0.117974	0.0361598	0.0993347	0.169317	0.226168	-0.029033	-0.168125	0.0714274	-0.0422487	-0.0746557	-0.121972	0.00538884
CALN1	18.1644	6.24182	-1.98151	-2.50551	1.18131	3.50353	-0.242941	4.09354	-3.62557	-1.05888	0.984715	3.14205	-1.65561	-0.44155	2.63147	0.694622	-1.47064	-1.52288	-2.14463	2.93995	-2.17066	0.187347	-0.891203	0.770696	-1.50563	2.38359	0.117247	0.558723	-1.22252	-1.83117	0.331317	0.0360995	-1.25418	1.08251	0.447873	0.818446	-0.380107	1.67788	0.747055	1.06669	-2.67639	0.152095	1.98138	-0.066866	1.04851	0.240434	0.308527	-1.09227	-1.19543
CALR	-5.8441	0.330228	2.86362	-4.5194	2.50166	-1.3707	-3.42299	1.68277	-0.0880008	0.88569	-0.211544	-0.79437	3.40745	-1.19574	-1.08257	-0.373536	0.884885	-0.0207585	-0.183865	0.652086	-0.693931	0.960695	-0.898253	-0.22239	-1.20443	-0.677141	-0.354441	0.921719	-0.0787703	-0.50769	-0.528022	0.352563	-0.218282	0.0951027	0.247464	0.19455	-0.0698345	-0.664529	-0.987591	0.438695	0.169808	0.163681	-0.672817	-0.0831025	-0.015577	0.123376	0.0171293	-0.361741	0.202512
CALY	6.84705	-1.56102	1.10888	-11.2135	5.24424	-1.17589	-2.1031	1.12148	-1.16557	-0.159815	1.17419	-1.06612	4.97799	-0.794446	-1.44495	0.0844059	2.50845	-1.18472	-0.179645	1.52365	-1.85381	1.22341	-1.30259	-0.156164	-1.68065	-0.954912	-1.32991	1.2117	0.306434	-1.01971	-0.765105	1.40217	0.094844	-0.559906	1.24554	0.550261	-0.460217	0.627518	-0.967325	-0.354914	-0.030558	-0.479182	-1.12899	0.222225	-0.041659	0.609992	0.382291	-0.465873	0.185093
CAMK1D	20.637	7.12166	1.25401	-2.01841	-1.05093	2.62037	-0.60323	1.15241	-0.842147	-0.0546666	0.44436	-0.2677	-1.14988	-1.64633	0.942269	-0.147657	1.4305	-0.988207	-0.0108258	2.25499	0.759996	-0.66042	1.10631	-1.99727	-0.323112	-0.0817309	0.631231	1.12208	-0.489669	-0.0250232	0.495668	0.9486	0.175673	-0.0210594	0.704935	-1.90313	-0.498157	-0.227577	0.294062	0.946321	-0.273201	0.574933	-0.519209	-0.962898	-0.478343	-0.889755	-0.0889874	-0.347208	0.145191
CAMK2A	1.62279	11.5572	-2.86311	-1.10134	-0.473828	0.63186	0.239794	-1.47447	-1.26892	1.06775	1.98835	0.500134	-2.43002	-2.03301	2.00407	0.617624	-1.08896	-3.27497	-0.192886	1.27861	3.08121	-0.0632374	0.207648	0.732773	-0.340074	-1.52258	1.72821	0.325541	1.36001	-0.75617	1.84386	0.480371	-0.777282	-0.247529	1.55388	-0.22957	0.0575594	-0.845189	0.161697	-0.14695	-0.343102	1.32584	0.516694	1.77813	0.0494529	0.553958	0.411092	-0.910718	-0.765149
CAMK2B	5.49274	2.2662	-0.887603	-0.429804	-1.21204	0.982516	-1.29363	1.47438	-0.481544	0.743291	0.0900742	0.387422	-0.0781391	-0.267061	-0.0494408	-0.312996	-0.120752	-0.379343	-0.539441	-0.383755	0.50501	-0.178106	0.0996592	0.54671	0.0066747	-0.956896	-0.269311	-0.369914	-0.0443787	-0.322985	0.469056	0.275491	-0.484023	-0.18014	0.327966	-0.220039	-0.0600089	-0.0568791	0.119834	-0.271721	-0.373359	0.237238	0.330139	-0.148051	0.135709	-0.418915	0.142121	-0.118142	-0.204227
CAMK2D	20.364	-2.00918	-2.81023	1.48011	0.740073	-1.37604	-0.157705	-1.95635	2.79899	1.13698	-0.520002	-1.00036	2.64372	-1.40685	1.7567	-0.828756	1.13313	2.1555	-2.11754	-0.161793	-2.82905	0.881147	0.452524	1.30928	-1.12299	-0.68113	1.45045	1.01998	0.896322	-0.542411	0.377923	-1.24625	2.40718	2.11661	-0.644708	0.258367	-1.34289	1.3434	0.841416	1.70136	0.789082	0.453382	-0.0809613	0.375709	0.65473	0.536404	-0.0309111	-0.0374761	-1.37958
CAMK2G	5.59168	0.443995	0.952343	-0.659706	1.75539	1.38419	-1.81913	-1.68449	0.418958	0.403905	0.0531288	-0.0462736	0.987823	-1.18209	1.10886	0.0149323	0.0862873	-0.301906	-0.655186	-0.599824	-0.32302	-0.242869	0.283292	-0.200389	-0.255167	0.109529	-0.246861	-0.537075	0.159269	1.21551	0.435677	-0.478867	0.236645	-0.588793	-0.228788	0.0770601	-0.183429	0.576709	-0.0696506	-0.388595	-0.218824	0.00038469	0.070037	0.397378	0.513044	-0.0579756	-0.245796	0.264025	-0.368298
CAMK4	17.897	2.01393	1.3388	2.93181	-2.92738	-1.23391	-1.85131	-1.1342	-2.34434	0.0303674	0.533783	-0.329697	1.19286	2.27098	-0.651513	-0.88775	-1.57633	0.976227	-1.39208	1.24149	-0.96532	0.0755818	-0.594677	-0.459456	2.57301	1.21559	-0.112712	0.366457	-0.853096	-1.86896	-0.235502	0.128631	0.366862	-0.0991384	0.254243	-0.199034	0.0755978	0.817932	0.031035	0.105386	0.10194	0.367458	0.469716	0.511623	0.867326	-0.717803	0.373332	-0.858285	-0.0330356
CAMKK1	-4.18171	6.00151	-1.82072	-0.754078	1.10868	1.57672	-1.38069	-0.653254	-1.35822	0.0318602	0.180786	0.0270162	0.0268768	0.0800252	0.237847	-0.610604	0.114585	0.127692	0.360201	0.0701896	0.56191	0.00738262	0.126647	-0.895484	-0.107042	-0.354141	0.570667	0.135254	0.107806	0.987327	0.426876	-0.148085	-0.17295	-0.108633	-0.62803	-0.794576	0.0594826	0.703707	-0.0069344	0.00987877	0.0940456	-0.649276	-0.161571	-0.0137185	0.663783	0.0622468	0.283127	0.152784	-0.611749
CAMKK2	-5.96887	3.35299	-0.0808987	1.94429	-1.12651	2.40038	-0.979634	-0.0820683	-2.17082	1.86715	1.38029	-0.335537	0.661567	0.938561	0.408303	-1.4468	-0.56584	1.23355	0.485604	0.388477	-0.291488	-0.847689	0.439676	-0.455515	1.05306	0.496815	-0.522251	0.0390646	-0.292615	-0.282299	0.231975	0.564735	-0.330194	0.0128216	-0.185735	-0.240806	0.151916	0.522983	0.424059	0.794442	-0.74021	0.604928	0.40296	-0.463756	0.232475	-0.385011	-0.242755	0.0564115	-0.657922
CAMKMT	16.4735	-0.365625	-1.6149	1.75405	-2.33376	-0.710551	-1.0913	-0.141393	-0.0917711	0.714037	0.29507	0.124438	-1.34943	-0.102261	-0.406411	0.384683	0.661539	0.0691592	-0.763583	0.00930219	-0.178293	-0.45813	-0.223382	0.0430895	-0.263023	0.470003	-1.02584	0.156662	0.294171	0.329094	-0.526726	0.0761858	0.581776	-0.183413	-0.0819217	-0.0969396	-0.305758	0.82462	-0.227738	0.00025859	0.384815	0.347812	0.35252	-0.0307741	-0.73435	-0.204007	0.0148748	0.566861	-0.143345
CAMKV	-15.8479	7.68825	-2.4643	-1.64208	-1.66695	0.542183	-2.11417	0.888651	-1.05026	-1.42176	0.737095	1.22135	-0.0074558	0.175378	-0.41481	0.805431	-0.169239	-0.791905	-1.23632	-0.674192	0.527296	0.0836393	0.42115	0.563944	-0.0950457	-1.139	0.8639	-0.365547	0.899384	-1.00362	0.828015	0.0676196	0.583914	-0.696588	-0.289289	0.688323	-0.416112	-0.136195	-0.271801	-0.696674	0.0806603	-0.218393	0.222696	0.20923	-0.227725	0.204443	-0.320651	-0.266228	-0.201642
CAMSAP1	3.6143	-0.223601	-1.06876	-0.842582	-0.779436	0.281218	-0.296073	-0.0441073	-0.660034	0.510043	0.198174	-0.303467	-0.0210862	0.0319212	0.288324	-0.185827	0.0024579	0.203169	-0.285451	0.0209894	0.439647	0.168711	0.580001	-0.208498	-0.190928	-0.451576	-0.099142	0.222395	-0.0736429	0.0131484	0.113996	0.16024	-0.385002	0.1775	-0.118442	0.11716	0.00818527	-0.0901243	0.131263	-0.0484283	0.223609	0.228774	-0.0998673	-0.0306039	0.0193741	-0.13307	0.100049	-0.0520437	-0.043371
CAMSAP2	18.6367	-0.623852	0.360745	0.436186	-0.156452	-0.754636	-0.365266	0.439438	0.0795345	-0.125744	0.302394	-0.549286	-0.282505	-0.0249123	-0.267507	0.0912865	0.340957	0.0204004	0.184227	0.191609	-0.110496	0.00995505	-0.0707777	0.0821699	-0.104464	0.0557637	0.0651483	0.07399	0.256486	0.318755	0.222505	-0.132563	-0.18619	-0.423608	-0.073289	0.00536131	-0.0617508	-0.0309274	0.0954203	0.0464536	-0.119414	0.241396	-0.145177	-0.0335798	0.24367	-0.0588652	0.20878	0.230744	0.10864
CAMTA1	33.1114	-1.09172	-1.19887	0.716574	-0.445317	0.670196	-1.29761	0.773826	-0.451904	0.592543	0.16745	0.471651	-0.527881	-1.01969	0.647688	0.686997	0.670948	0.0243037	0.454586	-0.102907	-0.454795	0.185124	0.14299	0.0838948	0.0327672	0.0159422	-0.233487	-0.287496	0.075583	-0.130766	-0.192143	-0.493635	-0.531319	0.325561	-0.0890941	-0.46946	0.0979567	-0.0689433	0.161358	-0.268775	-0.157925	0.32905	-0.472922	0.042179	0.0162185	0.0995219	0.346127	0.136269	0.269495
CAND1	0.391304	-0.943436	1.23129	-0.372762	0.105252	-0.594476	-0.233513	0.574469	0.371855	-0.0158288	0.614985	-0.0676389	0.626955	-0.213643	-0.548207	0.0672728	0.426859	-0.155859	0.155828	0.321343	-0.356391	-0.283608	-0.300005	-0.130836	-0.0207352	-0.0083763	-0.206281	0.129737	-0.179794	-0.101112	0.068644	0.0962769	0.465065	0.053737	-0.0005126	0.238084	-0.131514	-0.25934	-0.373846	-0.108006	-0.0123798	0.0423869	-0.110925	0.0111093	0.03806	-0.0981091	-0.0164754	-0.0567711	0.111494
CANX	8.34317	-0.248713	0.482624	-2.16728	1.01348	-0.727024	-1.38765	0.58307	0.173823	0.0242545	0.11309	-0.441496	0.50553	-0.138221	-0.441621	-0.306657	0.733857	0.390643	-0.0338316	0.352079	-0.486632	0.258445	0.213804	-0.119464	-0.190376	-0.299008	-0.499863	0.112227	-0.189404	0.0255427	-0.226255	0.177097	-0.0028177	-0.0344316	0.213026	0.370044	-0.0057884	0.119105	-0.203181	0.131194	-0.0998391	0.095667	-0.213185	-0.0067663	0.204494	-0.0144297	0.0963659	-0.0504039	0.163641
CAP2	10.9487	3.06829	0.908381	0.348647	-0.100946	0.748737	-0.526576	0.0438368	-1.13131	-0.798621	0.0127794	-1.06566	-1.17286	0.0579952	0.538778	0.229804	0.370095	0.295619	0.617749	0.498459	-0.214267	-0.226994	0.944105	0.217867	-0.778539	0.244689	-0.0281828	0.149258	-0.493664	-0.151492	0.246608	-0.598559	-0.526122	0.048901	-0.216402	0.424091	-0.551582	0.3867	0.195993	-0.612102	-0.407047	0.54071	-0.085359	0.295767	-0.54491	0.312598	0.529154	0.639041	0.472637
CAPN3	-2.48892	2.11314	1.18097	-3.70016	0.89345	2.09675	-0.867024	-0.192233	0.373238	-0.189549	-0.17247	-0.462067	-0.803263	0.279084	-0.436517	0.390827	-1.06844	0.987486	0.394081	-0.373701	-0.652323	-0.577661	-0.132398	-0.91621	-0.0208405	0.390935	0.153094	-0.122385	0.16354	0.877148	0.154727	-0.283227	0.224785	0.305152	-0.18395	-0.031345	0.654487	-0.141521	-0.172728	0.566308	0.152939	-0.534715	0.105568	-0.306589	-0.474652	-0.0713465	0.0843965	-0.273903	-0.0298388
CAPN7	15.9802	-1.94619	-0.557167	-1.00273	0.331958	-0.552311	0.105836	0.67368	-0.415914	0.363642	0.320752	-0.457284	-0.416343	-0.158349	-0.527149	0.797092	-0.110885	0.185646	0.200631	-0.179179	-0.196446	0.0150298	0.0590957	-0.279875	0.00150955	-0.144243	0.0816486	0.252758	0.228164	-0.013343	-0.336274	0.183949	-0.0667893	0.151206	-0.046019	0.416942	-0.18088	0.222487	0.221808	-0.302536	0.0624998	-0.332176	-0.172319	0.156978	-0.0171981	0.0320161	0.23079	-0.140954	0.074531
CAPRIN1	1.71716	-1.75727	-1.18122	0.797134	-0.598193	0.213998	-1.19639	0.499712	-0.185034	0.737666	0.40775	-0.194164	0.180456	0.680578	-0.286479	-0.0734227	0.378259	-1.05197	0.267483	0.132535	0.119509	0.41644	-0.225516	-0.324752	-0.326946	-0.355901	0.303692	-0.0893659	0.219929	0.0812935	0.475835	-0.0482056	-0.0801243	-0.403506	0.268819	0.0899117	-0.173426	-0.121477	-0.241306	0.110074	0.315107	0.00736765	-0.0504318	0.00044018	0.0563191	-0.178412	-0.143273	-0.179964	-0.0122097
CAPRIN2	-3.87695	-3.30667	-2.30275	1.45117	1.14133	0.219537	0.930001	0.641358	-0.889378	-0.254171	0.52492	-0.229012	-0.897777	0.158141	-0.265334	0.252118	0.985821	0.277726	0.240231	-0.320689	-0.0259837	1.31777	0.0922357	-0.0932754	-0.0609662	-0.337275	0.660476	0.247505	0.147505	0.442631	0.00073189	0.590644	0.196599	-0.0969294	0.30013	0.0610867	1.05258	-0.0943253	-0.667889	0.33465	-0.378077	-0.0411429	-0.585769	0.828142	0.64308	0.150798	-0.510845	0.12502	0.0662434
CAPS2	-18.2969	-3.05782	-4.05909	1.84429	0.363823	2.33683	0.0936274	-0.528885	-1.74541	-0.555792	-0.0427425	1.14875	0.0652059	-0.968668	0.310308	-0.139428	0.483228	-1.95868	1.56552	-2.35294	-1.06053	-0.245858	-0.019093	0.134228	0.0864282	-0.828748	-1.50935	-0.368673	-0.028259	-0.0534522	0.516479	-0.535892	1.72107	-0.0618584	-0.5908	-0.828863	-0.363101	-0.311119	-0.0455785	-0.0416413	0.287657	-0.050051	0.814069	0.185791	0.107253	0.565193	-0.231696	-0.490351	0.761419
CAPZA2	0.503286	0.873339	0.293745	1.98244	-1.00348	-0.249764	0.387587	0.773074	1.04649	0.524927	-0.141544	0.0195494	-0.11847	-0.833801	0.238062	0.105177	0.245369	-0.548763	0.214729	0.0921979	0.29486	-0.303039	-0.307027	-0.278019	-0.367539	-0.0746975	0.276466	-0.142674	0.0915243	-0.159475	-0.139754	0.0991546	0.0540958	-0.130236	-0.0565345	-0.0537795	0.0927125	0.244043	-0.117738	-0.31972	0.102509	0.102591	0.0910941	0.26347	0.119566	-0.164167	0.0248745	-0.195914	-0.145066
CAPZB	2.30057	0.00666757	-0.287218	-0.443461	0.702311	0.304447	-0.62234	0.979687	-0.323953	0.264427	0.198671	-0.226735	-0.254217	-0.15634	0.556249	0.171031	0.384009	0.254814	-0.0322751	-0.0040308	0.486186	0.506543	0.297703	-0.220226	-0.165866	-0.414519	0.312832	-0.0345662	-0.0506564	0.207357	-0.221678	0.315092	-0.598904	0.0759412	0.0826624	0.264931	0.0699374	-0.247137	-0.0964912	0.176718	0.272475	0.120909	-0.0370983	0.132269	0.431605	0.246669	-0.174226	0.106421	0.145536
CARMIL1	15.106	-2.73322	-1.51398	0.838231	-2.84459	-1.40837	-0.0506545	-0.646019	-0.898929	2.55225	-1.40973	0.773713	1.27417	0.799266	1.1926	1.05903	-1.31513	0.952099	0.732114	1.56809	-2.29779	2.2415	0.426009	0.430821	0.475564	1.63396	0.502366	-1.23032	-0.877593	0.8263	-0.58693	0.398011	-0.077909	-0.0648545	-1.33822	-0.241093	-0.320659	-0.168317	-0.307318	-0.218026	-0.335852	-0.816307	-0.677702	0.561784	0.433896	0.481275	-0.17277	0.939817	0.992949
CARS2	-5.78749	-2.95679	-2.33142	-0.508391	1.09694	-0.06048	-0.606956	-0.58158	0.450415	-0.2532	0.205971	-0.222022	0.00973178	-0.03805	0.350506	-0.853383	0.555856	0.180226	-0.195823	-0.0927376	0.0261724	0.584763	0.633061	0.0353554	-0.0934913	-0.239039	0.274828	0.24579	0.0121507	-0.134242	-0.082196	0.418716	-0.215796	-0.247392	-0.119614	0.490501	-0.415908	-0.0348566	0.0682541	-0.388397	0.335869	0.0890169	-0.0125481	0.163604	0.0859001	-0.249999	0.0490249	0.091787	0.159851
CARTPT	-18.1746	6.06025	-2.35495	-2.97892	2.72613	-2.30365	-1.11207	4.22137	0.937941	-1.86129	0.919938	1.37382	-1.47879	-0.251494	-2.42737	-0.0857382	1.36885	0.964664	-0.695925	-0.116765	-0.288682	2.02194	0.293249	0.696359	-0.934403	1.03406	-2.06052	1.74472	-1.24396	-1.07108	0.774873	1.30898	1.47063	-1.88058	0.639011	-2.25516	-0.131003	-1.28656	0.685542	0.390142	2.88033	1.86965	1.19553	-0.502341	-1.37908	1.23197	-1.00219	-0.986095	-3.13617
CASC3	-1.12478	-0.312135	-0.327183	-1.27237	0.44199	1.06701	-1.25818	-0.43496	0.158039	0.531728	0.0679012	8.25e-05	-0.205987	-0.231773	0.249681	-0.0690452	-0.307587	0.282462	-0.216161	-0.33035	-0.0651347	0.491469	0.436343	-0.055037	0.0631205	-0.0195433	-0.1964	0.175592	0.198685	-0.086465	0.00741556	0.0598788	-0.0124059	-0.268404	-0.0791047	0.260617	-0.0596524	0.0781454	0.270386	-0.170963	-0.138712	-0.205533	0.055574	-0.208632	-0.0849642	-0.0159784	0.0641302	0.0321127	0.197607
CASD1	5.84188	0.446511	-0.670445	-0.331614	-1.23057	-2.15785	0.10669	1.21361	0.71481	1.06188	0.71401	0.180718	0.593787	-0.152401	-0.480064	0.737607	0.355478	-0.289746	0.0685251	0.431408	-0.330554	-0.259911	-0.237256	-0.16057	-0.13049	0.316293	-0.203113	0.215085	-0.049461	-0.457243	0.242882	0.0382806	-0.101319	0.13771	-0.121338	-0.0410216	-0.316798	-0.443203	-0.134453	-0.0479629	0.106184	0.188031	-0.381008	0.0877415	-0.0860812	0.559245	0.142069	-0.0537352	0.0570662
CASK	21.9685	-0.136097	-1.43166	-1.60727	-0.179933	-0.20175	0.471394	0.436762	0.183353	-0.977254	1.01082	0.278234	-0.334696	-1.23777	0.279011	0.248351	0.362208	0.320608	0.142404	0.141168	0.432603	-0.456194	0.0621737	0.536349	0.0263667	-0.230037	-0.408707	-0.0082701	-0.0906416	-0.756175	0.0601281	-0.0695435	-0.0380554	-0.257568	0.276981	-0.0619962	0.0441573	-0.462774	-0.279176	-0.340301	0.495394	0.58652	-0.255689	0.0709589	0.295395	-0.189169	0.0394053	-0.0094107	0.157677
CASP9	-4.56506	0.579704	-0.562754	-0.203528	0.18516	1.56359	0.229432	0.241223	-0.509606	0.528937	0.180396	-1.4381	-1.0443	1.13373	0.195353	0.444821	0.0888737	0.709559	-0.324811	-0.254257	0.429181	0.745334	0.0922293	-0.226947	0.179609	-0.0376953	-0.0008067	0.267167	0.0827516	0.18448	0.302611	-0.15953	0.172367	0.485902	-0.379658	0.243466	-0.27134	-0.0920238	0.0728985	0.29626	-0.36888	0.285779	0.00161983	-0.172025	-0.162695	-0.534721	-0.19217	0.0917426	-0.227462
CASQ2	-17.1222	0.940529	0.624653	1.7954	2.55104	2.70077	1.20759	-1.58105	1.49044	-0.629203	2.8359	1.23843	-0.150321	-0.602116	-1.10382	-1.16619	0.860569	0.930161	-0.702428	0.689536	0.722888	-0.831635	1.15598	3.14539	-0.129219	-0.87534	-0.570635	-0.621421	-0.380299	-1.32608	1.01364	0.612533	-2.53841	0.281614	2.04732	-0.678877	0.354401	-0.520119	0.28606	0.591503	-0.711542	-0.145704	1.56092	-0.764131	0.316434	0.247479	0.192587	0.653517	-0.245281
CASR	-25.6429	-0.144835	-0.0456609	0.276131	-0.0017931	-0.19794	0.167965	-0.0480847	0.24653	0.205746	0.184336	-0.136535	0.10947	0.209627	-0.126452	-0.008112	0.33551	-0.340654	-0.133603	-0.20361	-0.0126221	-0.150129	-0.150078	-0.303263	-0.327887	-0.218491	-0.266497	-0.0910858	0.106591	-0.62104	0.126665	-0.0462083	0.267142	0.3514	-0.164961	-0.022601	-0.599317	-0.256939	-0.28103	-0.131399	0.27942	0.283621	0.233058	0.370212	0.220722	0.0574558	0.378428	0.348563	0.457028
CAST	-1.04262	-2.09429	-0.767012	-0.529904	0.10559	-0.0600167	1.31368	-1.0799	-1.00644	-0.0842928	-0.295387	-1.77601	-1.17816	-0.750272	-0.502898	1.21651	1.03607	0.0640243	0.199286	0.928125	-0.203081	-0.0908681	0.12772	-0.980676	-0.426117	-0.585469	0.032761	0.259726	0.397176	0.393954	-0.539626	-0.458103	-0.248637	-0.049403	-0.293255	0.497164	0.0516412	0.43218	-0.267841	0.0115431	0.189824	0.295708	-0.204576	0.402535	0.178989	0.46004	0.472444	-0.0120041	-0.364935
CASZ1	-23.4005	-0.977511	-1.29327	0.510114	-1.16966	0.340294	1.12373	0.17845	-0.936932	0.126164	-3.61484	-1.03317	0.871748	-0.845355	-0.330105	-0.662282	-0.857249	-0.737071	1.27391	-2.88898	-1.33603	1.50961	-1.04852	0.582136	0.412802	0.876139	0.137021	-0.136641	-0.699893	0.0066105	0.687321	0.414122	-0.4331	1.31555	-0.358522	0.425982	-0.337982	-0.542337	-0.16716	-0.0538619	0.49454	0.231696	0.681615	0.34331	-0.220989	-1.08648	0.252653	0.97624	0.278548
CATSPER2	6.58267	1.01653	-1.42798	-0.816449	-0.619152	-0.168876	-0.435275	0.254127	-0.782959	0.0799143	-0.0096414	-0.383605	-1.17377	0.270638	-0.303665	0.0218887	-0.266614	0.54786	-0.203305	-0.300752	0.480096	0.704038	0.175484	-0.0978526	0.583497	-0.314272	0.103149	-0.131383	-0.196769	0.0166682	0.0519392	-0.0341719	0.153841	0.395662	-0.0353755	0.514475	0.387171	0.199551	0.14327	-0.115498	-0.441903	-0.161167	0.229016	0.291466	0.0498993	0.401	-0.113171	0.117588	-0.211906
CATSPER3	-16.4558	-2.50974	-4.19216	-1.80514	0.315558	0.858454	1.44092	0.402891	1.36653	0.228291	0.0712277	-0.263094	-0.733129	0.439022	0.454352	-0.696089	-0.10552	-0.0165642	0.161413	0.331992	0.196792	0.776706	0.317256	0.374291	0.634595	-0.513084	-0.201759	0.233519	0.158402	0.078286	-0.0332724	0.519464	-0.0711263	-0.241037	-0.280835	0.15062	-0.16333	-0.43804	-0.398172	0.179005	-0.447227	-0.327868	-0.322508	-0.0288148	-0.0567292	-0.100616	-0.0976489	-0.0603298	-0.104626
CATSPERE	-16.9374	-4.37123	-3.70874	0.200267	1.66129	-0.0525821	1.798	0.0393392	0.126162	0.205168	-0.287444	0.392962	-1.37244	0.439681	-0.446494	-0.0732394	0.285267	-0.491038	0.254068	0.708199	-0.639131	0.109918	0.683735	-0.241016	0.444489	-0.636824	-0.344392	0.155227	0.0592268	0.631497	-1.04605	-0.0490422	-0.442922	-0.170824	-0.505386	0.451893	-0.56481	-0.227495	0.117622	0.450386	-0.225733	-0.735329	-0.492117	0.605813	-0.599253	0.0938733	0.00878098	0.179994	0.114812
CAV3	9.02365	-2.50986	0.15863	-1.93065	0.941679	-0.112343	0.415295	-2.83417	1.04056	0.458976	0.439367	-0.074683	-0.62217	-1.26007	0.943743	0.566879	-1.33364	-2.10028	0.335659	0.50498	0.0733857	0.412575	0.642614	0.821893	0.05801	-0.640755	0.371172	-1.15066	0.789436	0.117719	-0.27659	-0.111558	-0.205021	0.420302	0.137196	-0.135911	0.563404	-0.680053	0.119253	0.162755	-0.668211	-0.616307	-0.860791	-0.157952	0.278146	0.96297	0.844206	0.650275	-0.774182
CBFA2T2	14.4863	0.18458	0.103993	-0.607038	0.0250691	0.0735323	-0.0731179	0.632582	-0.112609	0.70099	-0.274023	-0.222906	-0.586641	0.27789	-0.0301809	-0.0358968	-0.101388	-0.0111219	-0.131513	0.159519	0.121833	0.384584	0.251606	0.102869	0.18049	0.278904	-0.159863	-0.263576	-0.0593013	-0.0821481	-0.0327032	0.117044	-0.124415	0.210013	-0.366182	0.121281	0.0704445	-0.179009	-0.0098236	-0.0509441	-0.0742138	0.00568762	-0.0925419	-0.0636882	-0.0578203	0.0783285	0.0907176	-0.0529512	-0.0165585
CBFB	-10.4739	2.18662	1.23965	-1.41434	1.29894	-4.14649	-1.00576	1.87786	2.92008	-2.39305	3.34937	-1.11016	1.08964	0.460073	0.901876	1.67754	-0.740522	1.19745	-1.19413	-2.19971	-0.780781	-0.315163	-0.201114	-0.365668	0.705214	-0.484156	0.0654788	1.19133	-0.0626356	0.759222	-0.0730981	-0.288761	-0.457716	0.339474	0.0209102	-0.141064	-0.0915432	0.818618	1.02815	-0.15563	0.213697	-0.155625	0.740634	-0.164606	0.2856	0.645085	-0.445552	0.0525068	0.179571
CBLB	4.01234	-2.51093	-3.2833	2.02412	0.0580227	-1.26554	0.249259	0.591378	0.57919	-0.616436	-1.56782	-0.435253	0.358417	-0.0856045	0.34746	-1.00495	0.793087	1.27026	-1.66612	0.0564946	-0.786204	-0.784024	-0.523019	-0.176585	-0.249212	1.50133	0.22435	0.265099	-0.255279	0.483756	0.407952	0.289878	1.48375	-0.0032807	-0.128021	-0.189937	-0.35148	-0.162864	-0.59682	0.344704	-0.233365	0.754342	0.0965371	-0.0153267	0.0463298	-0.449691	-0.185424	0.402046	-0.400679
CBLN2	-16.4266	1.63642	-0.331867	-0.403277	1.37435	-2.93503	2.17143	-3.92406	1.67888	1.85443	0.500515	1.80799	0.173203	-1.14486	-0.773081	-0.0907685	-1.4808	-1.71971	-0.640707	2.01069	-1.17651	-0.0703292	-1.75903	0.81664	0.838357	-2.91293	0.586454	-1.01892	1.7192	0.1894	-2.07418	-1.05279	-1.32038	-0.181991	-2.13479	0.18854	-0.648362	-0.129658	0.193045	0.614095	-0.0423109	-0.440806	0.296299	-0.726945	1.07138	-0.247002	0.346746	-0.785	0.725082
CBLN3	-25.4911	-0.322501	0.307461	1.48309	-0.204976	-0.651058	-0.093261	0.510629	-0.329673	0.492613	0.569895	0.163743	0.336309	-0.0140791	0.421109	-0.218693	-0.336643	1.00464	-0.0484725	-0.591953	-0.0278244	-0.494209	-0.15398	0.162818	0.16035	-0.0373551	0.265354	0.0403334	-0.311928	-0.124797	-0.0255	0.179233	-0.0184522	-0.213767	-0.218492	0.119858	-0.232694	0.340432	-0.0084727	-0.226335	-0.353204	0.495209	-0.132588	-0.293093	0.157977	-0.679316	-0.193643	0.193155	-0.288786
CBLN4	-22.3673	-0.367979	0.343043	0.0550583	0.322999	0.633998	0.194	-0.990684	1.80235	-1.00702	-0.10459	1.2015	1.05634	0.864965	-0.0111655	-0.766709	-0.775144	0.395977	-0.0399397	0.717144	0.603718	0.00648753	-0.0728943	0.859932	0.210207	-0.473847	-0.0691764	-0.776125	0.433066	0.195247	-0.40127	0.450768	-0.300043	0.687718	-0.718652	-0.828228	-0.293793	-0.120408	-0.511896	0.202515	0.133827	0.405417	-0.662866	-0.292137	-0.327235	0.336974	-0.92892	0.212637	0.231986
CBR4	-3.38772	-0.608411	0.532954	-2.88782	-0.394443	-0.0627617	0.58357	0.770708	-0.488983	-0.860869	-0.530447	0.161855	-1.70122	0.420188	-0.409595	0.601534	1.12779	0.835393	-0.528454	0.289139	-0.466372	-0.0680175	-0.267873	-0.601486	-1.10396	-1.19182	-0.360364	-0.293263	-0.277312	0.198987	0.060008	-0.236179	0.154682	-0.14493	0.634472	0.9671	0.534641	-0.771667	-0.254888	0.476378	-0.0193906	-0.312015	-0.389179	0.718047	0.138303	0.192626	-0.341903	0.303815	0.04999
CBX5	0.0971411	-3.21273	-1.1956	-1.0727	-2.06892	0.791236	-1.82438	-1.0024	0.278705	1.94909	1.09922	0.267891	0.878871	-0.325003	-0.298108	-0.0608879	-0.374094	-0.701615	-0.0184648	-0.222604	0.40031	0.655437	0.0321555	-0.481379	-0.116813	-0.124776	0.0257865	0.0278043	0.318182	0.353668	0.662162	0.381771	-0.163459	-0.439084	-0.20183	0.258503	-0.382085	-0.192575	-0.0318544	-0.914163	-0.128505	-0.228944	-0.234018	-0.228376	-0.422395	0.123873	0.0395836	-0.389587	0.169223
CC2D2A	7.30912	-0.860749	0.560592	0.0620035	-0.209462	0.51019	-0.167973	0.272374	0.503131	-0.238065	0.401872	-0.14929	-0.291967	-0.0701436	0.0629599	-0.261232	-0.473373	0.299516	0.401274	-0.119724	0.235912	0.405297	-0.188758	-0.125206	0.0787288	-0.318686	-0.118562	-0.0608632	0.136544	0.16518	0.217462	-0.0828486	0.339171	-0.0002565	-0.0318993	0.255921	-0.0753452	-0.204189	0.154241	-0.261435	0.251907	-0.397	-0.36001	-0.188142	0.048141	-0.0992749	0.0551148	-0.105987	0.318756
CCAR1	7.50929	-0.349303	-0.296432	0.75997	-0.404491	-0.0021735	-0.814406	0.390559	0.174246	0.342417	-0.113618	0.138395	-0.0251515	-0.0615484	-0.21085	-0.163852	0.128784	0.290708	0.0388897	-0.0654262	0.00984796	0.291919	0.601241	0.136614	-0.0933463	0.105214	-0.346176	-0.170957	0.441977	-0.164565	0.192033	0.193399	-0.232293	0.0516861	0.151647	-0.0285464	-0.0533128	0.0312297	0.0983909	0.100207	-0.0626141	-0.129802	0.044236	-0.0409621	-0.142722	-0.148494	0.00781212	0.0587313	0.074777
CCBE1	-16.0437	8.35487	2.27846	3.64747	5.19105	-2.17953	2.02416	-0.997526	-0.456961	-1.00833	-0.984915	3.67243	-1.04196	-0.146653	1.09177	-0.0125066	-0.860481	-0.932928	0.987767	0.276531	1.93581	0.372267	-0.0736638	1.46946	-0.75715	-2.026	0.467211	0.476627	0.754496	0.4947	-0.593043	-0.0447106	-0.0413892	2.00425	-0.59967	0.173081	0.162548	-0.999602	1.39096	0.129709	0.0673622	-0.684238	0.893417	0.225266	-0.569877	0.135362	-1.28365	-0.30231	0.432975
CCDC112	-9.48642	1.29138	-1.51949	-2.16452	1.03176	-2.29458	0.0657846	0.383457	-0.95925	-0.574761	-0.078865	-0.573763	0.747072	1.1333	0.0500498	-0.777994	0.143997	0.663678	0.68348	0.628557	0.0747797	-0.476546	-0.0251041	0.82014	-0.0085865	-1.0226	0.543572	-0.163117	0.181832	-0.38132	0.159477	0.19076	0.133744	0.568906	0.161458	0.656815	-0.426823	-0.545638	-0.0426574	0.00771315	0.194921	0.213539	-0.0574249	-0.397857	0.271866	-0.16514	0.578428	0.145498	-0.0286776
CCDC125	-5.73667	1.23118	-1.62338	-0.848407	1.56615	0.937634	0.872696	-0.834308	0.451446	0.457494	0.364562	0.203895	0.990367	-0.103468	1.24283	-0.590809	1.04202	-0.165654	-0.135252	0.644373	-1.21308	0.0292715	-0.416588	0.13936	0.0909682	0.298513	-0.812576	-0.371656	-0.0891768	-0.0736596	-0.0737467	-0.0113045	-0.669781	-0.362769	0.21081	0.790999	0.521381	-0.543242	0.70178	0.190002	-0.143614	0.00217176	0.0861909	-0.374165	0.0635398	0.596931	-0.139503	0.210572	-0.0632591
CCDC136	-0.816229	-5.19914	0.316929	-1.19651	1.22507	1.2692	-0.187778	-2.47189	-1.52031	0.756146	1.89233	-0.411889	-0.708006	0.296025	-0.396692	-0.0087472	0.178775	1.02588	0.0753531	-0.189466	-0.0861407	0.325945	0.264543	1.12387	-1.19873	-0.735922	0.861814	-0.382531	0.660173	0.448587	0.822768	0.94943	0.0399106	0.771112	0.3432	0.139809	-0.0721097	0.312079	0.742393	-0.359994	0.112201	-0.0974625	0.40795	-0.0202736	-0.0010587	0.170645	0.0549916	0.439529	-0.318301
CCDC141	-24.814	-0.793763	1.20313	0.667428	-0.136032	1.52657	0.889839	0.618566	0.405459	0.177313	-0.299742	-0.132106	-0.807962	-0.0034258	0.0822556	-0.343743	0.544265	-0.464037	-1.19565	-0.628593	-0.50183	0.0694733	-0.0719014	-0.125575	-0.763338	0.273468	0.464209	0.00372793	-0.361647	-0.972206	0.166489	-0.497481	-0.645884	0.112751	-0.290628	-0.415888	0.0099208	1.11443	-0.478295	-0.599267	-0.256594	0.214686	0.527834	0.150468	0.0895492	0.381866	-0.350612	0.0168564	0.11802
CCDC146	-3.11886	0.331183	-0.695116	0.899088	0.270199	0.853916	-0.783991	1.96219	-0.165143	-0.611643	-0.0436615	0.174688	-1.32637	-0.318651	0.230648	-0.254321	1.0807	-0.574183	0.0097069	-0.0918636	-0.256535	0.681387	0.542218	0.22134	0.820123	0.245355	-0.17299	0.1686	0.0596103	0.088302	0.00712013	-0.176508	0.377689	0.0806892	-0.337903	-0.324062	0.450827	-0.0417404	-0.257389	0.582415	-0.395944	-0.400266	-0.0747231	-0.0539916	-0.439749	0.441969	0.423037	-0.104803	0.423355
CCDC148	3.70127	0.841384	-0.561665	-1.92228	0.059185	-1.16514	2.21188	2.89813	0.708481	-0.941887	-0.0386567	0.0926073	0.300745	0.536871	1.63421	-0.65905	-0.553511	0.067626	0.105841	-0.33991	-1.22287	0.0530825	-0.379056	0.537016	1.29034	-0.159394	0.126878	-0.355174	-0.0827495	0.406047	0.120287	0.180568	-0.300622	0.611577	0.0558256	-0.304883	-0.500119	-0.159673	-0.0965247	-0.192072	-0.380223	-0.685174	0.162788	0.165978	-0.329362	1.10962	0.183213	0.46335	-0.139624
CCDC158	5.3963	-3.16343	-3.17482	-1.52881	0.316185	-0.0405605	1.78882	0.0768712	-0.603727	-0.899099	-0.49485	-1.12594	-0.205512	0.537208	-0.215801	0.35885	0.787548	-0.662138	0.530219	0.634184	0.150501	0.537113	0.246834	0.200721	-0.0623038	-0.527458	-0.0527266	0.0291763	0.0460392	-0.257262	0.363452	-0.368203	-0.0784873	0.140069	0.200703	0.837249	-0.0148772	-0.275265	-0.11188	0.513101	0.0139461	-0.290307	0.35019	0.0870338	-0.0040951	-0.110481	-0.13434	0.299464	-0.0858971
CCDC170	-24.6849	-0.494109	-1.02591	0.0184608	0.139898	-0.426918	0.745762	-0.266456	0.819882	-0.225655	0.370739	-0.0510654	0.0752863	0.181627	-0.624888	-0.105196	-0.64771	-0.51612	-0.402224	-0.735598	-0.344432	-0.550049	0.335988	0.213499	0.23207	0.164505	-0.433177	-0.154343	0.630433	-0.143655	-0.206424	-0.413287	-0.588582	-0.365022	-0.0659187	-0.0610646	0.0377613	0.0703492	0.0653272	-0.0391947	-0.0717845	0.0404119	-0.254186	0.398701	0.551395	-0.549457	-0.0226797	0.0467841	0.00670546
CCDC171	-6.49091	-0.085102	-0.456069	1.82336	0.332644	-1.721	-1.12818	0.852389	-0.291012	-0.620221	-0.419807	0.57366	-0.408738	-0.459256	0.887089	-0.843887	-1.7757	-0.105993	-1.72623	-0.193506	-0.647967	0.384693	0.552727	-0.171487	0.391377	0.572505	-0.61244	-0.158726	0.932053	0.843041	-0.432768	0.103641	0.481826	-0.0234887	-0.198458	0.586156	0.609247	0.714423	-0.307487	0.574488	-0.0671663	-0.511473	0.14618	0.0829189	-0.222995	0.125557	-0.47524	-0.297678	-0.240346
CCDC175	0.767697	3.06247	-2.77555	-0.916995	-0.797883	-0.281663	0.951373	0.423005	2.49064	-0.434869	-1.15782	-2.3073	0.393675	0.0268283	-0.596056	-0.0267038	-0.373744	-1.16153	0.308574	-0.547617	0.173334	1.36984	-0.102849	0.53449	0.310814	-0.356386	0.264278	0.194322	-0.758075	0.0953621	-0.0923413	-0.371129	-1.41952	0.251062	0.525631	0.175578	-1.16681	-0.122872	0.256885	-0.453932	-0.288673	-0.274438	-0.315187	-0.278557	-0.375551	-0.395735	-0.384346	0.228323	-0.451415
CCDC178	-25.2463	0.484246	0.188553	0.919046	-0.403815	0.0835091	0.312008	-0.336368	-0.0741709	-0.043641	-0.0735541	0.00549254	0.15117	0.0724213	0.0102028	-0.150607	0.194575	0.29522	0.185389	-0.0994643	-0.0609638	0.0289384	-0.166657	0.318095	0.009634	0.0454963	0.154369	0.0633896	0.645211	-0.162168	0.279474	-0.563727	-0.562488	-0.232643	1.14592	0.036257	-0.32658	-0.0708799	-0.219483	0.248578	-0.339341	0.332508	-0.255597	-0.284086	-0.184031	0.179799	0.388868	0.084391	0.00650569
CCDC18	-1.42183	1.00721	0.247565	0.717422	-0.0710417	-1.50561	-0.796886	-0.170729	0.188046	-0.990057	0.103169	0.0763611	-0.058333	0.452135	0.250161	-0.0826764	0.370396	0.745335	-0.501186	-0.221391	0.0129357	-0.261642	0.232627	-0.353783	-0.263243	0.454865	-0.230405	0.140948	0.117585	0.490433	0.122563	0.567777	0.18992	-0.0589728	-0.115184	0.441115	0.120263	0.373715	-0.222786	0.17602	-0.0049147	-0.178452	-0.0371995	0.482599	-0.0611692	0.152071	-0.164425	0.26773	-0.030474
CCDC186	-0.267527	-0.788315	0.553118	1.27777	1.22358	0.161758	0.401364	0.0965257	-0.0835876	-0.0769266	-0.218326	-0.276555	0.110443	0.180164	-0.537407	0.162945	0.432391	-0.287154	0.259112	-0.134211	0.174371	0.233194	0.402505	-0.20187	0.0382542	0.239346	0.0779215	-0.109841	-0.0209829	0.163989	0.186564	-0.0755576	-0.0403434	-0.28854	-0.125387	0.364453	-0.164607	0.0690354	0.296405	-0.132447	0.233093	0.106886	0.00397669	-0.060244	-0.0545055	-0.0758096	0.146042	0.0405346	0.03945
CCDC189	-0.542713	1.4106	0.697255	-3.05647	1.57716	1.92174	-0.638662	0.545753	0.933775	-0.251355	0.0608131	-0.734003	-0.823512	0.144788	-0.985479	0.412881	0.161613	0.248251	0.45101	0.114379	-0.183839	-0.787764	-0.156687	-0.26648	0.113762	0.953856	-0.112705	0.0584918	0.927662	-0.22268	-0.432942	-0.030142	0.143168	0.0840106	-0.466054	-0.668071	0.208299	-0.219836	0.242913	0.200085	0.0124737	-0.240908	0.0463508	0.0999181	-0.496585	0.150131	0.00970042	0.216336	-0.0192208
CCDC3	-19.6509	8.26653	0.340852	3.06535	-1.51195	-0.436797	0.0332369	1.20508	-1.59706	1.17946	1.56459	0.467864	0.0503502	1.40192	0.353943	-3.11609	-0.89173	0.525168	0.83352	-0.212569	0.797708	-0.810565	-1.38648	-1.09528	0.848956	0.43152	0.639604	0.23799	0.0900508	-0.541758	-0.743231	-0.81491	0.0521373	-0.613027	0.0791428	0.0837207	-0.430299	1.13737	0.0875843	0.54626	-0.218221	0.51825	-0.774931	0.691416	-1.06611	-0.381642	-0.417784	-0.0895633	-0.0731956
CCDC30	12.9275	0.83318	-4.49483	-0.22617	-0.0550568	1.80135	0.40496	0.901205	-0.758451	0.278609	0.924478	1.64979	-0.714471	-0.360719	-0.440624	0.475814	0.055393	-0.114742	0.433108	-0.787646	-0.962561	0.0891656	0.04437	-0.906577	-0.113853	0.392735	-0.146485	-0.0021972	0.777683	0.33707	-0.305526	0.0233265	0.283706	-0.0261824	-0.227276	-0.197697	0.219737	-0.417646	0.122339	-0.262949	-0.328533	-0.220986	-0.224122	-0.119265	-0.210754	0.0511381	0.220773	0.20344	0.428137
CCDC3:LOC118151249	-18.4927	-0.885756	0.0778636	1.18881	0.0378076	-1.69075	-1.38902	2.51223	-0.96349	0.835648	-0.450314	-0.666654	2.8051	-1.75516	0.745737	-0.85433	0.752006	1.14595	-0.093641	0.467803	-0.798105	-0.0379776	-0.495843	0.97202	-0.163353	-1.15062	-0.16411	0.504751	-0.95514	0.494623	-0.168555	0.540419	-0.884772	-0.187754	0.291505	1.07481	-0.0670501	0.0752697	-0.404652	-0.888563	-0.572861	0.203849	0.217219	0.0135456	0.0109559	-0.293051	0.606884	0.63427	0.084447
CCDC3:rna-NC_025586.1_1081..2637	33.903	-3.48315	-0.30517	7.27447	-0.955915	-3.75462	-2.52562	3.34204	-2.2699	0.369792	0.52485	0.520023	5.73617	-3.09017	0.997487	-1.72806	0.357169	0.561482	-0.569374	1.00609	-0.750019	2.19327	0.659579	1.07254	-1.61014	-2.42882	-0.906299	1.29707	-0.828628	0.38432	-0.0825067	1.22725	-1.12146	-0.366198	0.469572	2.00889	0.126009	-0.131867	0.0740048	-1.32187	-0.318234	0.221797	-0.0011991	-0.0719713	-0.023846	-0.435119	0.400037	0.0368681	0.128038
CCDC3:rna-NC_025586.1_70..1018	26.0706	-2.5471	1.49802	7.17774	-1.40542	-4.28483	-1.84952	3.28999	-1.77286	0.218996	0.7902	0.895161	5.10459	-2.8581	1.04889	-0.914003	0.64231	1.1054	0.0487396	1.04432	-0.717281	1.57491	0.167605	0.820376	-1.11198	-1.65377	-0.747328	1.26021	-1.23468	0.563864	0.0715954	0.811662	-0.988426	-0.269014	0.430028	1.91988	0.378827	-0.1503	-0.0720671	-1.02823	-0.572865	0.130118	0.0812756	-0.0638197	-0.125003	-0.388896	0.304938	0.195679	0.0778681
CCDC47	-0.480531	0.397402	0.59436	-0.307464	0.66649	-0.0031815	-0.115051	0.635941	0.353015	-0.0760502	0.272269	-0.142623	-0.183089	0.113053	-0.156851	0.110909	0.474593	0.212398	-0.0403481	0.0501813	-0.0148903	-0.0078671	0.302632	0.178625	0.0989172	-0.0459427	-0.314592	-0.275372	-0.0930599	0.195376	-0.0508444	0.0934965	0.0673268	-0.0025866	-0.0234521	-0.0867555	-0.0069042	0.2168	-0.109335	-0.100812	-0.188101	0.116895	0.0694238	0.0496071	-0.0425566	0.10839	0.0246633	-0.106162	-0.0844513
CCDC50	-9.16575	-6.73378	0.453323	1.99308	0.557171	-2.18233	0.18068	-1.0711	1.78771	0.783798	0.873405	0.220487	0.18558	0.380323	0.364543	0.748202	-0.115057	0.271262	0.674014	-0.0349135	-0.35377	-0.207919	-0.922013	0.962845	0.415985	0.365786	-0.263838	-0.0409608	0.19805	-1.36982	0.0728769	0.305513	0.00839635	-0.478157	0.896196	0.029897	0.0122373	0.394436	0.226359	0.536312	0.00246614	0.160801	0.538845	-0.142341	-0.300656	0.3182	0.0685391	0.925215	0.137832
CCDC57	-6.59814	3.19495	-1.88175	0.698781	-2.18504	1.97407	-2.03579	1.25695	0.221075	0.762919	-0.467003	0.60033	-0.775075	-0.498622	-0.036246	0.723759	-0.54839	-0.0924725	0.730533	0.169445	-0.450249	0.438671	0.0369306	-0.48405	-0.0912126	-0.449047	-0.48831	0.143061	0.0775362	0.133728	0.275065	0.0546268	0.173344	-0.181837	-0.169016	-0.0321447	-0.339447	0.265613	0.475852	0.113165	0.291319	0.0545245	-0.0950151	-0.0020775	-0.0817179	0.316752	0.327602	0.295256	0.134942
CCDC6	4.95354	0.284589	-0.89012	0.814762	0.123321	0.343988	0.259155	0.784209	-0.427125	-0.0254671	-0.002333	-0.275191	0.11878	-0.0824185	0.597326	-0.257954	0.290773	0.314196	0.473074	-0.67071	-0.241517	0.502104	-0.354001	0.0684909	-0.312659	-0.381917	0.159056	0.0576898	-0.125139	0.216276	-0.2112	-0.223128	0.466173	-0.290457	0.633464	-0.1243	0.0353646	-0.25011	0.00510729	-0.147135	-0.124888	0.228711	0.048761	0.295616	0.20547	0.265709	-0.323424	-0.123733	0.357553
CCDC60	-24.049	-1.16923	-0.879072	0.38224	0.293921	0.893983	0.574863	-0.0768448	-1.46117	-0.0301907	-2.73544	-0.808019	-0.309349	-0.563772	1.23003	-0.747689	0.47957	0.288372	0.20897	-0.685321	-0.341621	-0.0012175	-0.206045	0.230963	-0.722913	0.0981491	-0.821396	0.317873	-0.139968	0.387506	0.397863	-0.228215	-0.285297	0.653126	-0.429444	-0.0462959	-0.556384	0.276835	0.291959	-0.496791	-0.0907563	-0.212922	0.158652	-0.0429419	-0.250354	-0.118215	0.035431	0.0991958	0.307793
CCDC65	-12.485	6.11107	-0.114943	-2.48543	0.41114	0.725521	0.126994	0.72955	1.29909	-0.176498	-0.178022	0.370148	-0.199859	-0.361888	-0.147252	-0.0171734	0.576728	0.646148	0.16393	-0.0341199	-0.0300252	-0.164162	-0.292324	-0.289434	0.627141	0.122135	-0.370787	-0.0482218	0.608785	0.631287	-0.287465	-0.0554407	-0.134404	0.197674	-0.280584	-0.420162	-0.07287	-0.149608	-0.0814491	-0.158682	0.263057	0.137535	0.125529	-0.0227349	-0.487263	-0.227274	0.10114	0.238246	-0.249584
CCDC7	5.84474	0.587773	-0.214328	-3.46058	-0.949162	1.30854	-0.838419	0.287787	1.09299	1.0325	-0.469854	-0.480258	-1.49895	-0.269095	-0.7011	0.565357	-0.170185	0.191842	0.356893	-0.448524	-0.242271	-0.450213	-0.0050389	-0.613529	0.130719	0.48426	-0.431427	-0.674537	0.311536	0.286299	-0.0187867	-0.37328	0.166515	0.24246	-0.279174	-0.135107	0.297371	-0.073995	-0.3875	0.551723	0.0349222	0.154224	0.0133926	-0.465918	0.269092	0.00610787	-0.410579	0.13299	0.192608
CCDC82	-6.38921	0.904702	-0.19767	0.336138	-0.0231685	-1.24244	-0.448206	-0.173346	0.081494	0.544978	2.21125	1.15102	1.06402	-0.189099	-0.163605	1.48209	0.20974	-0.684723	-1.22193	-0.59215	0.538779	-0.69913	0.0945968	-0.215263	0.0293289	0.439542	-0.256698	0.611094	0.111548	0.202421	0.442319	0.679654	0.199464	0.0114399	-0.486865	0.176916	0.415708	-0.039853	-0.0961242	0.366943	0.607108	0.114634	0.214021	-0.119409	0.30953	0.245766	-0.014681	0.308095	-0.171985
CCDC85A	14.3938	2.71973	-2.70243	1.13422	1.16211	-1.26768	0.0148614	-5.76147	0.863872	-3.86025	0.850644	0.118317	-0.382842	-5.0908	-1.25778	-1.98617	0.14767	-1.39891	1.72402	-4.00747	0.912055	-0.0403052	-0.0096749	0.0672005	-1.45795	0.974198	0.124226	-1.04775	-0.758801	-1.60724	1.56739	-1.83743	0.935522	1.96946	0.131144	-0.430261	-2.28013	-0.600808	0.500856	-1.62679	-0.456995	-1.47035	-1.58989	0.432026	0.225166	0.662544	-1.98667	-0.851965	-0.547993
CCDC88A	21.0999	-0.841104	-0.0302334	0.0293492	-0.138814	-0.419878	-0.168087	-0.327151	1.20701	0.0211107	-0.828658	-0.221605	0.161747	-0.469181	-0.233539	0.174171	0.443429	-0.690603	0.132745	0.797263	-0.0306327	-0.283886	0.160123	0.193273	0.136876	-0.0190841	-0.0954806	-0.125743	0.795195	0.0283484	0.0479675	-0.0594222	-0.59404	-0.158386	0.156028	0.0746828	0.196436	-0.395979	0.0495524	-0.0337413	-0.101762	-0.0040716	0.367763	0.100535	-0.194485	0.12658	0.257788	-0.141994	-0.0719441
CCDC88C	-23.7266	2.52569	-0.675297	-0.0143809	-6.35537	0.66989	0.0863145	0.780915	-1.84086	-0.12078	-0.246198	0.278758	0.200184	1.81274	-1.49826	0.0601974	0.391301	-0.105767	-0.366267	0.187691	0.098389	-0.152425	0.092742	-0.408116	0.0945939	0.095683	-0.280589	0.140085	-0.372352	-0.221782	-0.17767	0.415005	-0.350212	0.28719	-0.108859	0.181112	0.397394	-0.30459	0.00939685	0.0731161	0.143912	0.364145	-0.0483553	0.0492566	-0.118323	0.0610233	-0.153481	-0.0405517	0.0987211
CCDC91	15.6787	-1.01591	-0.516943	1.24267	0.360552	-1.23553	0.357438	0.810495	-0.115198	0.0225919	0.48836	0.615266	-0.404966	-0.107024	0.0453914	0.408758	-0.438422	0.329005	0.352002	0.5691	-0.392835	-0.140503	-0.231769	0.151422	-0.293728	0.468157	0.134589	0.143983	0.411572	-0.0368114	-0.274078	0.511641	-0.0067589	0.247524	0.0196383	-0.0976622	-0.230359	0.0543378	0.328515	-0.0277353	0.423827	0.094671	0.204002	0.108734	0.371159	0.601377	-0.193689	0.0382511	0.064543
CCDC93	-2.91976	-1.4034	-0.348096	1.47525	-0.468264	-0.18607	-0.292336	0.156781	-0.359579	-0.122512	-0.431445	0.54135	-0.286261	0.0207743	-0.156094	-0.0138941	0.582409	0.109214	0.0974041	0.0669301	-0.428391	0.151077	0.357321	-0.427457	-0.0977514	-0.104364	0.0374724	-0.243946	0.138426	0.275889	0.00884883	0.0114892	0.020834	0.319582	-0.0175506	0.146411	0.00702705	0.143004	-0.0281407	-0.225953	-0.0005537	-0.0968386	0.255392	0.039588	-0.423304	0.165187	-0.0637983	0.0257011	-0.106975
CCK	-15.7897	1.83305	7.91611	-4.93007	2.25689	-6.23397	-1.21251	-4.57558	-1.08832	-1.58	0.885376	-0.892469	1.84158	-0.593901	-2.01963	-3.36733	2.12332	0.913905	1.67732	1.71589	-2.02523	-0.691949	1.47386	-0.55356	0.351009	0.191124	-0.0847946	-0.580581	-2.39587	-1.22132	0.576756	0.419835	-0.851347	-2.89106	-1.23213	-0.450389	-0.251229	-0.0986464	0.103233	0.987893	0.811022	0.235919	-0.0002719	0.219933	-1.62659	-0.206247	0.188762	-0.658778	2.5274
CCM2	-2.72332	2.56478	0.864654	-0.669058	-0.763405	0.767659	-0.0305428	1.24744	-0.392471	0.754694	0.00526394	-0.748678	-0.262886	0.917787	0.138939	0.103853	0.467416	0.571816	-0.332496	0.0440016	0.273501	0.0590172	0.0550675	0.120072	0.223353	-0.247946	-0.70592	-0.185173	-0.24323	-0.0688137	0.00375349	0.135768	-0.362844	0.34848	-0.270948	0.0646743	-0.247148	0.222987	0.105293	0.00056993	0.0204077	-0.141623	0.332859	-0.0427345	0.137951	-0.0867774	0.0690364	0.228378	0.0707935
CCND2	-18.2718	3.58776	3.98731	0.64347	-0.997692	0.789107	-1.8125	-0.267018	-2.21474	-0.421279	-0.0477997	-0.639427	0.0592326	0.223395	-2.25618	3.06048	-0.426004	-0.537216	-0.194766	0.0320177	1.1195	0.192819	-0.179846	-1.31511	-1.36056	1.47567	1.60296	0.971587	0.774047	-0.96182	-0.760368	0.231699	-0.866907	-0.590472	-0.705416	-0.3677	-0.13288	-0.940179	0.457974	-0.392496	0.0275844	0.231656	-0.222549	-0.471435	0.535343	0.635228	-0.769612	-0.265961	0.594949
CCND3	-22.1357	3.78873	-0.183289	-1.2101	-0.43466	-0.756274	-0.226	2.08498	0.748939	-0.758382	-0.244805	0.906597	0.495677	-1.0665	0.802459	0.297439	-0.170967	-0.152825	0.492702	-0.370188	0.154148	0.568941	1.09582	0.406591	-0.359654	-0.0082951	-0.510033	-0.330839	0.390181	-0.0267476	0.247784	0.152905	0.197661	-0.546463	0.595428	0.322103	-0.339931	1.13975	-0.151803	-0.706735	0.0596777	-0.84923	-0.115051	-0.17698	0.686002	0.365847	0.16181	-0.411284	-1.22413
CCNH	18.2376	0.481671	5.08396	0.304658	-1.36471	-3.21939	-0.0338508	-0.417277	-0.354203	0.294188	0.294079	0.063268	-0.377241	0.152334	-0.213353	0.553673	0.128456	0.0474526	0.193139	-0.613375	-0.449833	-0.35439	-0.512425	-0.0695562	0.30558	0.504917	0.388092	0.191786	-0.0920826	0.0817304	-0.226528	-0.404088	0.212081	0.100405	-0.134715	-0.219	0.0586364	-0.24327	0.198104	-0.111586	-0.0518368	0.0987702	0.220559	-0.183276	0.0138542	0.139233	-0.25825	-0.214943	-0.0228966
CCNI	-6.0335	-1.27789	1.84579	2.46099	-1.06042	-0.710595	1.26838	0.569624	0.0943752	2.25815	0.725186	-0.591062	1.18243	1.52708	2.02e-05	0.220637	-0.334434	-0.51478	-0.127844	0.380351	0.296777	-0.503073	-1.22446	-0.205159	0.779272	1.08322	0.915313	-0.284425	0.0299637	0.331893	0.262178	-0.477607	-0.256459	0.14723	0.0658275	0.190077	0.3666	0.0499952	0.0846314	0.0498029	-0.198189	0.138257	-0.547433	-0.221268	-0.31492	0.290798	-0.174189	-0.82373	0.262739
CCNJL	-24.2078	-0.730329	0.575585	2.59185	-0.0059567	-1.63273	-0.518964	1.47036	-0.801642	1.47279	0.911913	1.01395	-0.13927	-0.0730644	0.922807	-0.383931	-0.751127	1.27189	0.140342	-0.321295	-0.305309	-0.952214	-0.0362409	0.239708	0.162182	-0.535901	0.260347	-0.46202	-0.801504	0.56237	-0.229324	0.193637	0.0101259	-0.0881742	-0.36142	0.358876	-0.533503	-0.449813	-0.405323	-0.636087	-0.099567	-0.305495	0.143348	0.279164	0.15804	0.0387053	-0.591582	0.0508473	0.248698
CCNT2	9.06496	0.107927	0.293774	1.61664	-0.0917441	-1.13268	0.85043	0.286887	0.180495	0.096971	0.449882	-0.190426	0.179068	0.263742	-0.209018	0.110925	0.321502	0.0214016	-0.129549	-0.272283	0.201927	0.141618	-7.02e-05	0.0062158	0.294433	-0.058398	-0.116143	-0.0082473	0.268913	-0.203157	0.0665475	0.17519	-0.0744627	0.137634	0.0395606	-0.0332457	-0.0429193	-0.0274016	-0.162541	-0.165776	0.0230716	0.100751	0.0788428	-0.0192171	0.121164	-0.0637591	-0.0333351	0.0408342	0.0864913
CCNY	19.4407	1.08955	-0.693815	-0.777496	-0.725256	-0.1693	-0.715921	-0.258943	1.12425	0.692311	-0.71138	-0.283441	-0.317112	-0.666075	0.557918	0.4983	0.453109	0.128114	-0.0386929	0.0730433	0.106364	-0.0157419	-0.169453	-0.0439381	0.25187	-0.384728	0.275781	-0.320864	-0.0699972	-0.0429523	-0.0245339	-0.551891	-0.465256	-0.319716	0.567867	0.295272	0.37862	0.00874022	-0.112946	-0.223173	-0.226865	-0.0582911	0.353145	-0.11952	-0.429002	-0.0748698	-0.25178	-0.0982586	0.00532466
CCNYL1	-7.40565	3.23877	-1.86055	-0.369503	-1.0159	0.17031	2.5739	-1.52486	1.20619	0.33303	-0.566955	-1.7239	0.754224	-0.0734766	0.503037	-0.191558	1.13682	0.0807397	0.716951	-0.170463	0.582034	-0.282212	-1.05729	-0.0757786	0.606139	-0.101565	-0.57495	0.254595	0.983613	-0.270424	0.4012	-0.0949449	-0.64646	-0.360636	-0.787179	0.291522	0.241768	0.0514677	-0.648461	0.258928	-0.287559	0.341896	0.544796	-0.218523	-0.41846	-0.503756	-0.120235	0.118954	-0.0450506
CCPG1	7.75789	1.38045	0.11044	-0.676052	-0.814836	-0.668501	0.106972	0.328242	0.955803	0.388769	0.718463	-0.203513	0.0217466	0.497278	-0.372855	0.403872	0.2024	-0.366686	0.304789	0.0354556	0.0912185	-0.0037007	-0.176293	-0.137188	-0.0930581	-0.0928474	-0.501056	0.0211566	-0.102572	0.141073	-0.0748873	-0.1015	0.202246	-0.0845161	-0.103694	-0.0662045	-0.140757	0.193249	-0.150359	0.0848963	0.0176219	-0.136055	0.00558046	-0.314756	-0.0258968	0.0437033	-0.0261241	-0.0878991	0.195769
CCSAP	-4.80921	1.89874	2.62068	-0.46791	-0.78609	-0.777469	-1.65675	-1.12627	0.415919	2.21124	0.53155	1.0716	0.0129587	-0.415502	-0.0224764	0.0394179	-0.602038	-1.46202	-0.0248226	0.546144	0.409679	0.00414638	-0.46138	-0.127025	-0.0022303	-1.19886	0.385314	-0.450349	-0.0566948	-0.119846	0.246943	0.170742	-0.0770748	-0.39553	0.537085	0.712547	-0.4822	0.128355	0.449789	-0.397352	-0.395787	0.165792	0.229193	0.520259	-0.58258	-0.0660941	-0.209205	-0.427941	0.00802894
CCSER1	43.7543	-0.423676	1.10015	1.60148	0.771759	-1.4945	0.581738	1.57263	0.220081	0.467504	-0.934318	-0.0103801	-0.50528	1.4132	-1.06791	0.96125	-0.748084	-1.04593	0.687022	0.132848	0.728886	-0.117665	-0.0628644	-0.29053	0.144523	0.147762	0.0548425	0.360793	-0.0652981	-0.544843	0.242218	-0.687983	0.328535	-0.0614087	0.147893	0.0397117	-0.312586	0.455864	-0.170072	0.602612	-0.216999	-0.0331596	0.0109097	0.0358216	0.104926	0.279925	-0.0430793	-0.104045	-0.0247322
CD109	-2.97142	-2.7335	-2.2669	0.882755	-0.787633	-0.192384	-0.571951	-0.0878712	-1.00544	-0.998656	0.960428	-0.157284	-0.498357	-0.83307	0.114122	-0.524282	-0.926065	0.266868	-0.489895	-0.589504	-0.217774	0.023525	0.766326	0.15364	-0.542518	0.311675	0.216669	-0.414012	-0.108747	0.469025	0.647778	0.196966	0.52876	0.199156	-0.26171	0.428107	0.15015	0.237716	0.0397649	0.82967	0.171059	-0.219983	-0.370285	0.271017	0.0750835	0.0774086	0.539947	-0.229209	0.0344165
CD164	-17.9101	-0.22993	2.61697	0.860008	1.1015	-0.888648	0.00597592	0.048674	0.830921	0.874507	0.508017	-1.61047	1.36854	0.465958	-0.267993	0.830457	1.02686	-0.154891	-0.627495	0.412558	-1.24792	0.337485	-0.300658	0.737495	-0.0411963	0.155666	-0.842476	0.147199	-0.583682	-0.380427	0.0521858	0.246518	-0.787747	0.531078	0.35503	0.0590362	-0.162295	0.557071	-0.105923	-0.0309957	-0.257408	0.0171628	0.17284	0.296857	-0.248213	0.195391	-0.31899	0.03697	0.112813
CD24	-23.9239	-0.391274	0.58988	0.309235	-0.137396	-0.188233	-0.815181	-1.12053	-0.250391	-0.160833	-0.895463	1.59006	-0.83303	-0.455037	-1.72844	1.01717	-0.645274	1.26348	0.299041	0.986255	-0.493162	0.61777	-1.13203	0.586576	-1.32724	0.39108	0.206021	0.709845	0.863773	-0.463151	0.104691	0.39486	0.288467	-1.0735	-0.941913	0.752637	-0.437707	-0.505945	0.0417141	-0.22508	-0.163583	-0.181262	-0.0391266	0.410398	0.936467	0.499318	-0.518888	0.120083	-0.124761
CD2AP	5.3698	-5.50375	0.862811	2.66331	-2.11032	1.01811	0.284625	-0.347359	0.36768	2.26441	0.270576	0.17158	0.414575	0.11272	-0.528397	1.25683	-0.178818	-0.334935	0.905781	-0.420994	-0.427524	-0.235386	0.483334	0.477121	0.0418834	0.472916	-0.199361	-0.0229111	-0.201035	-0.290853	0.221394	0.436752	0.0938466	-0.0282057	-0.473983	-0.695522	-0.288473	0.253682	-0.599095	-0.328049	0.235081	-0.258704	-0.323598	-0.725076	0.142757	0.527076	0.41822	0.284054	0.239685
CD36	-25.2825	0.728482	0.202775	0.23231	0.433559	-0.355415	0.208989	0.611998	0.0971619	-0.383554	-0.548455	0.140797	-0.358737	-0.0387872	0.0684146	-0.0342112	-0.0245254	-0.259846	-0.0044013	-0.095718	0.405673	-0.354988	0.378144	0.18859	-0.24715	0.25631	-0.16501	-0.15543	-0.354683	-0.0542771	0.146609	0.11395	-0.368322	-0.525885	-0.0255031	-0.24552	-0.0327564	-0.0795158	-0.23697	0.106982	0.365605	0.215252	-0.0832575	0.0741136	0.0635322	0.229282	0.154012	-0.0056242	-0.10736
CD44	-23.2642	1.38868	-0.738243	-0.232336	1.02631	-0.805976	0.805638	0.213756	0.421746	0.213695	-1.01323	-1.83894	-0.530203	0.596133	0.4178	0.37549	1.4408	1.47496	-1.05836	0.693667	-0.670086	0.219326	-0.121532	0.573962	-0.832669	-0.333013	0.431196	0.62031	-0.503461	0.365437	0.271484	0.750531	0.839821	0.121313	0.978517	-1.19296	0.900139	-0.47953	-0.122543	-0.19885	-0.467172	-0.110261	-0.085992	1.09775	0.649142	-0.060939	-0.732623	-0.412307	-0.0251661
CD46	-8.36014	-1.69605	-0.566906	-0.596361	1.63474	-0.76467	0.946814	0.496034	-0.189433	-0.691491	-1.63089	-0.8933	-0.883366	1.0006	-0.443505	0.552025	0.994896	-0.647325	0.205167	0.535776	0.0821106	0.0713036	0.488235	-0.187073	0.172077	-0.142912	-0.0705959	-0.543684	-0.314505	-0.552912	-0.126108	-0.480671	0.0005504	-0.210872	-0.158118	0.37272	0.318121	0.394072	-0.0998915	0.241106	-0.0116249	0.58837	-0.365042	-0.25424	-0.206333	-0.28927	0.435222	0.138945	-0.0018638
CD47	4.45582	1.81594	2.11436	2.08896	-0.487736	-0.727821	0.944857	-0.268856	0.253201	0.352482	0.372334	-0.494854	0.771197	0.103903	0.560832	0.962993	1.03939	0.0323713	0.75842	0.767784	-0.332406	-0.318456	-1.09049	0.641971	-0.184686	0.0957723	-0.464957	-0.616056	-0.175266	-0.710172	0.34069	0.448368	0.0485352	-0.312672	-0.439312	1.01654	-0.646206	-0.384917	0.321481	-0.0373821	0.624191	-0.144938	-0.238037	-0.388721	0.31765	-0.0626448	-0.26033	-0.149362	-0.0539243
CD63	-24.5446	-0.700088	1.08572	-0.595799	0.00114855	-1.30877	-0.0191456	-0.136065	0.559039	0.928932	-0.223936	-0.189972	0.700529	-0.127252	-0.692582	-0.0488093	1.247	-0.242991	0.367343	0.560178	-0.272529	0.0758006	-0.537576	-0.155999	0.432918	-0.344062	-0.409517	-0.044577	-0.190263	-0.405537	-0.385482	0.140869	-0.0785701	0.11109	-0.383933	0.09634	0.158734	-0.264364	-0.381657	0.168447	-0.360838	-0.0799344	0.0794607	0.091032	0.316896	0.165275	0.0840786	0.0288478	0.425498
CD7	-25.0235	0.245054	0.227051	0.203174	0.297457	-0.168066	0.109706	0.24175	-0.0890571	0.17562	-0.155303	-0.0714385	0.294942	0.0898944	0.260146	0.5526	-0.578214	-0.20688	0.356975	-0.0315998	0.613521	0.100105	0.174258	-0.258002	-0.338834	0.0538979	-0.146426	-0.225713	-0.717706	-0.71963	0.67686	-0.390821	-0.59551	0.119098	-0.0248526	0.0341515	-0.127948	0.489508	0.142622	0.182214	0.160136	-0.470633	0.0567336	0.155333	0.176994	0.397498	-0.115248	-0.486878	-0.138506
CD81	-10.478	-0.530732	6.52125	-4.73368	3.38704	-3.43115	-2.17654	2.05395	-1.3947	1.14123	1.5018	-0.787174	4.46755	1.04537	-0.9126	0.237772	1.69518	0.30442	0.51533	1.45528	-0.869739	-0.751125	-2.1425	0.578173	-0.994675	0.471573	-0.754763	-0.0657759	-0.467031	-0.915421	-0.545937	0.469617	0.317961	-0.119274	0.377487	0.365503	-0.464382	0.156598	-1.15524	0.00600909	0.210418	-0.279242	-1.08593	-0.0619967	-0.412934	0.629611	-0.0823226	-0.393423	0.414544
CD99L2	6.08171	-0.401156	-0.265773	0.548989	1.35143	0.964105	-0.0372416	0.420421	-1.37166	-0.190971	-0.694367	-0.373522	-0.36032	-0.791512	-0.122323	-0.77105	0.695332	-0.0816851	0.429003	0.187654	-0.433295	0.166508	-0.0439017	0.380778	-0.584309	0.0952522	-0.315218	0.52172	0.0118489	0.0409146	0.140872	0.0980564	-0.0292673	-0.148896	0.173856	-0.19653	-0.107803	0.0750347	-0.29556	0.0871875	0.370391	0.0827951	-0.172765	-0.0262887	0.0905706	-0.15137	0.00113517	0.172388	0.0284264
CDC14A	-21.7998	-1.77031	-0.535273	1.41641	-0.572818	-0.483907	2.43538	0.944912	1.44955	-0.443488	-1.19577	-1.70393	2.03047	0.274629	-2.67835	-0.612044	-2.04835	-1.12074	-0.943697	0.452549	-0.475029	0.15945	0.996342	-0.40197	-1.97288	0.350383	0.126489	0.868664	0.127367	0.829694	-0.64584	0.0385577	-0.278306	-0.171751	0.68524	-0.0361662	0.48181	0.136544	0.490643	0.309222	0.724539	-0.574105	0.872523	-0.292963	0.130349	0.540664	1.26062	0.380966	-0.380793
CDC14B	8.3459	-4.51481	2.36265	-0.509844	0.587544	1.25336	0.107786	-0.0373192	-0.827326	-0.857465	-1.83882	0.464219	0.0102927	0.979883	0.00521056	2.00847	0.559774	-0.70167	-0.219976	0.546749	-0.340247	-0.516259	1.11022	0.265676	0.729584	0.555955	-1.28642	1.34198	0.347265	0.242135	-0.852882	0.180971	0.36084	0.160935	-0.408396	-0.0768306	0.404894	-0.279647	0.509644	0.497677	0.870679	-0.450146	0.460343	0.583471	-0.394243	0.0855457	-0.492588	-0.0291904	-0.443312
CDC16	2.73077	-0.921714	-0.145775	1.04397	-0.399769	-0.0672491	-0.0850097	-0.142035	0.167725	0.298659	0.272427	-0.114672	0.260841	-0.477429	0.460264	0.098637	0.307856	0.0203266	-0.0922625	-0.0944703	0.265274	0.414951	0.29069	0.19932	-0.286166	-0.209355	-0.22642	0.143131	0.193211	0.342955	0.171663	0.0992912	-0.0456391	-0.0373586	-0.114873	0.177388	0.0964416	0.0319236	0.0523156	-0.206261	0.163829	-0.186973	-0.115067	-0.280572	0.0150147	-0.138493	-0.0303356	-0.126952	-0.0190732
CDC27	8.45784	0.150536	0.0698446	0.58638	0.0782822	-0.563379	0.0221165	0.245793	0.594079	-0.0919392	0.1553	-0.496347	-0.203671	0.0754194	-0.0472166	-0.0660029	0.349445	0.168095	0.0932464	0.131644	0.0993794	-0.0830907	-0.0835245	-0.0350903	0.142624	0.0944784	-0.181448	0.13154	0.14444	-0.0174607	0.0083659	0.0134278	-0.0150674	-0.0558175	0.044895	0.135208	0.13411	0.0146157	-0.084601	-0.0945842	-0.0358553	-0.138809	-0.0164449	-0.0754984	0.00082384	-0.151195	0.047377	-0.162814	-0.0211322
CDC40	1.9842	4.33342	0.813103	1.07269	-0.0343365	-0.0911368	-0.369568	0.543521	-0.563087	-0.162586	0.173025	0.0181364	0.0714928	1.49111	-0.129708	-0.40195	-0.645726	-0.525426	0.67496	0.0279973	0.477191	0.517794	0.43205	-0.30372	-0.0946075	-0.133075	-0.212893	0.0766186	0.247665	-0.0554262	-0.0866337	0.105965	0.145734	0.49432	-0.10362	0.356468	-0.108608	0.163207	0.0562869	-0.0806104	0.237836	-0.467812	-0.193456	0.132097	0.171383	0.130955	0.36194	-0.219523	0.290672
CDC42	3.73393	-2.33991	0.0924816	-0.671735	1.63026	0.9219	-0.311212	-0.0468769	-0.104675	0.118665	0.530083	-0.673209	0.0749307	0.904953	-0.556095	0.119994	0.573696	0.32422	0.154013	0.206185	-0.603154	0.136694	0.314407	-0.117962	-0.245774	0.427941	-0.144019	-0.0380944	0.0807044	-0.297707	0.0646846	-0.0483751	0.216718	0.240156	-0.0507966	-0.0917751	0.132613	-0.0840923	0.0598694	0.116572	0.278458	0.11186	0.118575	-0.184811	0.0405503	0.11681	-0.341432	-0.009252	0.345694
CDC42BPA	29.2596	-0.434287	0.272257	1.46243	0.512044	-1.21743	-0.144787	0.611087	-0.612639	0.521055	0.389928	0.070972	-0.0069434	1.03617	-0.432084	0.300372	-0.0584759	0.399543	0.178645	-0.177015	-0.198726	0.310846	0.104896	0.401659	-0.0754159	0.305869	0.0136105	0.0130479	0.128273	-0.171348	0.34231	-0.482333	-0.402457	-0.113382	0.34827	-0.112124	-0.300327	-0.147857	-0.154667	0.513142	0.00490186	-0.0434723	0.108391	-0.239971	-0.080461	-0.0450814	-0.0812521	0.0243673	-0.132794
CDC42BPB	7.1823	0.60407	-0.942804	-0.281595	-0.21813	0.352822	0.00906818	-0.15499	-0.256456	0.234117	0.0546996	-0.599163	-0.0523137	0.10966	0.43859	-0.467384	0.240235	0.291889	-0.233571	-0.0048401	0.269745	0.293123	0.494714	-0.0536295	-0.0586839	-0.210551	-0.184243	0.0808295	0.0897574	-0.108348	0.0962538	-0.0569373	-0.291784	0.114627	-0.163569	0.272938	-0.148247	-0.115138	0.065152	0.0594673	0.0292224	0.00988679	0.101294	-0.0177002	0.182306	-0.0083982	-0.0217217	0.0863322	-0.175505
CDC42SE2	8.40058	0.644842	-0.0988595	-2.17156	-0.14075	-0.356097	0.893589	1.11294	1.04333	-0.498169	-0.711901	-0.24979	-0.0928664	0.545378	0.27332	0.0766844	1.18581	0.449082	-0.108085	0.538229	0.140781	0.164699	-0.0792314	-0.0334034	-0.340919	0.053063	0.333527	0.172872	-0.10192	-0.0584396	0.315522	0.116982	-0.0582886	-0.170464	0.153927	0.242401	0.0621898	-0.212634	0.158102	-0.177545	-0.153446	0.418085	-0.0997551	0.251069	0.253146	0.0973914	0.187507	-0.14294	0.109802
CDC73	5.53997	-0.0611311	-0.0142004	2.06458	-0.297276	-1.08284	-0.0522074	0.135576	0.167783	-0.13468	-0.158394	-0.267415	0.0788365	0.494423	0.129665	0.539418	-0.112358	0.353632	-0.222981	-0.424925	-0.122198	-0.0702637	-0.0967884	0.205019	-0.115272	0.101143	0.19685	-0.0447866	0.326545	-0.362854	-0.0501747	-0.367248	0.00199936	-0.14673	-0.159816	-0.0544788	-0.185095	-0.0218519	0.0341691	0.30584	0.172394	-0.156192	0.0879881	-0.0120563	0.228417	-0.0940316	-0.183955	0.0143057	-0.0660239
CDCA7L	-25.2049	-0.0349362	0.635052	0.26374	-1.12289	-0.696546	0.218968	-0.118653	1.27964	0.751019	-1.02193	0.100248	0.695641	-1.61016	0.213735	0.287844	0.862255	-0.123731	0.0794432	-0.0937894	0.556934	-0.598391	-0.204929	-0.159188	0.565001	-0.164821	-0.570112	-0.137714	0.185155	-0.533527	-0.274766	0.171203	-0.25973	-0.167402	-0.192579	-0.0434399	0.263767	-0.137244	-0.118927	-0.0818409	-0.243302	0.333336	0.253793	0.137901	0.150108	0.346322	-0.0075061	-0.171133	-0.0888103
CDH10	8.86212	3.03483	-1.93998	-0.297194	2.02659	-4.41782	2.57559	-2.70886	2.32758	2.75275	-3.42807	3.45418	3.43	-0.313392	1.53962	1.06229	-0.327448	-0.824085	-0.235771	-0.777944	2.23189	-0.801193	-1.78962	1.74112	0.230519	-1.08704	-0.996904	-0.0240392	-0.393119	0.722126	-0.384993	-1.22045	-0.620548	-0.158498	0.102788	0.664353	-0.207906	0.279036	-0.872266	0.191522	1.39798	-1.50171	0.893734	-0.0958712	-0.627988	-0.538814	-1.32024	0.457691	0.539169
CDH11	10.4589	3.61415	0.380704	1.36054	0.57375	-0.131557	0.834873	-0.858576	-2.91331	-1.6017	-1.20834	1.60331	0.971104	3.00739	-1.18612	2.77024	0.185944	-1.12723	-2.31071	0.52585	0.169796	-0.467653	-0.0787003	-0.603025	1.98696	1.19547	3.49887	-0.762297	0.888026	-2.54816	-0.160004	-0.469071	-1.19181	-0.487911	-0.588799	-2.04377	1.19698	0.627701	0.142375	-1.86754	0.714912	-0.775915	-0.323275	0.229494	-2.61958	0.11419	-1.18831	1.70014	0.185598
CDH12	37.716	0.111226	3.43754	-0.170727	1.94375	-3.00555	1.43539	-2.46052	0.558885	-2.36992	0.108124	2.45147	-2.13463	2.08543	-0.99151	-1.809	0.49827	-4.95896	-0.665087	-3.90186	1.01666	2.89376	1.04703	0.55711	2.1545	2.44353	1.3918	-1.21996	0.584759	-0.305593	-1.47151	-0.335266	-2.4196	-0.240625	2.26377	-0.141805	-0.299757	0.579734	-1.80835	-1.50276	1.10833	0.105178	2.49546	-1.21014	0.23136	-0.324788	-0.338115	-0.253545	-0.0494133
CDH13	22.1407	-4.15036	4.11036	-5.37835	3.17553	2.98092	0.102568	-4.54592	0.452161	-5.95587	-1.08191	-0.788985	-1.39606	1.47791	2.27037	-1.70395	1.43066	1.04405	-0.246432	1.46838	2.97935	0.651401	-0.974842	2.08372	-0.742346	-1.39048	-0.372341	1.20997	1.49802	-0.474941	1.19422	-1.21175	1.09276	1.66474	-2.07883	-0.754811	-0.705282	-1.41545	-0.99425	1.15766	-2.42891	-0.423173	1.80607	1.61169	0.0579559	0.751761	-1.98312	1.01391	1.39004
CDH18	36.8697	-0.705325	-6.0353	5.09525	0.466957	0.423677	-0.329371	-1.11284	0.612331	1.18296	0.20589	-0.504295	-0.228208	-2.28173	0.609191	0.437755	2.56832	1.2263	-1.64041	-0.832587	-0.0485569	-1.62884	-0.834254	0.289198	-0.53617	-0.910007	0.0311171	1.05138	1.99952	1.00517	-1.40391	-0.335387	1.0733	-0.628403	1.72564	0.691012	-0.0829793	1.77213	-1.07137	-0.88133	0.284693	0.133984	0.854153	0.398387	-0.424128	-0.791718	-1.01407	0.198698	1.40832
CDH2	19.7979	0.86758	-0.93728	2.48773	1.93686	-0.337604	-0.502476	-0.839995	1.67944	-0.421318	1.17715	2.21738	1.11779	-0.006732	-0.0425248	0.321761	1.84822	-0.0048405	0.522259	0.169302	-0.0229994	-0.683688	-0.362381	0.00125984	0.61787	0.213603	-0.671088	0.811668	1.061	1.11734	1.22224	0.870612	-0.114341	-0.0903813	0.504857	-0.199282	-1.14676	-0.808517	0.264414	0.627943	0.574636	0.260709	0.55493	-0.319567	0.781599	0.0739238	-0.419333	-0.80277	0.406189
CDH20	0.177554	-7.18689	2.26964	-2.62909	4.03197	-3.12169	0.0798966	-2.99469	-1.20317	-1.57172	1.30882	-0.569275	0.593115	2.09721	0.532159	1.74576	-1.8889	-2.24375	3.38725	1.07672	1.41741	1.37798	-1.5278	0.784272	3.31366	0.452045	-1.21301	1.08582	0.519558	0.877874	0.882667	-1.71323	-0.0201899	2.75352	0.612343	1.81571	2.18981	0.781616	2.51944	-0.121043	-0.0184336	-0.155554	-1.14009	-0.0463104	-1.65765	1.69416	-1.07215	1.09643	-3.10118
CDH22	-12.8908	3.24531	-4.28549	1.17605	-0.9313	0.864795	-2.79571	-2.09316	0.338742	1.5546	1.83885	1.86724	0.660679	-1.30216	2.46284	-2.70973	-0.334767	-0.0609219	-0.919651	0.538837	0.0685409	-0.674281	0.854594	-1.48376	0.479538	0.281049	0.0810041	2.0018	0.368319	1.2782	-0.672523	0.752141	0.206102	0.123453	1.09632	0.40775	0.542931	0.408424	-1.12368	-0.334378	0.0857432	0.716825	0.80012	-0.0553173	0.827162	-0.695999	-1.16163	0.29382	-0.8585
CDH23	-24.8048	-0.449914	-0.562011	1.05562	-0.24418	-0.193948	0.769259	-0.352391	0.0653854	-0.774311	-0.0189703	0.564076	0.0970013	-0.557771	0.193866	0.358801	0.370289	-0.473531	-0.0723574	0.0933298	-0.111056	-0.302971	0.0619246	-0.199262	0.160466	-0.324942	-0.499638	0.0360418	-0.383244	0.386353	-0.0560155	-0.194022	0.10068	-0.367532	-0.443455	0.0549018	0.440188	0.108303	-0.0178128	0.390597	0.106128	0.573821	-0.504443	-0.423786	0.335966	0.121376	0.567589	-0.19174	-0.370386
CDH4	8.16304	-1.27661	-5.55071	-8.00939	-0.433794	0.0133651	-0.414892	-2.81595	-3.54276	-3.19652	-1.29773	1.73071	1.48119	-3.19099	2.36863	0.0846782	-1.59489	1.69927	-0.103733	-0.375787	0.977931	-0.469946	0.0643462	-0.737249	0.506346	-0.455033	-2.72333	1.47862	-1.2024	-1.09032	1.64602	-3.63667	-0.225831	-0.101898	0.362536	-1.62872	-1.79731	-0.161883	-0.469732	1.02815	1.99242	-0.496135	0.166681	1.305	1.66564	-0.525656	-1.09124	-0.52008	-0.974143
CDH6	-11.8201	-0.292233	-1.43617	1.81972	-1.69307	2.16726	0.579839	-2.96439	-0.316455	-1.66824	0.567545	-2.11844	-1.44183	0.688204	-0.580632	2.23323	0.0714357	0.620767	-0.667496	2.66442	-1.13774	-1.17824	-0.147354	-0.7093	0.697842	-2.39042	0.61078	1.28043	-0.317772	0.181507	2.6129	0.245195	-0.401454	0.491157	0.0832765	0.124539	-0.988227	-0.145907	-1.39611	1.0479	-0.313603	-0.72611	-0.547843	0.392924	-0.584518	0.383085	-2.28496	-2.42881	-0.0441976
CDH7	-4.589	-3.43266	-3.72131	4.23357	-1.30697	2.6576	0.676183	0.970086	-0.630839	-1.11346	0.348243	4.72695	-0.661741	3.07797	1.67805	-0.307623	0.230257	1.58717	-1.23634	-0.921939	0.324087	-2.43051	-1.44279	0.0437707	-1.81328	-0.836883	-1.52859	0.0860677	-0.945986	-0.899429	0.419023	-0.53887	0.285979	-0.0023512	-1.11291	0.600199	0.256771	1.58499	1.02239	-0.0630753	-1.07876	2.5952	1.13686	0.853068	-0.936755	-0.762544	-0.137992	0.352828	1.32714
[truncated: 5,133 more rows]
[truncated: 51 more columns]

## Sheet: mouse_neuron_HCA_PCA_tree
	parent	node	branch.length	label	vesicle	nt	region	label.order
1	335	1	42.3651	STR_13-11	tele	gad	str	324
2	335	2	42.3651	FC_6-6	tele	glut	ctx	323
3	354	3	20.2691	STR_13-6	tele	glut	str	185
4	616	4	0.0650928	STR_10-2	tele	gad	str	314
5	616	5	0.0650928	STR_11-2	tele	gad	str	313
6	642	6	0.0465541	STR_11-3	tele	gad	str	310
[truncated: 641 more rows]
