# Supplementary material for: A marmoset brain cell census reveals regional specialization of cellular identities
Source: Sci Adv. 2023 Oct 12;9(41):eadk3986. doi: 10.1126/sciadv.adk3986 (PMC10569717; doi:10.1126/sciadv.adk3986)
Supplement: Supplementary file 2 — Tables S1 to S7 [file sciadv.adk3986_tables_s1_to_s7.zip › adk3986_Table_S3.xlsx]

## Sheet: astro_rDEG_consensus
gene	reg1	reg2	cluster	reg1exp	reg2exp	log10fc
APOE	a1	m1	1-1	177.818	44.2894	0.603677
APP	a1	m1	1-1	14.3091	4.28805	0.523354
ATP6V0C	a1	m1	1-1	11.6593	2.14402	0.735443
B2M	a1	m1	1-1	14.0581	1.77648	0.898367
CCND2	a1	m1	1-1	8.61895	2.38905	0.557229
CSMD1	a1	m1	1-1	47.5298	2.90974	1.21311
CST3	a1	m1	1-1	88.6999	18.3773	0.68364
DAD1	a1	m1	1-1	9.65099	2.38905	0.606346
FOS	a1	m1	1-1	19.553	3.43044	0.755865
GJA1:LOC103789377	a1	m1	1-1	10.3762	3.1854	0.512874
KIAA1549L	a1	m1	1-1	8.11688	1.96025	0.617078
KRTCAP2	a1	m1	1-1	6.69433	1.65396	0.607182
LOC100400790	a1	m1	1-1	12.524	2.84849	0.643128
LOC118144426	a1	m1	1-1	38.1577	10.9345	0.542783
LOC118153141	a1	m1	1-1	8.34002	0.55132	1.17976
MCF2L2	a1	m1	1-1	6.19226	1.92962	0.506377
NR4A3	a1	m1	1-1	17.4053	3.21603	0.73336
PDE10A	a1	m1	1-1	153.217	14.8244	1.01433
SSR4	a1	m1	1-1	5.38336	0.398176	1.13098
APOE	a1	m1	1-2	128.703	35.8109	0.555572
ATP6V0C	a1	m1	1-2	5.86235	0.79811	0.866009
B2M	a1	m1	1-2	16.1514	1.70032	0.977678
CCND2	a1	m1	1-2	12.3827	1.97793	0.796606
CSMD1	a1	m1	1-2	42.3226	2.74134	1.18861
CST3	a1	m1	1-2	44.2966	11.59	0.582289
DAD1	a1	m1	1-2	9.78055	1.87382	0.717635
FOS	a1	m1	1-2	17.3478	1.83912	0.974633
GJA1:LOC103789377	a1	m1	1-2	10.6479	2.63723	0.606117
HTR2C	a1	m1	1-2	17.1384	0.659309	1.41488
IGFBP7	a1	m1	1-2	8.61407	1.97793	0.638998
KRTCAP2	a1	m1	1-2	4.96505	0.728709	0.833369
LOC100400790	a1	m1	1-2	8.43461	1.11041	0.88058
LOC118144426	a1	m1	1-2	45.2238	8.64041	0.718833
LOC118153141	a1	m1	1-2	9.21226	0.832811	1.04382
NR4A1	a1	m1	1-2	12.7117	3.15774	0.604828
NR4A3	a1	m1	1-2	11.9042	1.66562	0.854122
PDE10A	a1	m1	1-2	195.103	22.7288	0.933687
PRNP	a1	m1	1-2	6.10163	1.76972	0.537541
SCG3	a1	m1	1-2	111.564	34.631	0.508059
SLCO1C1	a1	m1	1-2	54.9745	16.9338	0.511406
SSR4	a1	m1	1-2	4.48649	0.381705	1.07018
WDR49	a1	m1	1-2	8.46452	0.312304	1.43302
APOE	a1	m1	1-3	106.781	21.2326	0.70149
ATP6V0C	a1	m1	1-3	5.68655	0.76296	0.872348
B2M	a1	m1	1-3	9.42494	0.521046	1.2574
CCND2	a1	m1	1-3	5.05471	0.818786	0.790526
CSMD1	a1	m1	1-3	59.9721	2.19584	1.43635
CST3	a1	m1	1-3	58.8137	10.4023	0.752349
DAD1	a1	m1	1-3	6.21309	1.33983	0.666257
DNAJB9	a1	m1	1-3	3.42246	0.986265	0.540345
FOS	a1	m1	1-3	9.95147	2.82853	0.546326
KRTCAP2	a1	m1	1-3	4.68614	0.558263	0.923976
LOC100400790	a1	m1	1-3	5.79186	1.07931	0.729672
LOC118153141	a1	m1	1-3	6.84493	0.595481	1.0605
NR4A3	a1	m1	1-3	10.2147	2.04697	0.698117
PDE10A	a1	m1	1-3	109.94	12.7284	0.936382
SSR4	a1	m1	1-3	3.47512	0.334958	1.01598
WIF1	a1	m1	1-3	11.4784	3.03323	0.577977
APOE	a1	m1	1-4	109.835	17.6211	0.794709
ATP6V0C	a1	m1	1-4	4.35799	0.513185	0.929012
B2M	a1	m1	1-4	7.41092	0.293249	1.40264
CCND2	a1	m1	1-4	6.25733	1.67047	0.57355
CSMD1	a1	m1	1-4	48.8701	2.54498	1.28336
CST3	a1	m1	1-4	54.1952	8.57229	0.800864
DAD1	a1	m1	1-4	7.18952	1.24631	0.761075
DNAJB9	a1	m1	1-4	4.60269	1.33009	0.53913
FOS	a1	m1	1-4	11.5825	3.48757	0.521279
GJA1:LOC103789377	a1	m1	1-4	9.53165	1.84851	0.712345
HTR2C	a1	m1	1-4	5.3834	0.130915	1.61407
IGFBP7	a1	m1	1-4	3.19275	0.722649	0.645238
ITM2B	a1	m1	1-4	70.8698	20.5955	0.536689
KRTCAP2	a1	m1	1-4	4.42791	0.267066	1.21958
LOC100400790	a1	m1	1-4	7.77214	0.947822	0.913814
LOC118144426	a1	m1	1-4	31.9392	9.3316	0.534368
LOC118153141	a1	m1	1-4	7.35265	1.09968	0.825177
NELL1	a1	m1	1-4	9.2986	2.68113	0.540099
PDE10A	a1	m1	1-4	130.949	26.3505	0.696315
PRNP	a1	m1	1-4	4.82409	0.816907	0.771242
SCG3	a1	m1	1-4	79.0032	24.4025	0.51021
WIF1	a1	m1	1-4	13.61	3.89602	0.543236
CCND2	a1	m1	1-5	6.51901	1.4108	0.664715
CSMD1	a1	m1	1-5	20.7287	3.00752	0.838364
DAD1	a1	m1	1-5	4.36731	1.1702	0.571954
GJA1:LOC103789377	a1	m1	1-5	6.4764	2.03418	0.502944
HTR2C	a1	m1	1-5	5.02773	0.0656187	1.88434
IGFBP7	a1	m1	1-5	4.09036	0.656187	0.794734
LOC118144426	a1	m1	1-5	43.9501	12.5769	0.543385
LOC118153141	a1	m1	1-5	13.9967	1.64047	0.931058
NELL1	a1	m1	1-5	10.8224	2.95284	0.564084
PDE10A	a1	m1	1-5	264.084	33.5312	0.896293
SLCO1C1	a1	m1	1-5	64.0397	19.97	0.506072
WIF1	a1	m1	1-5	13.2511	3.30281	0.603367
B2M	a1	m1	2	65.8033	15.7896	0.619876
CCND2	a1	m1	2	15.1184	4.1616	0.560245
FOS	a1	m1	2	43.9326	2.8458	1.18858
GJA1:LOC103789377	a1	m1	2	16.5411	4.55941	0.559655
HTR2C	a1	m1	2	10.7018	3.3354	0.506308
KRTCAP2	a1	m1	2	5.90297	1.6218	0.561073
LOC100400790	a1	m1	2	12.6553	3.2436	0.591245
LOC118144426	a1	m1	2	52.4473	6.21181	0.926505
LOC118153141	a1	m1	2	4.88376	0.1224	1.60097
NR4A1	a1	m1	2	15.7979	1.4688	1.03164
NR4A3	a1	m1	2	9.0668	0	Inf
PDE10A	a1	m1	2	99.0553	4.71241	1.32264
SLCO1C1	a1	m1	2	59.5394	12.7602	0.668946
WDR49	a1	m1	2	24.2914	0.306	1.89973
WIF1	a1	m1	2	51.0883	11.9952	0.629314
CCND2	a1	par	1-1	8.61895	2.40114	0.555038
CSMD1	a1	par	1-1	47.5298	1.8969	1.39892
KCNIP4	a1	par	1-1	5.6344	0.288136	1.29125
LOC118144426	a1	par	1-1	38.1577	9.60455	0.599105
LOC118153141	a1	par	1-1	8.34002	0.432205	1.28548
NR4A3	a1	par	1-1	17.4053	5.0664	0.535981
PDE10A	a1	par	1-1	153.217	29.7261	0.712168
PHACTR1	a1	par	1-1	3.26349	0.792375	0.614751
TCIRG1	a1	par	1-1	18.9673	3.93786	0.682744
CSMD1	a1	par	1-2	42.3226	8.13976	0.71596
HTR2C	a1	par	1-2	17.1384	0.813976	1.32336
LOC118144426	a1	par	1-2	45.2238	10.7695	0.623171
LOC118153141	a1	par	1-2	9.21226	2.81761	0.514485
PDE3A	a1	par	1-2	41.0065	12.3975	0.51952
TCIRG1	a1	par	1-2	16.3907	3.94465	0.618587
WDR49	a1	par	1-2	8.46452	2.62977	0.507684
CCND2	a1	par	1-3	5.05471	1.12712	0.651727
CSMD1	a1	par	1-3	59.9721	6.52789	0.963176
KIAA1549L	a1	par	1-3	5.79186	1.45586	0.599698
LOC118144426	a1	par	1-3	22.2723	6.9036	0.50869
LOC118153135	a1	par	1-3	7.74003	2.44209	0.500981
LOC118153141	a1	par	1-3	6.84493	1.97246	0.540361
CCND2	a1	par	1-4	6.25733	1.1043	0.753302
CSMD1	a1	par	1-4	48.8701	4.78991	1.00872
HTR2C	a1	par	1-4	5.3834	0.289879	1.26884
KCNIP4	a1	par	1-4	5.37175	1.15952	0.665839
KIAA1549L	a1	par	1-4	7.50413	1.72547	0.638393
LOC118144426	a1	par	1-4	31.9392	8.30987	0.58473
LOC118153135	a1	par	1-4	4.83574	1.39418	0.540144
LOC118153141	a1	par	1-4	7.35265	2.1948	0.525049
TCIRG1	a1	par	1-4	20.2285	4.54144	0.648771
CCND2	a1	par	1-5	6.51901	1.33783	0.687781
CSMD1	a1	par	1-5	20.7287	4.13511	0.700086
HTR2C	a1	par	1-5	5.02773	0.0304052	2.21842
KIAA1549L	a1	par	1-5	4.26079	0.760131	0.748602
LOC118144426	a1	par	1-5	43.9501	12.2837	0.55363
MAPK10	a1	par	1-5	9.97025	2.09796	0.676909
LOC118144426	a1	par	2	52.4473	4.7353	1.04438
LOC118153141	a1	par	2	4.88376	0.195674	1.39722
PDE10A	a1	par	2	99.0553	11.623	0.930559
PDE3A	a1	par	2	21.2337	3.20905	0.82065
TCIRG1	a1	par	2	18.7494	3.24818	0.761347
WDR49	a1	par	2	24.2914	3.36558	0.858392
APP	a1	pfc	1-1	14.3091	2.43525	0.76907
CCND2	a1	pfc	1-1	8.61895	1.19945	0.856472
CSMD1	a1	pfc	1-1	47.5298	2.31409	1.31258
DNAJB6	a1	pfc	1-1	9.34417	2.48977	0.574382
EYA2	a1	pfc	1-1	6.58276	1.19945	0.739426
GUCY1A2	a1	pfc	1-1	9.06524	1.91427	0.675375
LGR6	a1	pfc	1-1	9.03735	2.69574	0.525364
LMO2	a1	pfc	1-1	8.67474	1.84764	0.671639
LOC100393071	a1	pfc	1-1	54.1404	0.884443	1.78685
LOC103792829	a1	pfc	1-1	33.4438	5.47022	0.78631
LOC103796346	a1	pfc	1-1	5.41125	0.775402	0.843771
LONRF2	a1	pfc	1-1	4.71392	1.42965	0.518153
MAML3	a1	pfc	1-1	4.51867	0.914733	0.693717
MAPK10	a1	pfc	1-1	12.4682	0.339239	1.5653
NR2F1	a1	pfc	1-1	46.414	13.2606	0.544086
NR4A1	a1	pfc	1-1	16.3453	3.93153	0.618832
NR4A3	a1	pfc	1-1	17.4053	2.88353	0.780756
PEX5L	a1	pfc	1-1	8.36791	2.35044	0.551468
RBMS3	a1	pfc	1-1	3.43084	0.793576	0.635813
ROBO2	a1	pfc	1-1	24.1833	4.59789	0.720956
SEZ6L	a1	pfc	1-1	13.5002	2.08389	0.811466
TRPM3	a1	pfc	1-1	65.9113	12.8547	0.709897
APP	a1	pfc	1-2	13.0706	2.5322	0.712799
CCND2	a1	pfc	1-2	12.3827	2.27605	0.735634
DCC	a1	pfc	1-2	54.0473	10.3849	0.71637
GRIA1	a1	pfc	1-2	5.44361	0.53425	1.00814
GUCY1A2	a1	pfc	1-2	3.20036	0.805034	0.599385
LMO2	a1	pfc	1-2	8.13551	1.69789	0.680475
LOC100393071	a1	pfc	1-2	42.6217	1.31001	1.51236
LOC103791520	a1	pfc	1-2	9.96001	0.592798	1.22535
MAPK10	a1	pfc	1-2	7.98596	0.409836	1.28972
NR2F1	a1	pfc	1-2	51.6246	13.8612	0.571055
PDE3A	a1	pfc	1-2	41.0065	12.3463	0.521316
SEZ6L	a1	pfc	1-2	9.54127	2.97863	0.50559
SPARC	a1	pfc	1-2	10.947	2.67857	0.611394
WDR49	a1	pfc	1-2	8.46452	1.09777	0.887089
APP	a1	pfc	1-3	12.9001	2.77567	0.667224
CCND2	a1	pfc	1-3	5.05471	0.769815	0.81731
CSMD1	a1	pfc	1-3	59.9721	14.2795	0.623235
LMO2	a1	pfc	1-3	11.847	2.8841	0.613598
LOC100393071	a1	pfc	1-3	48.8096	3.42622	1.15369
LOC103791520	a1	pfc	1-3	7.79269	0.639705	1.08571
LOC103792829	a1	pfc	1-3	19.4817	5.77903	0.527772
LOC118153141	a1	pfc	1-3	6.84493	1.03003	0.822517
MAPK10	a1	pfc	1-3	8.52983	0.260219	1.5156
NR2F1	a1	pfc	1-3	41.0696	11.5472	0.551042
NR4A3	a1	pfc	1-3	10.2147	2.66725	0.583164
PDE10A	a1	pfc	1-3	109.94	20.8609	0.721823
PDE3A	a1	pfc	1-3	19.4817	4.68394	0.619015
ANGPT1	a1	pfc	1-4	6.56029	2.06062	0.502925
APP	a1	pfc	1-4	10.1143	1.43717	0.847428
CCND2	a1	pfc	1-4	6.25733	0.904449	0.840005
CSMD1	a1	pfc	1-4	48.8701	6.35748	0.885758
HTR2C	a1	pfc	1-4	5.3834	0.424418	1.10326
LMO2	a1	pfc	1-4	11.2795	3.03239	0.570505
LOC100393071	a1	pfc	1-4	70.2872	5.04618	1.14391
LOC103796346	a1	pfc	1-4	5.61645	1.56888	0.553872
LOC118143717	a1	pfc	1-4	13.4468	3.06752	0.641834
LOC118153141	a1	pfc	1-4	7.35265	1.9611	0.573944
MAPK10	a1	pfc	1-4	9.68313	0.251724	1.58509
NR2F1	a1	pfc	1-4	43.5916	11.2046	0.590005
PEX5L	a1	pfc	1-4	7.53909	1.70645	0.645225
CCND2	a1	pfc	1-5	6.51901	1.46479	0.648406
DOCK2	a1	pfc	1-5	3.42994	0.352023	0.988715
GUCY1A2	a1	pfc	1-5	7.43508	2.10505	0.548024
LMO2	a1	pfc	1-5	8.39376	1.54985	0.733668
LOC100393071	a1	pfc	1-5	48.4026	2.40509	1.30374
LOC103792829	a1	pfc	1-5	20.7501	6.55377	0.500528
LOC103796346	a1	pfc	1-5	4.26079	1.04898	0.608723
LOC118143717	a1	pfc	1-5	14.3589	2.68152	0.72874
MAPK10	a1	pfc	1-5	9.97025	0.394549	1.40261
NR2F1	a1	pfc	1-5	37.3884	8.25009	0.656279
SEZ6L	a1	pfc	1-5	11.4402	3.17529	0.556651
TRPM3	a1	pfc	1-5	51.5343	15.6615	0.517264
LMO2	a1	pfc	2	4.71389	1.3176	0.553596
LOC100393071	a1	pfc	2	15.7979	2.86962	0.740775
LOC103791520	a1	pfc	2	11.8484	3.33037	0.551167
WDR49	a1	pfc	2	24.2914	4.35697	0.746268
APP	a1	s1	1-1	14.3091	3.40196	0.623884
CCND2	a1	s1	1-1	8.61895	1.97533	0.639815
CSMD1	a1	s1	1-1	47.5298	1.12484	1.62587
DNAJB6	a1	s1	1-1	9.34417	2.85325	0.5152
FOS	a1	s1	1-1	19.553	3.34709	0.766547
KCNIP4	a1	s1	1-1	5.6344	1.53637	0.564352
LOC118144426	a1	s1	1-1	38.1577	10.6723	0.553325
LOC118153141	a1	s1	1-1	8.34002	0.438962	1.27874
MAPK10	a1	s1	1-1	12.4682	1.5638	0.901621
NR4A1	a1	s1	1-1	16.3453	3.95066	0.616724
NR4A3	a1	s1	1-1	17.4053	1.15228	1.17912
PDE10A	a1	s1	1-1	153.217	14.8973	1.0122
PHACTR1	a1	s1	1-1	3.26349	0.877925	0.570225
ROBO2	a1	s1	1-1	24.1833	3.26478	0.869661
ATP6V0C	a1	s1	1-2	5.86235	1.33116	0.643843
CAMK2N1	a1	s1	1-2	7.23821	1.83034	0.597099
CCND2	a1	s1	1-2	12.3827	2.74551	0.654193
FOS	a1	s1	1-2	17.3478	1.83034	0.976712
HTR2C	a1	s1	1-2	17.1384	1.58075	1.03511
LOC100400790	a1	s1	1-2	8.43461	1.91354	0.644228
LOC118144426	a1	s1	1-2	45.2238	11.8972	0.579923
LOC118153141	a1	s1	1-2	9.21226	0.332789	1.4422
MAPK10	a1	s1	1-2	7.98596	2.41272	0.51982
NR4A1	a1	s1	1-2	12.7117	2.41272	0.721698
NR4A3	a1	s1	1-2	11.9042	0.748775	1.20135
PDE10A	a1	s1	1-2	195.103	10.566	1.26635
PDE3A	a1	s1	1-2	41.0065	10.1501	0.606384
PRNP	a1	s1	1-2	6.10163	1.49755	0.610064
SLCO1C1	a1	s1	1-2	54.9745	11.6476	0.673924
WDR49	a1	s1	1-2	8.46452	0.499183	1.22934
ATP6V0C	a1	s1	1-3	5.68655	1.37616	0.616179
CCND2	a1	s1	1-3	5.05471	1.28738	0.59399
CSMD1	a1	s1	1-3	59.9721	10.6098	0.752243
FOS	a1	s1	1-3	9.95147	1.82009	0.737795
KIAA1549L	a1	s1	1-3	5.79186	1.50934	0.584031
LOC100400790	a1	s1	1-3	5.79186	0.843455	0.836756
LOC118144426	a1	s1	1-3	22.2723	6.70325	0.52148
LOC118153141	a1	s1	1-3	6.84493	0.399531	1.23382
NR4A3	a1	s1	1-3	10.2147	1.59813	0.805616
PDE10A	a1	s1	1-3	109.94	7.14717	1.18702
PRNP	a1	s1	1-3	3.84369	1.1542	0.522467
B2M	a1	s1	1-4	7.41092	2.27789	0.512338
CSMD1	a1	s1	1-4	48.8701	9.7861	0.698433
FOS	a1	s1	1-4	11.5825	2.01251	0.760063
HTR2C	a1	s1	1-4	5.3834	0.210097	1.40864
IGFBP7	a1	s1	1-4	3.19275	0.917793	0.541421
LOC100400790	a1	s1	1-4	7.77214	1.2827	0.782416
LOC118153141	a1	s1	1-4	7.35265	0.519714	1.15068
NR4A3	a1	s1	1-4	15.253	4.25723	0.554227
PDE10A	a1	s1	1-4	130.949	15.4034	0.929486
PRNP	a1	s1	1-4	4.82409	1.21635	0.598356
CAMK2N1	a1	s1	1-5	3.40863	1.02393	0.522308
CSMD1	a1	s1	1-5	20.7287	4.40292	0.672832
FOS	a1	s1	1-5	7.32856	1.43351	0.708618
HTR2C	a1	s1	1-5	5.02773	0.409574	1.08904
IGFBP7	a1	s1	1-5	4.09036	0.460771	0.948277
LOC118153141	a1	s1	1-5	13.9967	0.460771	1.48254
NR4A3	a1	s1	1-5	9.99156	1.89428	0.722189
PDE10A	a1	s1	1-5	264.084	10.0346	1.42024
SLCO1C1	a1	s1	1-5	64.0397	11.1609	0.758751
WIF1	a1	s1	1-5	13.2511	2.96941	0.64958
CCND2	a1	s1	2	15.1184	3.98601	0.578967
FOS	a1	s1	2	43.9326	4.55544	0.984256
LOC100400790	a1	s1	2	12.6553	3.85947	0.515744
LOC118144426	a1	s1	2	52.4473	8.85781	0.772397
LOC118153141	a1	s1	2	4.88376	0.06327	1.88756
NR4A1	a1	s1	2	15.7979	2.46753	0.806336
NR4A3	a1	s1	2	9.0668	0.56943	1.20201
PDE10A	a1	s1	2	99.0553	5.18814	1.28087
PDE3A	a1	s1	2	21.2337	2.78388	0.882375
PRNP	a1	s1	2	7.4955	1.96137	0.582241
SLCO1C1	a1	s1	2	59.5394	10.6926	0.745719
WDR49	a1	s1	2	24.2914	1.13886	1.32898
WIF1	a1	s1	2	51.0883	11.3253	0.654271
CHN2	a1	temp	1-1	32.8301	6.75454	0.686676
CSMD1	a1	temp	1-1	47.5298	3.61381	1.119
FAM155A	a1	temp	1-1	83.7907	4.00805	1.32026
GUCY1A2	a1	temp	1-1	9.06524	0.0657057	2.13978
LGR6	a1	temp	1-1	9.03735	1.81348	0.697529
LOC100393071	a1	temp	1-1	54.1404	7.88468	0.836737
LOC103792829	a1	temp	1-1	33.4438	2.14201	1.19349
LOC103796346	a1	temp	1-1	5.41125	0.210258	1.41054
MAML3	a1	temp	1-1	4.51867	0.643916	0.846182
NR4A3	a1	temp	1-1	17.4053	4.54683	0.582972
RBMS3	a1	temp	1-1	3.43084	0.81475	0.624376
ROBO2	a1	temp	1-1	24.1833	2.37855	1.0072
SEZ6L	a1	temp	1-1	13.5002	1.47181	0.96249
TMEM108	a1	temp	1-1	7.08483	1.37982	0.710507
TRPM3	a1	temp	1-1	65.9113	4.42856	1.1727
ATP6V0B	a1	temp	1-2	7.2083	2.02571	0.551255
ATP6V0C	a1	temp	1-2	5.86235	1.16229	0.702755
CSMD1	a1	temp	1-2	42.3226	7.27265	0.76488
CST3	a1	temp	1-2	44.2966	12.5196	0.548781
FAM155A	a1	temp	1-2	29.3417	8.86665	0.519725
GRIA1	a1	temp	1-2	5.44361	1.52759	0.551881
GUCY1A2	a1	temp	1-2	3.20036	0.398501	0.90477
LGR6	a1	temp	1-2	4.06775	1.1955	0.531804
TMEM108	a1	temp	1-2	7.26812	1.85967	0.591986
ATP6V0B	a1	temp	1-3	8.26656	2.18049	0.578771
ATP6V0C	a1	temp	1-3	5.68655	1.11121	0.709053
FOS	a1	temp	1-3	9.95147	2.91431	0.533352
GUCY1A2	a1	temp	1-3	5.31798	1.09024	0.688223
IGFBP2	a1	temp	1-3	11.5837	2.89334	0.602448
LOC103792829	a1	temp	1-3	19.4817	3.54329	0.74022
NR4A3	a1	temp	1-3	10.2147	2.53692	0.604921
ATP6V0B	a1	temp	1-4	7.18952	1.54888	0.666683
ATP6V0C	a1	temp	1-4	4.35799	0.209848	1.31738
CSMD1	a1	temp	1-4	48.8701	6.69514	0.863284
GUCY1A2	a1	temp	1-4	7.85371	0.749456	1.02033
LGR6	a1	temp	1-4	9.788	2.37827	0.614432
LOC100393071	a1	temp	1-4	70.2872	19.4659	0.557602
LOC103792829	a1	temp	1-4	30.4943	4.78652	0.804198
LOC103796346	a1	temp	1-4	5.61645	0.709485	0.898519
MAML3	a1	temp	1-4	4.10164	1.27907	0.506063
NR4A3	a1	temp	1-4	15.253	4.29688	0.550201
ROBO2	a1	temp	1-4	16.7328	3.12773	0.72834
SEZ6L	a1	temp	1-4	15.6725	2.70803	0.762483
TMEM108	a1	temp	1-4	6.87491	1.9286	0.552025
TRPM3	a1	temp	1-4	63.9599	14.3196	0.649977
CSMD1	a1	temp	1-5	20.7287	2.81339	0.867343
DOCK2	a1	temp	1-5	3.42994	0.248572	1.13983
GUCY1A2	a1	temp	1-5	7.43508	1.28806	0.761351
LOC100393071	a1	temp	1-5	48.4026	11.1293	0.638402
LOC103792829	a1	temp	1-5	20.7501	6.40639	0.510406
LOC103796346	a1	temp	1-5	4.26079	0.72312	0.77028
MAML3	a1	temp	1-5	3.42994	0.745717	0.662712
PEX5L	a1	temp	1-5	6.54031	1.71741	0.580725
ROBO2	a1	temp	1-5	19.8553	2.86988	0.840012
SEZ6L	a1	temp	1-5	11.4402	2.14676	0.726651
TMEM108	a1	temp	1-5	4.836	1.36715	0.54867
ATP6V0C	a1	v1	1-1	11.6593	2.819	0.616577
B2M	a1	v1	1-1	14.0581	0.867385	1.20971
C5H20orf194	a1	v1	1-1	7.6148	1.30108	0.767355
CCND2	a1	v1	1-1	8.61895	0.433693	1.29827
CSMD1	a1	v1	1-1	47.5298	4.33693	1.03978
HHATL	a1	v1	1-1	10.0136	2.16846	0.664438
KIAA1549L	a1	v1	1-1	8.11688	0.433693	1.27221
KRTCAP2	a1	v1	1-1	6.69433	1.95162	0.535313
LOC100400790	a1	v1	1-1	12.524	2.16846	0.76159
LOC108593844	a1	v1	1-1	13.1934	1.73477	0.881115
LOC118143717	a1	v1	1-1	8.31213	1.08423	0.88459
LOC118144426	a1	v1	1-1	38.1577	6.50539	0.768309
LOC118153141	a1	v1	1-1	8.34002	0	Inf
LYN	a1	v1	1-1	4.37921	0.867385	0.703183
MAPK10	a1	v1	1-1	12.4682	2.38531	0.718259
MCF2L2	a1	v1	1-1	6.19226	1.51792	0.610599
NDUFB9	a1	v1	1-1	6.91748	1.73477	0.600705
NELL1	a1	v1	1-1	9.14892	0.216846	1.62522
NPDC1	a1	v1	1-1	13.0818	3.68639	0.550068
PDE10A	a1	v1	1-1	153.217	2.16846	1.84915
PDE3A	a1	v1	1-1	27.7257	0.216846	2.10673
S100A1	a1	v1	1-1	4.04449	0.867385	0.668652
VIM	a1	v1	1-1	3.96081	0.216846	1.26163
WIF1	a1	v1	1-1	15.8433	4.77062	0.521269
ATP6V0B	a1	v1	1-2	7.2083	2.01857	0.55279
ATP6V0C	a1	v1	1-2	5.86235	0.768978	0.882158
B2M	a1	v1	1-2	16.1514	2.21081	0.863658
CADPS	a1	v1	1-2	5.65298	0.0961222	1.76945
CCND2	a1	v1	1-2	12.3827	0.192244	1.80896
CSMD1	a1	v1	1-2	42.3226	3.4604	1.08745
FOS	a1	v1	1-2	17.3478	4.70999	0.566224
HHATL	a1	v1	1-2	6.49046	1.7302	0.574179
HTR2C	a1	v1	1-2	17.1384	0.768978	1.34806
KIAA1549L	a1	v1	1-2	9.21226	0.576733	1.20339
LOC100400790	a1	v1	1-2	8.43461	1.53796	0.739121
LOC108593844	a1	v1	1-2	16.4206	3.94101	0.61978
LOC118144426	a1	v1	1-2	45.2238	6.0557	0.873203
LOC118153141	a1	v1	1-2	9.21226	0	Inf
LRRC1	a1	v1	1-2	4.15748	0.576733	0.857855
MCF2L2	a1	v1	1-2	6.25118	1.34571	0.66701
MRC2	a1	v1	1-2	5.83244	1.44183	0.606935
NELL1	a1	v1	1-2	17.6768	0.672856	1.41948
NHS	a1	v1	1-2	12.5921	3.55652	0.549072
NPDC1	a1	v1	1-2	8.85335	2.78754	0.501886
NR4A1	a1	v1	1-2	12.7117	2.01857	0.799161
PDE10A	a1	v1	1-2	195.103	1.92244	2.00641
PDE3A	a1	v1	1-2	41.0065	0.384489	2.02797
S100A1	a1	v1	1-2	4.99496	1.15347	0.636527
SLCO1C1	a1	v1	1-2	54.9745	8.651	0.803095
SSR4	a1	v1	1-2	4.48649	0.8651	0.714841
VIM	a1	v1	1-2	8.22524	1.15347	0.853143
WDR49	a1	v1	1-2	8.46452	0.672856	1.09968
WIF1	a1	v1	1-2	35.4134	4.90223	0.858773
ATP6V0B	a1	v1	1-3	8.26656	1.42364	0.763925
ATP6V0C	a1	v1	1-3	5.68655	0.862811	0.818934
B2M	a1	v1	1-3	9.42494	1.85504	0.705924
CCND2	a1	v1	1-3	5.05471	0	Inf
COL16A1	a1	v1	1-3	3.58042	0.862811	0.618019
CSMD1	a1	v1	1-3	59.9721	12.6402	0.676196
FOS	a1	v1	1-3	9.95147	3.10612	0.505669
KIAA1549L	a1	v1	1-3	5.79186	0.172562	1.52587
LOC100400790	a1	v1	1-3	5.79186	1.3805	0.622782
LOC108593844	a1	v1	1-3	14.7429	4.44348	0.520861
LOC118144426	a1	v1	1-3	22.2723	3.92579	0.753839
LOC118153141	a1	v1	1-3	6.84493	0	Inf
MCF2L2	a1	v1	1-3	4.37022	1.25108	0.54322
NELL1	a1	v1	1-3	19.5344	1.16479	1.22455
NPDC1	a1	v1	1-3	8.68779	2.71785	0.504683
NR4A1	a1	v1	1-3	9.79351	2.07075	0.674811
PDE10A	a1	v1	1-3	109.94	1.12165	1.9913
PDE3A	a1	v1	1-3	19.4817	0.345124	1.75165
S100A1	a1	v1	1-3	4.37022	1.16479	0.574254
SLCO1C1	a1	v1	1-3	29.012	6.29852	0.663339
SSR4	a1	v1	1-3	3.47512	0.560827	0.79214
VIM	a1	v1	1-3	3.52777	0.992233	0.550887
WIF1	a1	v1	1-3	11.4784	2.07075	0.743755
ATP6V0B	a1	v1	1-4	7.18952	1.73277	0.617959
ATP6V0C	a1	v1	1-4	4.35799	0.618058	0.848257
B2M	a1	v1	1-4	7.41092	0.84983	0.94054
C5H20orf194	a1	v1	1-4	6.56029	1.97558	0.521229
CCND2	a1	v1	1-4	6.25733	0.165551	1.57746
CSMD1	a1	v1	1-4	48.8701	2.61571	1.27145
DAD1	a1	v1	1-4	7.18952	1.74381	0.615202
HTR2C	a1	v1	1-4	5.3834	0.176588	1.4841
KIAA1549L	a1	v1	1-4	7.50413	0.44147	1.2304
KRTCAP2	a1	v1	1-4	4.42791	1.07056	0.616585
LOC100400790	a1	v1	1-4	7.77214	1.47892	0.720595
LOC108593844	a1	v1	1-4	18.3292	5.19831	0.547281
LOC118144426	a1	v1	1-4	31.9392	5.90466	0.733129
LOC118153141	a1	v1	1-4	7.35265	0.0110368	2.8236
LYN	a1	v1	1-4	5.04548	1.4127	0.552851
MCF2L2	a1	v1	1-4	5.25522	1.58929	0.519388
NELL1	a1	v1	1-4	9.2986	0.275919	1.52764
NR4A1	a1	v1	1-4	12.5729	3.21169	0.592702
PDE10A	a1	v1	1-4	130.949	2.01973	1.81181
PDE3A	a1	v1	1-4	28.0589	0.607021	1.66487
PRNP	a1	v1	1-4	4.82409	1.52307	0.500695
SLCO1C1	a1	v1	1-4	32.0907	9.05014	0.549724
WIF1	a1	v1	1-4	13.61	3.3331	0.611009
ADIRF	a1	v1	1-5	5.53903	1.52505	0.560149
CADPS	a1	v1	1-5	6.17815	0	Inf
CCND2	a1	v1	1-5	6.51901	0.0933705	1.84397
CSMD1	a1	v1	1-5	20.7287	6.38032	0.511731
DBI	a1	v1	1-5	4.13297	1.02708	0.60466
HTR2C	a1	v1	1-5	5.02773	0.0933705	1.73116
KIAA1549L	a1	v1	1-5	4.26079	0.0311235	2.1364
LOC100412233	a1	v1	1-5	4.04775	0.871458	0.666967
LOC108593844	a1	v1	1-5	22.3265	6.41144	0.541866
LOC118143717	a1	v1	1-5	14.3589	3.39246	0.626605
LOC118144426	a1	v1	1-5	43.9501	7.06503	0.793845
LOC118153141	a1	v1	1-5	13.9967	0	Inf
LYN	a1	v1	1-5	4.47383	1.33831	0.524123
MAPK10	a1	v1	1-5	9.97025	1.24494	0.903558
MCF2L2	a1	v1	1-5	6.58292	1.21382	0.734266
NELL1	a1	v1	1-5	10.8224	0.217864	1.69614
NHS	a1	v1	1-5	9.28852	2.70774	0.535339
NR4A1	a1	v1	1-5	7.20074	2.14752	0.52544
PCDH8	a1	v1	1-5	4.36731	1.18269	0.567342
PDE10A	a1	v1	1-5	264.084	1.89853	2.14332
PDE3A	a1	v1	1-5	47.6143	0.186741	2.4065
SLCO1C1	a1	v1	1-5	64.0397	8.3411	0.885226
VIM	a1	v1	1-5	3.81341	0.124494	1.48616
WIF1	a1	v1	1-5	13.2511	2.30314	0.759931
ATP6V0B	a1	v1	2	6.98589	1.85063	0.576903
ATP6V0C	a1	v1	2	7.21947	1.26179	0.757517
B2M	a1	v1	2	65.8033	11.4403	0.759812
CCND2	a1	v1	2	15.1184	0.336478	1.65255
FOS	a1	v1	2	43.9326	5.72013	0.885381
HTR2C	a1	v1	2	10.7018	0.757076	1.15032
IGFBP2	a1	v1	2	3.82207	1.09355	0.543459
KIAA1549L	a1	v1	2	14.0143	0.252359	1.74455
LOC100400790	a1	v1	2	12.6553	1.59827	0.898622
LOC103796346	a1	v1	2	6.17901	1.85063	0.5236
LOC108593844	a1	v1	2	5.79681	1.34591	0.634172
LOC118143829	a1	v1	2	20.9577	4.96305	0.625595
LOC118144426	a1	v1	2	52.4473	3.11242	1.22662
LOC118153141	a1	v1	2	4.88376	0	Inf
LYN	a1	v1	2	4.94746	1.43003	0.539036
MOXD1	a1	v1	2	35.9275	10.5991	0.530159
MT3	a1	v1	2	71.7063	20.7775	0.537964
NHS	a1	v1	2	3.82207	1.17767	0.511274
NR4A1	a1	v1	2	15.7979	0.504717	1.49555
NR4A3	a1	v1	2	9.0668	0.0841195	2.03256
PCDH8	a1	v1	2	4.69265	1.26179	0.57043
PDE10A	a1	v1	2	99.0553	1.34591	1.86686
PDE3A	a1	v1	2	21.2337	1.51415	1.14686
S100A1	a1	v1	2	20.3207	5.55189	0.563497
SAT1	a1	v1	2	34.7384	9.08491	0.582489
SLCO1C1	a1	v1	2	59.5394	7.15016	0.920489
SSR4	a1	v1	2	4.88376	1.51415	0.508585
VIM	a1	v1	2	19.4076	5.21541	0.570684
WDR49	a1	v1	2	24.2914	0.925315	1.41916
WIF1	a1	v1	2	51.0883	1.43003	1.55298
CCND2	a1	v2	1-1	8.61895	0.0759036	2.05519
CSMD1	a1	v2	1-1	47.5298	1.51807	1.49567
DNAJB6	a1	v2	1-1	9.34417	2.27711	0.613157
FOS	a1	v2	1-1	19.553	1.36627	1.15568
KIAA1549L	a1	v2	1-1	8.11688	1.36627	0.773854
LOC118144426	a1	v2	1-1	38.1577	5.31325	0.856221
LOC118153141	a1	v2	1-1	8.34002	0	Inf
NELL1	a1	v2	1-1	9.14892	0.0759036	2.08111
NR4A1	a1	v2	1-1	16.3453	0.986747	1.21919
NR4A3	a1	v2	1-1	17.4053	0.986747	1.24647
PDE10A	a1	v2	1-1	153.217	0.910844	2.22586
PHACTR1	a1	v2	1-1	3.26349	0.531325	0.788321
ATP6V0C	a1	v2	1-2	5.86235	1.16238	0.702723
CADPS	a1	v2	1-2	5.65298	0	Inf
CALM3:LOC100394277	a1	v2	1-2	12.293	3.48714	0.547188
CCND2	a1	v2	1-2	12.3827	0	Inf
CSMD1	a1	v2	1-2	42.3226	3.8746	1.03834
FOS	a1	v2	1-2	17.3478	0.516614	1.52608
GJA1:LOC103789377	a1	v2	1-2	10.6479	2.71222	0.593941
HTR2C	a1	v2	1-2	17.1384	0.258307	1.82183
KIAA1549L	a1	v2	1-2	9.21226	0.904074	1.00816
LOC100400790	a1	v2	1-2	8.43461	2.58307	0.513929
LOC118144426	a1	v2	1-2	45.2238	3.35799	1.12929
LOC118153135	a1	v2	1-2	9.39172	2.19561	0.631191
LOC118153141	a1	v2	1-2	9.21226	0	Inf
LRRC1	a1	v2	1-2	4.15748	0.904074	0.662627
MCF2L2	a1	v2	1-2	6.25118	1.42069	0.643463
NCAN	a1	v2	1-2	4.99496	1.16238	0.633184
NELL1	a1	v2	1-2	17.6768	0.38746	1.65918
NR4A1	a1	v2	1-2	12.7117	0.129153	1.9931
NR4A3	a1	v2	1-2	11.9042	0	Inf
PDE10A	a1	v2	1-2	195.103	1.54984	2.09998
PDE3A	a1	v2	1-2	41.0065	12.7862	0.506112
RCAN2	a1	v2	1-2	5.83244	1.80815	0.508616
SLCO1C1	a1	v2	1-2	54.9745	8.26582	0.822875
WDR49	a1	v2	1-2	8.46452	1.29153	0.816496
ATP5F1B	a1	v2	1-3	6.4237	1.85727	0.53891
ATP6V0C	a1	v2	1-3	5.68655	0.990543	0.758976
CCND2	a1	v2	1-3	5.05471	0.061909	1.91194
CSMD1	a1	v2	1-3	59.9721	9.53398	0.798675
FOS	a1	v2	1-3	9.95147	0.742908	1.12695
KIAA1549L	a1	v2	1-3	5.79186	1.11436	0.715792
LOC118144426	a1	v2	1-3	22.2723	3.15736	0.848442
LOC118153141	a1	v2	1-3	6.84493	0	Inf
NELL1	a1	v2	1-3	19.5344	0.742908	1.41986
NR4A1	a1	v2	1-3	9.79351	1.11436	0.943912
NR4A3	a1	v2	1-3	10.2147	0.309545	1.5185
PDE10A	a1	v2	1-3	109.94	0.866725	2.10327
PDE3A	a1	v2	1-3	19.4817	3.71454	0.719722
SLCO1C1	a1	v2	1-3	29.012	5.81944	0.697696
WIF1	a1	v2	1-3	11.4784	2.35254	0.688345
CCND2	a1	v2	1-4	6.25733	0.075417	1.91892
CSMD1	a1	v2	1-4	48.8701	2.86585	1.23179
DNAJB6	a1	v2	1-4	8.23823	2.56418	0.506886
FOS	a1	v2	1-4	11.5825	0.842156	1.13841
HTR2C	a1	v2	1-4	5.3834	0.0628475	1.93277
KIAA1549L	a1	v2	1-4	7.50413	1.23181	0.784757
LOC118144426	a1	v2	1-4	31.9392	4.34905	0.86593
LOC118153141	a1	v2	1-4	7.35265	0.125695	1.76713
NELL1	a1	v2	1-4	9.2986	0.276529	1.52668
NR4A1	a1	v2	1-4	12.5729	0.854726	1.16761
NR4A3	a1	v2	1-4	15.253	0.175973	1.93791
PDE10A	a1	v2	1-4	130.949	3.79599	1.53778
SLCO1C1	a1	v2	1-4	32.0907	9.1883	0.543143
CADPS	a1	v2	1-5	6.17815	0.335456	1.26522
CCND2	a1	v2	1-5	6.51901	0.223637	1.46464
CSMD1	a1	v2	1-5	20.7287	4.52866	0.660604
FOS	a1	v2	1-5	7.32856	1.00637	0.862262
HTR2C	a1	v2	1-5	5.02773	0	Inf
KIAA1549L	a1	v2	1-5	4.26079	0.335456	1.10385
LOC108593844	a1	v2	1-5	22.3265	6.65321	0.52579
LOC118144426	a1	v2	1-5	43.9501	4.75229	0.966056
LOC118153141	a1	v2	1-5	13.9967	0.391365	1.55344
MAPK10	a1	v2	1-5	9.97025	1.95683	0.707154
MCF2L2	a1	v2	1-5	6.58292	1.28591	0.709207
NELL1	a1	v2	1-5	10.8224	0.167728	1.80972
NR4A1	a1	v2	1-5	7.20074	1.00637	0.85462
NR4A3	a1	v2	1-5	9.99156	0.223637	1.65009
PDE10A	a1	v2	1-5	264.084	5.92639	1.64895
PDE3A	a1	v2	1-5	47.6143	7.99504	0.774917
SLCO1C1	a1	v2	1-5	64.0397	9.28095	0.838857
VIM	a1	v2	1-5	3.81341	0.83864	0.657738
CCND2	a1	v2	2	15.1184	0.934371	1.20899
FOS	a1	v2	2	43.9326	6.5406	0.827169
GJA1:LOC103789377	a1	v2	2	16.5411	4.98331	0.521045
HTR2C	a1	v2	2	10.7018	0.622914	1.23503
KIAA1549L	a1	v2	2	14.0143	4.3604	0.507044
LOC103796346	a1	v2	2	6.17901	1.0901	0.753453
LOC118143829	a1	v2	2	20.9577	3.58176	0.767247
LOC118144426	a1	v2	2	52.4473	2.49166	1.32323
LOC118153141	a1	v2	2	4.88376	0	Inf
NR4A1	a1	v2	2	15.7979	0.934371	1.22808
NR4A3	a1	v2	2	9.0668	0	Inf
PDE10A	a1	v2	2	99.0553	1.40156	1.84927
SLCO1C1	a1	v2	2	59.5394	10.901	0.737338
WDR49	a1	v2	2	24.2914	2.33593	1.01699
WIF1	a1	v2	2	51.0883	12.614	0.607468
ZWILCH	a1	v2	2	4.82005	0.622914	0.888624
GRIA2	m1	a1	1-1	4.96188	0.836791	0.773029
LOC100412088	m1	a1	1-1	4.71685	1.33887	0.546915
SUB1	m1	a1	1-1	7.35093	0.697326	1.02291
RBFOX1	m1	a1	1-2	6.55839	0.628109	1.01876
SUB1	m1	a1	1-2	4.19875	0.897299	0.670184
GRIA2	m1	a1	1-3	3.87063	0.526533	0.866356
RBFOX1	m1	a1	1-3	5.69429	1.6849	0.528864
SUB1	m1	a1	1-3	3.64732	0.737146	0.69442
GRIA2	m1	a1	1-4	6.02207	0.419486	1.15703
SUB1	m1	a1	1-4	3.4928	0.384529	0.958245
GRIA2	m1	a1	1-5	4.94328	0.149128	1.52046
KCNIP4	m1	a1	1-5	7.60083	2.04518	0.57013
MYOC	m1	a1	1-5	3.54341	0.660423	0.7296
ANGPT1	m1	a1	2	4.0392	1.10415	0.563266
ITPR1	m1	a1	2	10.0368	2.03844	0.692298
KCNIP4	m1	a1	2	12.9438	3.10012	0.620683
LOC100401281	m1	a1	2	6.21181	1.33772	0.666851
LOC100412088	m1	a1	2	6.33421	1.8898	0.525276
LOC103792829	m1	a1	2	5.84461	1.10415	0.723726
MYOC	m1	a1	2	20.808	1.44389	1.1587
NAPB	m1	a1	2	6.88501	1.91103	0.556636
RBFOX1	m1	a1	2	5.35501	1.38019	0.588821
SUB1	m1	a1	2	8.26201	1.52883	0.732727
TRPM3	m1	a1	2	14.0148	2.88779	0.686022
GRIA2	m1	par	1-1	4.96188	0.16808	1.47013
GUCY1A2	m1	par	1-1	12.2209	2.92939	0.620327
KCNIP4	m1	par	1-1	13.538	0.288136	1.67196
PEX5L	m1	par	1-2	16.5174	4.50818	0.563941
GRIA2	m1	par	1-3	3.87063	0.0939265	1.61499
KCNIP4	m1	par	1-3	6.82942	1.64371	0.618558
PEX5L	m1	par	1-3	16.3571	3.80402	0.633464
GRIA2	m1	par	1-4	6.02207	0.386505	1.19259
KCNIP4	m1	par	1-4	6.26296	1.15952	0.732503
GRIA2	m1	par	1-5	4.94328	0.182431	1.43292
KCNIP4	m1	par	1-5	7.60083	2.28039	0.522852
MAPK10	m1	par	1-5	9.67876	2.09796	0.664022
MYOC	m1	par	1-5	3.54341	0.942562	0.575112
PEX5L	m1	par	1-5	16.35	3.80065	0.633659
ANGPT1	m1	par	2	4.0392	0.782694	0.712704
ADGRG3	m1	pfc	1-1	11.3633	3.45902	0.516552
ANGPT1	m1	pfc	1-1	12.5272	2.94411	0.628901
EYA2	m1	pfc	1-1	4.77811	1.19945	0.600274
GUCY1A2	m1	pfc	1-1	12.2209	1.91427	0.8051
LMO2	m1	pfc	1-1	6.49333	1.84764	0.54585
LOC100393071	m1	pfc	1-1	47.291	0.884443	1.72811
LOC103792829	m1	pfc	1-1	26.3408	5.47022	0.682625
LOC103796346	m1	pfc	1-1	3.33855	0.775402	0.634031
LONRF2	m1	pfc	1-1	5.11503	1.42965	0.553619
MAML3	m1	pfc	1-1	4.22679	0.914733	0.664716
MAPK10	m1	pfc	1-1	8.85175	0.339239	1.41652
PEX5L	m1	pfc	1-1	10.9958	2.35044	0.670077
ROBO2	m1	pfc	1-1	18.2242	4.59789	0.598089
SEZ6L	m1	pfc	1-1	14.9163	2.08389	0.854785
SUB1	m1	pfc	1-1	7.35093	1.87793	0.592664
TRPM3	m1	pfc	1-1	71.7329	12.8547	0.746656
YWHAZ	m1	pfc	1-1	10.9039	3.15007	0.539261
ADGRG3	m1	pfc	1-2	10.0284	3.02986	0.519811
ANGPT1	m1	pfc	1-2	5.76027	0.907493	0.8026
DCC	m1	pfc	1-2	47.8172	10.3849	0.66318
GRIA1	m1	pfc	1-2	4.68456	0.53425	0.942924
GUCY1A2	m1	pfc	1-2	4.71926	0.805034	0.76806
LOC100393071	m1	pfc	1-2	43.2021	1.31001	1.51823
LOC103791520	m1	pfc	1-2	6.94009	0.592798	1.06846
LOC103792829	m1	pfc	1-2	4.64986	1.23683	0.575132
LOC103796346	m1	pfc	1-2	4.37226	0.77576	0.750978
MAPK10	m1	pfc	1-2	6.07258	0.409836	1.17076
PEX5L	m1	pfc	1-2	16.5174	4.54478	0.560429
SEZ6L	m1	pfc	1-2	19.9875	2.97863	0.826742
TRPM3	m1	pfc	1-2	16.3786	3.61534	0.656128
ADGRG3	m1	pfc	1-3	12.226	2.54798	0.681087
ANGPT1	m1	pfc	1-3	3.66593	1.13846	0.507867
GUCY1A2	m1	pfc	1-3	6.28977	1.91912	0.515533
LOC100393071	m1	pfc	1-3	39.4134	3.42622	1.06083
LOC103792829	m1	pfc	1-3	20.0044	5.77903	0.539271
MAPK10	m1	pfc	1-3	6.97829	0.260219	1.42841
PEX5L	m1	pfc	1-3	16.3571	2.72146	0.778905
SEZ6L	m1	pfc	1-3	6.55029	1.68058	0.590801
TRPM3	m1	pfc	1-3	61.3717	13.9434	0.643599
ADGRG3	m1	pfc	1-4	16.8356	2.38845	0.848114
ANGPT1	m1	pfc	1-4	12.6254	2.06062	0.787247
APP	m1	pfc	1-4	6.67665	1.43717	0.667051
GUCY1A2	m1	pfc	1-4	14.0026	4.19149	0.523841
LOC100393071	m1	pfc	1-4	81.6803	5.04618	1.20915
LONRF2	m1	pfc	1-4	4.24687	1.28789	0.518191
MAML3	m1	pfc	1-4	7.49879	1.88793	0.599006
MAPK10	m1	pfc	1-4	11.5938	0.251724	1.6633
PEX5L	m1	pfc	1-4	16.1601	1.70645	0.97635
SEZ6L	m1	pfc	1-4	19.2497	5.38571	0.55318
TRPM3	m1	pfc	1-4	107.8	32.2177	0.524526
ADGRG3	m1	pfc	1-5	14.2065	2.85635	0.696675
ANGPT1	m1	pfc	1-5	15.5407	3.84862	0.606165
EYA2	m1	pfc	1-5	4.05742	1.11041	0.562768
GUCY1A2	m1	pfc	1-5	12.905	2.10505	0.787496
LMO2	m1	pfc	1-5	8.14766	1.54985	0.720744
LOC100393071	m1	pfc	1-5	71.5025	2.40509	1.47319
LOC103792829	m1	pfc	1-5	32.35	6.55377	0.693384
LOC103796346	m1	pfc	1-5	5.07451	1.04898	0.684627
MAML3	m1	pfc	1-5	6.91184	1.83808	0.57523
MAPK10	m1	pfc	1-5	9.67876	0.394549	1.38972
PEX5L	m1	pfc	1-5	16.35	2.37674	0.837535
SEZ6L	m1	pfc	1-5	18.0451	3.17529	0.754577
TRPM3	m1	pfc	1-5	100.09	15.6615	0.80556
GRIA1	m1	pfc	2	35.343	6.76583	0.717983
LOC100393071	m1	pfc	2	11.6586	2.86962	0.608823
LOC103791520	m1	pfc	2	13.8312	3.33037	0.618368
MAPK10	m1	pfc	2	8.87401	2.03702	0.639124
SUB1	m1	pfc	2	8.26201	2.36844	0.542622
VDAC1	m1	pfc	2	5.29381	1.64094	0.508676
GRIA2	m1	s1	1-1	4.96188	0.137176	1.55837
GUCY1A2	m1	s1	1-1	12.2209	3.15504	0.588099
KCNIP4	m1	s1	1-1	13.538	1.53637	0.945058
MAPK10	m1	s1	1-1	8.85175	1.5638	0.752847
ROBO2	m1	s1	1-1	18.2242	3.26478	0.746794
CAMK2N1	m1	s1	1-2	6.38488	1.83034	0.542621
SUB1	m1	s1	1-2	4.19875	1.08156	0.589068
GRIA2	m1	s1	1-3	3.87063	0.133177	1.46335
SUB1	m1	s1	1-3	3.64732	0.443924	0.914665
GRIA2	m1	s1	1-4	6.02207	0.232213	1.41386
MAPK10	m1	s1	1-4	11.5938	3.64905	0.502045
SUB1	m1	s1	1-4	3.4928	0.707695	0.693328
GRIA2	m1	s1	1-5	4.94328	0.665557	0.870829
PDE10A	m1	s1	1-5	33.5312	10.0346	0.52395
ITPR1	m1	s1	2	10.0368	2.34099	0.632196
MAPK10	m1	s1	2	8.87401	2.46753	0.555857
ANGPT1	m1	temp	1-1	12.5272	2.48367	0.70276
FAM155A	m1	temp	1-1	98.8701	4.00805	1.39213
GRIA2	m1	temp	1-1	4.96188	0.0525645	1.97495
GUCY1A2	m1	temp	1-1	12.2209	0.0657057	2.2695
KCNIP4	m1	temp	1-1	13.538	3.06188	0.645565
LGR6	m1	temp	1-1	7.28968	1.81348	0.604196
LOC100393071	m1	temp	1-1	47.291	7.88468	0.777994
LOC103792829	m1	temp	1-1	26.3408	2.14201	1.08981
LOC103796346	m1	temp	1-1	3.33855	0.210258	1.2008
MAML3	m1	temp	1-1	4.22679	0.643916	0.817181
ROBO2	m1	temp	1-1	18.2242	2.37855	0.884337
SEZ6L	m1	temp	1-1	14.9163	1.47181	1.00581
SUB1	m1	temp	1-1	7.35093	1.53751	0.679524
TMEM108	m1	temp	1-1	5.17628	1.37982	0.574196
TRPM3	m1	temp	1-1	71.7329	4.42856	1.20946
FAM155A	m1	temp	1-2	37.7541	8.86665	0.629204
GUCY1A2	m1	temp	1-2	4.71926	0.398501	1.07344
LGR6	m1	temp	1-2	5.10097	1.1955	0.630102
LOC103792829	m1	temp	1-2	4.64986	0.63096	0.867438
LOC103796346	m1	temp	1-2	4.37226	0.797002	0.739246
RBFOX1	m1	temp	1-2	6.55839	0.896627	0.864185
SEZ6L	m1	temp	1-2	19.9875	3.32084	0.779509
TMEM108	m1	temp	1-2	7.04419	1.85967	0.578395
TRPM3	m1	temp	1-2	16.3786	2.72309	0.779215
GRIA2	m1	temp	1-3	3.87063	0.0209662	2.26626
GUCY1A2	m1	temp	1-3	6.28977	1.09024	0.761111
LOC103792829	m1	temp	1-3	20.0044	3.54329	0.751719
MAML3	m1	temp	1-3	14.8126	4.54967	0.512651
RBFOX1	m1	temp	1-3	5.69429	1.4886	0.58266
SRPX2	m1	temp	1-3	4.78246	1.4886	0.506872
TRPM3	m1	temp	1-3	61.3717	14.6135	0.623215
ANGPT1	m1	temp	1-4	12.6254	2.77798	0.657516
FAM155A	m1	temp	1-4	132.198	35.7141	0.568384
GRIA2	m1	temp	1-4	6.02207	0.00999275	2.78006
GUCY1A2	m1	temp	1-4	14.0026	0.749456	1.27146
LGR6	m1	temp	1-4	8.44661	2.37827	0.550421
LOC100393071	m1	temp	1-4	81.6803	19.4659	0.622843
LOC103792829	m1	temp	1-4	32.2521	4.78652	0.828538
LOC103796346	m1	temp	1-4	4.76529	0.709485	0.827146
MAML3	m1	temp	1-4	7.49879	1.27907	0.768096
PEX5L	m1	temp	1-4	16.1601	4.31687	0.573276
RBFOX1	m1	temp	1-4	4.95381	0.769441	0.808764
ROBO2	m1	temp	1-4	18.9564	3.12773	0.782528
SEZ6L	m1	temp	1-4	19.2497	2.70803	0.85177
TMEM108	m1	temp	1-4	6.29438	1.9286	0.513711
TRPM3	m1	temp	1-4	107.8	14.3196	0.876689
ADGRG3	m1	temp	1-5	14.2065	4.32742	0.516257
FAM155A	m1	temp	1-5	128.383	35.8622	0.55387
GRIA2	m1	temp	1-5	4.94328	0.0112987	2.64098
GUCY1A2	m1	temp	1-5	12.905	1.28806	1.00082
LOC100393071	m1	temp	1-5	71.5025	11.1293	0.807855
LOC103792829	m1	temp	1-5	32.35	6.40639	0.703261
LOC103796346	m1	temp	1-5	5.07451	0.72312	0.846184
MAML3	m1	temp	1-5	6.91184	0.745717	0.967019
MYOC	m1	temp	1-5	3.54341	0.937796	0.577313
PEX5L	m1	temp	1-5	16.35	1.71741	0.978644
RBFOX1	m1	temp	1-5	5.18388	0.429352	1.08184
ROBO2	m1	temp	1-5	27.2755	2.86988	0.977909
SEZ6L	m1	temp	1-5	18.0451	2.14676	0.924577
TMEM108	m1	temp	1-5	6.62749	1.36715	0.685533
TRPM3	m1	temp	1-5	100.09	18.3831	0.735975
GRIA1	m1	temp	2	35.343	6.9729	0.704891
ITPR1	m1	temp	2	10.0368	2.00914	0.698586
KCNIP4	m1	temp	2	12.9438	2.62961	0.692171
LOC103792829	m1	temp	2	5.84461	1.1523	0.705189
MYOC	m1	temp	2	20.808	6.35243	0.515291
TMEM108	m1	temp	2	17.1666	5.28877	0.511331
ABCA8	m1	v1	1-1	3.46107	0.867385	0.600998
C5H20orf194	m1	v1	1-1	8.33106	1.30108	0.806397
DBI	m1	v1	1-1	12.6804	2.819	0.653036
LOC108593844	m1	v1	1-1	14.8244	1.73477	0.931735
LOC118143717	m1	v1	1-1	5.23754	1.08423	0.684005
MAPK10	m1	v1	1-1	8.85175	2.38531	0.569484
MYOC	m1	v1	1-1	7.32031	1.08423	0.829407
NDUFB9	m1	v1	1-1	7.07527	1.73477	0.610501
NELL1	m1	v1	1-1	4.37993	0.216846	1.30532
NHS	m1	v1	1-1	8.17791	2.16846	0.57649
PDE10A	m1	v1	1-1	14.8244	2.16846	0.834825
PDE3A	m1	v1	1-1	17.0909	0.216846	1.89661
S100A1	m1	v1	1-1	3.64484	0.867385	0.623466
VIM	m1	v1	1-1	6.6771	0.216846	1.48844
CADPS	m1	v1	1-2	4.92746	0.0961222	1.7098
COL16A1	m1	v1	1-2	4.89276	1.05734	0.665338
KIAA1549L	m1	v1	1-2	3.47005	0.576733	0.77936
MRC2	m1	v1	1-2	6.97479	1.44183	0.684616
NDUFB9	m1	v1	1-2	3.19244	0.8651	0.567057
NELL1	m1	v1	1-2	11.937	0.672856	1.24897
PDE10A	m1	v1	1-2	22.7288	1.92244	1.07272
PDE3A	m1	v1	1-2	18.8423	0.384489	1.69025
RBFOX1	m1	v1	1-2	6.55839	1.92244	0.532943
VIM	m1	v1	1-2	5.79498	1.15347	0.701046
WIF1	m1	v1	1-2	15.8581	4.90223	0.509857
COL16A1	m1	v1	1-3	4.61498	0.862811	0.728254
NELL1	m1	v1	1-3	8.2623	1.16479	0.850851
PDE10A	m1	v1	1-3	12.7284	1.12165	1.05491
PDE3A	m1	v1	1-3	10.3093	0.345124	1.47525
DBI	m1	v1	1-4	4.5087	1.05953	0.628939
LOC108593844	m1	v1	1-4	16.9404	5.19831	0.51306
PDE10A	m1	v1	1-4	26.3505	2.01973	1.1155
PDE3A	m1	v1	1-4	16.5214	0.607021	1.43484
ABCA8	m1	v1	1-5	3.36843	0.995952	0.529189
CADPS	m1	v1	1-5	3.42311	0	Inf
DBI	m1	v1	1-5	4.61518	1.02708	0.652587
LOC100412233	m1	v1	1-5	4.00274	0.871458	0.662111
MAPK10	m1	v1	1-5	9.67876	1.24494	0.890671
NR4A1	m1	v1	1-5	7.75394	2.14752	0.557585
PDE10A	m1	v1	1-5	33.5312	1.89853	1.24703
PDE3A	m1	v1	1-5	17.5749	0.186741	1.97365
CCND2	m1	v1	2	4.1616	0.336478	1.0923
COL16A1	m1	v1	2	11.934	2.69182	0.64674
HTR2C	m1	v1	2	3.3354	0.757076	0.644009
KIAA1549L	m1	v1	2	5.84461	0.252359	1.36474
LGR6	m1	v1	2	5.07961	1.43003	0.550484
LOC100412088	m1	v1	2	6.33421	1.76651	0.554576
LOC108593844	m1	v1	2	4.74301	1.34591	0.547037
LYN	m1	v1	2	4.92661	1.43003	0.537202
NDUFB9	m1	v1	2	6.51781	1.59827	0.610451
NHS	m1	v1	2	3.8556	1.17767	0.515068
PDE10A	m1	v1	2	4.71241	1.34591	0.544226
PDE3A	m1	v1	2	7.49701	1.51415	0.694719
VIM	m1	v1	2	23.2254	5.21541	0.648675
WIF1	m1	v1	2	11.9952	1.43003	0.923662
MYOC	m1	v2	1-1	7.32031	1.44217	0.705513
NELL1	m1	v2	1-1	4.37993	0.0759036	1.7612
NR4A1	m1	v2	1-1	6.43207	0.986747	0.814145
NR4A3	m1	v2	1-1	3.21603	0.986747	0.513115
PDE10A	m1	v2	1-1	14.8244	0.910844	1.21153
RBFOX1	m1	v2	1-1	6.34018	0.151807	1.62081
RCAN2	m1	v2	1-1	3.24666	0.607229	0.728085
CADPS	m1	v2	1-2	4.92746	0	Inf
KIAA1549L	m1	v2	1-2	3.47005	0.904074	0.584131
NELL1	m1	v2	1-2	11.937	0.38746	1.48867
PDE10A	m1	v2	1-2	22.7288	1.54984	1.16629
RBFOX1	m1	v2	1-2	6.55839	0	Inf
RCAN2	m1	v2	1-2	6.76659	1.80815	0.573136
COL16A1	m1	v2	1-3	4.61498	1.42391	0.510688
NELL1	m1	v2	1-3	8.2623	0.742908	1.04617
NR4A1	m1	v2	1-3	5.54541	1.11436	0.696908
PDE10A	m1	v2	1-3	12.7284	0.866725	1.16689
RBFOX1	m1	v2	1-3	5.69429	0.247636	1.36163
FOS	m1	v2	1-4	3.48757	0.842156	0.61713
NR4A1	m1	v2	1-4	9.56724	0.854726	1.04896
NR4A3	m1	v2	1-4	5.51412	0.175973	1.49603
PDE10A	m1	v2	1-4	26.3505	3.79599	0.841464
ABCA8	m1	v2	1-5	3.36843	0.726821	0.665999
CADPS	m1	v2	1-5	3.42311	0.335456	1.00879
FOS	m1	v2	1-5	3.44498	1.00637	0.53443
KCNIP4	m1	v2	1-5	7.60083	2.18046	0.542312
MAPK10	m1	v2	1-5	9.67876	1.95683	0.694267
MYOC	m1	v2	1-5	3.54341	0.391365	0.956839
NR4A1	m1	v2	1-5	7.75394	1.00637	0.886766
NR4A3	m1	v2	1-5	5.03077	0.223637	1.35209
PDE10A	m1	v2	1-5	33.5312	5.92639	0.752658
RBFOX1	m1	v2	1-5	5.18388	0.111819	1.66614
CCND2	m1	v2	2	4.1616	0.934371	0.648741
HTR2C	m1	v2	2	3.3354	0.622914	0.72872
LOC103796346	m1	v2	2	3.9168	1.0901	0.555466
NELL1	m1	v2	2	25.551	5.91769	0.635257
PDE10A	m1	v2	2	4.71241	1.40156	0.526632
RBFOX1	m1	v2	2	5.35501	0.622914	0.934332
ADIRF	par	a1	1-1	34.1922	8.8142	0.588744
CADPS	par	a1	1-1	4.82628	1.39465	0.539147
COX8A	par	a1	1-1	40.3631	5.77386	0.844518
LOC100388954	par	a1	1-1	39.1145	6.4154	0.785114
LOC100401281	par	a1	1-1	15.7515	3.79345	0.618286
LOC100406557:LOC100894903	par	a1	1-1	6.72318	2.03619	0.518756
LOC100412088	par	a1	1-1	12.0297	1.33887	0.953517
LOC100412233	par	a1	1-1	26.8927	7.44744	0.557628
LOC100894903	par	a1	1-1	34.2642	6.94537	0.693146
NDUFB9	par	a1	1-1	25.332	6.91748	0.563722
RBFOX1	par	a1	1-1	7.32347	2.31512	0.500143
SUB1	par	a1	1-1	3.55368	0.697326	0.707243
CADPS	par	a1	1-2	25.3585	5.65298	0.651846
COX8A	par	a1	1-2	26.2351	3.70883	0.849645
LOC100388954	par	a1	1-2	29.6788	3.26018	0.959205
LOC100401281	par	a1	1-2	9.51726	2.00397	0.676622
LOC100412088	par	a1	1-2	11.02	1.40577	0.894268
LOC100412233	par	a1	1-2	18.471	4.15748	0.64766
LOC100894903	par	a1	1-2	36.2533	10.5582	0.535757
NDUFA13	par	a1	1-2	24.795	6.40073	0.588134
NDUFB9	par	a1	1-2	15.4656	2.33298	0.821455
RBFOX1	par	a1	1-2	5.82306	0.628109	0.967116
SUB1	par	a1	1-2	5.00909	0.897299	0.746821
CADPS	par	a1	1-3	6.01129	1.73756	0.539029
COX8A	par	a1	1-3	13.3376	3.05389	0.640223
LOC100388954	par	a1	1-3	12.6331	2.58001	0.689889
RBFOX1	par	a1	1-3	5.82344	1.6849	0.538604
CADPS	par	a1	1-4	10.905	2.76161	0.596462
COX8A	par	a1	1-4	9.62122	1.75951	0.737839
LOC100388954	par	a1	1-4	8.94484	1.38663	0.809611
LOC110006321	par	a1	1-4	10.1458	3.1811	0.503707
NDUFB9	par	a1	1-4	6.2393	1.66629	0.573385
CAMK2A	par	a1	1-5	8.33103	2.49256	0.524053
COX8A	par	a1	1-5	11.1587	2.76951	0.605211
LOC100388954	par	a1	1-5	8.57427	1.66171	0.712643
ADIRF	par	a1	2	155.952	43.699	0.552519
COX8A	par	a1	2	55.1408	10.1497	0.735019
ITPR1	par	a1	2	9.66627	2.03844	0.675962
LOC100388954	par	a1	2	54.7494	8.00511	0.835012
LOC100401281	par	a1	2	10.2533	1.33772	0.884497
LOC100412088	par	a1	2	19.9587	1.8898	1.02372
LOC100412233	par	a1	2	42.1089	8.72706	0.683506
MYOC	par	a1	2	10.8403	1.44389	0.875507
NAPB	par	a1	2	7.35732	1.91103	0.585451
NDUFA13	par	a1	2	37.9607	11.1689	0.531322
NDUFB9	par	a1	2	22.4633	2.82408	0.900596
RBFOX1	par	a1	2	10.5664	1.38019	0.883986
SUB1	par	a1	2	12.8362	1.52883	0.924077
APOE	par	m1	1-1	337.408	44.2894	0.881855
ATP6V0B	par	m1	1-1	17.6964	4.47182	0.5974
ATP6V0C	par	m1	1-1	18.3207	2.14402	0.931712
B2M	par	m1	1-1	23.8193	1.77648	1.12737
CADPS	par	m1	1-1	4.82628	1.19453	0.606417
CD63	par	m1	1-1	38.082	8.85175	0.633691
CD9	par	m1	1-1	25.8602	5.78886	0.650039
COX8A	par	m1	1-1	40.3631	11.7309	0.536655
CST3	par	m1	1-1	194.588	18.3773	1.02483
DAD1	par	m1	1-1	22.2345	2.38905	0.968802
DNAJB9	par	m1	1-1	12.7981	3.61421	0.549131
ERP29	par	m1	1-1	14.6709	2.81786	0.716539
FOS	par	m1	1-1	11.5255	3.43044	0.526309
GJA1:LOC103789377	par	m1	1-1	12.4619	3.1854	0.59242
IFI6	par	m1	1-1	14.5989	4.53308	0.507927
IGFBP7	par	m1	1-1	6.57911	0.857609	0.884878
ITM2B	par	m1	1-1	206.45	39.7563	0.715408
KRTCAP2	par	m1	1-1	15.3673	1.65396	0.968072
LOC100388954	par	m1	1-1	39.1145	7.841	0.697967
LOC100400790	par	m1	1-1	23.4111	2.84849	0.914807
LOC100406557:LOC100894903	par	m1	1-1	6.72318	1.99088	0.52853
LOC100894903	par	m1	1-1	34.2642	8.11666	0.625464
LOC118150194:NDUFS5	par	m1	1-1	12.9661	4.04301	0.506105
NDUFA13	par	m1	1-1	37.2656	7.81037	0.678637
NDUFB9	par	m1	1-1	25.332	7.07527	0.553926
NPC2	par	m1	1-1	10.9972	1.89899	0.762759
OMG	par	m1	1-1	14.2387	4.28805	0.521212
PRNP	par	m1	1-1	16.6879	3.73673	0.649911
SCG3	par	m1	1-1	187.193	40.9815	0.659701
SSR3	par	m1	1-1	17.2402	4.96188	0.540895
SSR4	par	m1	1-1	14.2628	0.398176	1.55413
TMEM205	par	m1	1-1	10.661	2.63408	0.60717
TMEM59	par	m1	1-1	30.3984	8.66798	0.544933
WIF1	par	m1	1-1	26.9408	6.70773	0.603834
APOE	par	m1	1-2	208.378	35.8109	0.764837
ATP6V0B	par	m1	1-2	11.1452	3.40064	0.515527
ATP6V0C	par	m1	1-2	10.6443	0.79811	1.12505
B2M	par	m1	1-2	34.8758	1.70032	1.31199
CADPS	par	m1	1-2	25.3585	4.92746	0.7115
CD63	par	m1	1-2	22.353	6.35018	0.54655
CD9	par	m1	1-2	24.9828	7.00949	0.551955
COX8A	par	m1	1-2	26.2351	6.94009	0.577517
CST3	par	m1	1-2	93.6699	11.59	0.907518
DAD1	par	m1	1-2	17.4066	1.87382	0.967984
DNAJB9	par	m1	1-2	5.76045	1.63092	0.548023
ERP29	par	m1	1-2	6.4492	1.56152	0.615958
FOS	par	m1	1-2	12.0218	1.83912	0.815359
IFI6	par	m1	1-2	17.5944	4.47636	0.59445
IGFBP7	par	m1	1-2	10.0808	1.97793	0.707284
ITM2B	par	m1	1-2	153.904	37.1989	0.61672
KRTCAP2	par	m1	1-2	7.70147	0.728709	1.02402
LOC100388954	par	m1	1-2	29.6788	4.51106	0.818168
LOC100400790	par	m1	1-2	15.3403	1.11041	1.14035
LOC100412088	par	m1	1-2	11.02	1.90852	0.761483
LOC100894903	par	m1	1-2	36.2533	11.2429	0.508467
NDUFA13	par	m1	1-2	24.795	4.26816	0.764123
NDUFB9	par	m1	1-2	15.4656	3.19244	0.685242
NPC2	par	m1	1-2	7.51363	1.35332	0.74445
NR4A1	par	m1	1-2	10.3939	3.15774	0.5174
OMG	par	m1	1-2	9.26681	2.49843	0.569263
PRNP	par	m1	1-2	11.2078	1.76972	0.801616
SCG3	par	m1	1-2	144.324	34.631	0.619874
SSR4	par	m1	1-2	10.206	0.381705	1.42713
TMEM205	par	m1	1-2	8.3276	2.15143	0.587793
APOE	par	m1	1-3	110.458	21.2326	0.716192
ATP6V0B	par	m1	1-3	8.40642	2.64245	0.502605
ATP6V0C	par	m1	1-3	5.77648	0.76296	0.879162
B2M	par	m1	1-3	8.82909	0.521046	1.22904
CADPS	par	m1	1-3	6.01129	0.725742	0.918186
COX8A	par	m1	1-3	13.3376	3.88923	0.535212
CST3	par	m1	1-3	84.3929	10.4023	0.909177
DAD1	par	m1	1-3	8.87605	1.33983	0.82117
DNAJB9	par	m1	1-3	5.30685	0.986265	0.730843
ERP29	par	m1	1-3	4.03884	1.11653	0.558387
ITM2B	par	m1	1-3	90.4042	23.7262	0.580961
KRTCAP2	par	m1	1-3	5.16596	0.558263	0.966312
LOC100388954	par	m1	1-3	12.6331	2.3261	0.734883
LOC100400790	par	m1	1-3	9.95621	1.07931	0.964948
NDUFA13	par	m1	1-3	14.1829	3.66593	0.587581
NDUFB9	par	m1	1-3	6.62182	1.93531	0.534226
NPC2	par	m1	1-3	4.55543	1.11653	0.610661
OMG	par	m1	1-3	6.48093	1.9167	0.529082
PRNP	par	m1	1-3	5.44774	1.61896	0.526979
SSR4	par	m1	1-3	4.6024	0.334958	1.13799
TMEM205	par	m1	1-3	5.07203	1.28401	0.596615
WIF1	par	m1	1-3	12.4922	3.03323	0.614734
APOE	par	m1	1-4	113.84	17.6211	0.81026
ATP6V0C	par	m1	1-4	5.07979	0.513185	0.995571
B2M	par	m1	1-4	7.50925	0.293249	1.40836
CADPS	par	m1	1-4	10.905	1.89041	0.761069
CD63	par	m1	1-4	15.2808	4.79671	0.503201
COX8A	par	m1	1-4	9.62122	2.88012	0.523819
CST3	par	m1	1-4	77.4391	8.57229	0.955863
DAD1	par	m1	1-4	9.27613	1.24631	0.871742
DNAJB9	par	m1	1-4	4.95555	1.33009	0.57121
ERP29	par	m1	1-4	5.17641	1.25154	0.616583
ITM2B	par	m1	1-4	86.8947	20.5955	0.625221
KRTCAP2	par	m1	1-4	6.33593	0.267066	1.37519
LOC100388954	par	m1	1-4	8.94484	1.52385	0.768631
LOC100400790	par	m1	1-4	9.34515	0.947822	0.993859
NDUFA13	par	m1	1-4	13.2792	3.45091	0.585239
NDUFB9	par	m1	1-4	6.2393	1.85375	0.527084
NPC2	par	m1	1-4	4.37579	1.0159	0.634207
PRNP	par	m1	1-4	5.43868	0.816907	0.823321
SSR4	par	m1	1-4	5.57672	0.0680756	1.91339
TMEM205	par	m1	1-4	4.87273	1.28296	0.579558
WIF1	par	m1	1-4	13.5829	3.89602	0.542371
APOE	par	m1	1-5	66.4962	20.2762	0.515811
B2M	par	m1	1-5	4.31754	0.273411	1.19842
CADPS	par	m1	1-5	18.3344	3.42311	0.728845
CAMK2A	par	m1	1-5	8.33103	2.55913	0.512607
CAMK2N1	par	m1	1-5	10.1249	2.72318	0.570317
CST3	par	m1	1-5	45.8511	8.98976	0.707601
DAD1	par	m1	1-5	5.86821	1.1702	0.700245
IGFBP7	par	m1	1-5	3.92227	0.656187	0.77651
LOC100388954	par	m1	1-5	8.57427	1.46548	0.767216
LOC100400790	par	m1	1-5	4.71281	0.667124	0.849074
LOC108591018	par	m1	1-5	5.07767	1.5311	0.52066
WIF1	par	m1	1-5	13.9864	3.30281	0.626823
ADIRF	par	m1	2	155.952	44.8291	0.541431
APOE	par	m1	2	259.894	60.4045	0.633726
ATP6V0C	par	m1	2	15.693	3.4272	0.660766
B2M	par	m1	2	155.013	15.7896	0.991995
CADPS	par	m1	2	5.59626	1.7136	0.513988
CD63	par	m1	2	38.6651	10.5264	0.565039
CD9	par	m1	2	86.0181	18.4824	0.667831
COX8A	par	m1	2	55.1408	13.617	0.607391
CST3	par	m1	2	61.7937	12.0258	0.71083
DAD1	par	m1	2	30.4077	5.93641	0.709459
FOS	par	m1	2	31.386	2.8458	1.04253
IFI6	par	m1	2	70.7164	15.2694	0.665698
IGFBP7	par	m1	2	70.7555	20.8386	0.530891
ITM2B	par	m1	2	249.64	62.3935	0.602175
KRTCAP2	par	m1	2	11.3491	1.6218	0.844962
LOC100388954	par	m1	2	54.7494	11.7198	0.669459
LOC100400790	par	m1	2	23.8722	3.2436	0.866864
LOC100894903	par	m1	2	97.0149	29.529	0.516589
NDUFA13	par	m1	2	37.9607	8.23141	0.66386
NDUFB9	par	m1	2	22.4633	6.51781	0.537372
NPC2	par	m1	2	11.3882	3.2436	0.545427
NR4A1	par	m1	2	10.4881	1.4688	0.853734
NR4A3	par	m1	2	4.69616	0	Inf
S100A1	par	m1	2	39.0956	10.2204	0.582659
SSR4	par	m1	2	13.2275	1.5912	0.919753
TMEM205	par	m1	2	14.3233	3.7026	0.587536
TMEM59	par	m1	2	28.4118	8.01721	0.549475
WDR49	par	m1	2	3.36558	0.306	1.04134
EYA2	par	pfc	1-1	4.39408	1.19945	0.563886
LMO2	par	pfc	1-1	8.83618	1.84764	0.679648
LOC100393071	par	pfc	1-1	28.8617	0.884443	1.51365
LOC100401281	par	pfc	1-1	15.7515	4.77963	0.517927
LOC100412088	par	pfc	1-1	12.0297	2.94411	0.611301
MAPK10	par	pfc	1-1	4.0099	0.339239	1.07263
NR2F1	par	pfc	1-1	43.9408	13.2606	0.520305
SEZ6L	par	pfc	1-1	10.3969	2.08389	0.698029
TRPM3	par	pfc	1-1	45.1174	12.8547	0.545281
APP	par	pfc	1-2	10.0182	2.5322	0.597291
COX8A	par	pfc	1-2	26.2351	6.90866	0.579489
DCC	par	pfc	1-2	40.7614	10.3849	0.593845
GRIA1	par	pfc	1-2	7.45101	0.53425	1.14447
LMO2	par	pfc	1-2	6.0109	1.69789	0.54903
LOC100388954	par	pfc	1-2	29.6788	5.88407	0.702769
LOC100393071	par	pfc	1-2	29.4284	1.31001	1.35149
LOC100412088	par	pfc	1-2	11.02	1.62471	0.831406
LOC100894903	par	pfc	1-2	36.2533	11.2412	0.508534
LOC103791520	par	pfc	1-2	10.5817	0.592798	1.25165
LOC110006321	par	pfc	1-2	11.3331	3.38846	0.524344
NDUFB9	par	pfc	1-2	15.4656	4.76434	0.511363
NPDC1	par	pfc	1-2	13.2741	3.26405	0.609248
NR2F1	par	pfc	1-2	45.5201	13.8612	0.516401
SEZ6L	par	pfc	1-2	12.8984	2.97863	0.63652
SPARC	par	pfc	1-2	19.6607	2.67857	0.865695
LOC100388954	par	pfc	1-3	12.6331	3.50212	0.55718
LOC100393071	par	pfc	1-3	35.2694	3.42622	1.01258
LOC103791520	par	pfc	1-3	4.83721	0.639705	0.878615
MAPK10	par	pfc	1-3	3.33439	0.260219	1.10768
TRPM3	par	pfc	1-3	62.2733	13.9434	0.649933
ADGRG3	par	pfc	1-4	9.73165	2.38845	0.610071
ANGPT1	par	pfc	1-4	7.30219	2.06062	0.549455
APP	par	pfc	1-4	5.31445	1.43717	0.567951
LMO2	par	pfc	1-4	10.0629	3.03239	0.52094
LOC100388954	par	pfc	1-4	8.94484	2.54358	0.546127
LOC100393071	par	pfc	1-4	66.755	5.04618	1.12152
MAML3	par	pfc	1-4	6.26691	1.88793	0.521068
MAPK10	par	pfc	1-4	4.22395	0.251724	1.2248
NR2F1	par	pfc	1-4	35.5309	11.2046	0.501209
PEX5L	par	pfc	1-4	5.71476	1.70645	0.524904
CAMK2N1	par	pfc	1-5	10.1249	1.85698	0.736586
COX8A	par	pfc	1-5	11.1587	3.46589	0.5078
GUCY1A2	par	pfc	1-5	8.42225	2.10505	0.602166
LMO2	par	pfc	1-5	6.53712	1.54985	0.625098
LOC100388954	par	pfc	1-5	8.57427	1.99637	0.632956
LOC100393071	par	pfc	1-5	45.3038	2.40509	1.275
LOC103796346	par	pfc	1-5	4.10471	1.04898	0.592515
LOC118143717	par	pfc	1-5	9.79048	2.68152	0.562424
MAP2	par	pfc	1-5	8.93914	2.75712	0.51084
NR2F1	par	pfc	1-5	38.0978	8.25009	0.664441
SEZ6L	par	pfc	1-5	12.4965	3.17529	0.595006
TRPM3	par	pfc	1-5	77.2293	15.6615	0.69295
ADIRF	par	pfc	2	155.952	36.8604	0.62643
ATP6V0C	par	pfc	2	15.693	3.41929	0.66177
B2M	par	pfc	2	155.013	45.3157	0.534118
CAMK2N1	par	pfc	2	16.3583	4.4863	0.56185
COX8A	par	pfc	2	55.1408	10.266	0.730074
DBI	par	pfc	2	106.486	30.5392	0.542433
GRIA1	par	pfc	2	24.7331	6.76583	0.562958
LMO2	par	pfc	2	4.30482	1.3176	0.514171
LOC100388954	par	pfc	2	54.7494	8.6331	0.802213
LOC100401281	par	pfc	2	10.2533	2.25528	0.657663
LOC100412088	par	pfc	2	19.9587	2.57861	0.888746
LOC100412233	par	pfc	2	42.1089	10.9045	0.586767
LOC100894903	par	pfc	2	97.0149	30.2078	0.50672
LOC103791520	par	pfc	2	12.6796	3.33037	0.580614
LONRF2	par	pfc	2	28.177	8.64927	0.512915
MT3	par	pfc	2	155.874	48.5814	0.506302
NDUFA13	par	pfc	2	37.9607	10.5974	0.554135
NDUFB9	par	pfc	2	22.4633	4.61564	0.687242
NPDC1	par	pfc	2	18.9803	4.35697	0.639119
S100A1	par	pfc	2	39.0956	10.2902	0.579703
SUB1	par	pfc	2	12.8362	2.36844	0.733973
VCAN	par	pfc	2	6.96598	1.3661	0.7075
VDAC1	par	pfc	2	5.55713	1.64094	0.529759
YWHAZ	par	pfc	2	9.74454	2.67561	0.561338
COX8A	par	s1	1-1	40.3631	12.1538	0.521274
FOS	par	s1	1-1	11.5255	3.34709	0.536991
IGFBP7	par	s1	1-1	6.57911	0.850489	0.888499
LOC100400790	par	s1	1-1	23.4111	5.02063	0.668663
LOC100406557:LOC100894903	par	s1	1-1	6.72318	1.67354	0.603938
LOC100412088	par	s1	1-1	12.0297	2.963	0.608524
NR4A3	par	s1	1-1	5.0664	1.15228	0.643143
ADIRF	par	s1	1-2	36.5663	9.65088	0.578514
ATP6V0C	par	s1	1-2	10.6443	1.33116	0.902888
B2M	par	s1	1-2	34.8758	6.90537	0.703337
CAMK2A	par	s1	1-2	11.5209	1.99673	0.761166
CAMK2N1	par	s1	1-2	9.89294	1.83034	0.732794
CD9	par	s1	1-2	24.9828	7.48775	0.52329
COX8A	par	s1	1-2	26.2351	3.57748	0.865305
DAD1	par	s1	1-2	17.4066	5.07503	0.535274
FOS	par	s1	1-2	12.0218	1.83034	0.817438
KRTCAP2	par	s1	1-2	7.70147	2.07993	0.568525
LOC100385293:PXDNL	par	s1	1-2	18.6588	4.74224	0.594901
LOC100388954	par	s1	1-2	29.6788	3.32789	0.950278
LOC100400790	par	s1	1-2	15.3403	1.91354	0.903998
LOC100406557:LOC100894903	par	s1	1-2	8.20238	2.41272	0.531433
LOC100412088	par	s1	1-2	11.02	1.91354	0.760344
LOC100894903	par	s1	1-2	36.2533	6.82217	0.725424
NDUFB9	par	s1	1-2	15.4656	1.91354	0.907529
NR4A1	par	s1	1-2	10.3939	2.41272	0.63427
NR4A3	par	s1	1-2	4.82124	0.748775	0.808808
PDE10A	par	s1	1-2	63.9911	10.566	0.782207
PRNP	par	s1	1-2	11.2078	1.49755	0.87414
SSR4	par	s1	1-2	10.206	2.41272	0.626349
SUB1	par	s1	1-2	5.00909	1.08156	0.665706
ATP6V0C	par	s1	1-3	5.77648	1.37616	0.622993
CADPS	par	s1	1-3	6.01129	1.64252	0.563458
COX8A	par	s1	1-3	13.3376	2.26401	0.770198
LOC100388954	par	s1	1-3	12.6331	1.86448	0.830953
LOC100400790	par	s1	1-3	9.95621	0.843455	1.07203
LOC100412088	par	s1	1-3	4.22669	1.06542	0.598481
NDUFB9	par	s1	1-3	6.62182	1.59813	0.617366
NR4A3	par	s1	1-3	5.35381	1.59813	0.525052
PDE10A	par	s1	1-3	39.637	7.14717	0.743966
PRNP	par	s1	1-3	5.44774	1.1542	0.673934
ATP6V0C	par	s1	1-4	5.07979	1.44856	0.544908
B2M	par	s1	1-4	7.50925	2.27789	0.518063
COX8A	par	s1	1-4	9.62122	2.26684	0.62781
FOS	par	s1	1-4	7.23317	2.01251	0.555591
KRTCAP2	par	s1	1-4	6.33593	1.66972	0.579167
LOC100388954	par	s1	1-4	8.94484	1.44856	0.790635
LOC100400790	par	s1	1-4	9.34515	1.2827	0.862462
NDUFB9	par	s1	1-4	6.2393	1.84664	0.528753
PRNP	par	s1	1-4	5.43868	1.21635	0.650435
SSR4	par	s1	1-4	5.57672	1.41539	0.595502
B2M	par	s1	1-5	4.31754	0.716754	0.779866
CADPS	par	s1	1-5	18.3344	2.91821	0.798149
CAMK2A	par	s1	1-5	8.33103	1.22872	0.831245
CAMK2N1	par	s1	1-5	10.1249	1.02393	0.99512
COX8A	par	s1	1-5	11.1587	3.43018	0.512297
CST3	par	s1	1-5	45.8511	13.9255	0.517539
FOS	par	s1	1-5	4.652	1.43351	0.51124
IGFBP7	par	s1	1-5	3.92227	0.460771	0.930053
LOC100388954	par	s1	1-5	8.57427	1.68949	0.705441
LOC100400790	par	s1	1-5	4.71281	0.511967	0.964038
LOC108591018	par	s1	1-5	5.07767	1.5871	0.505061
LOC118153141	par	s1	1-5	4.46957	0.460771	0.986781
PDE10A	par	s1	1-5	92.3711	10.0346	0.964038
WIF1	par	s1	1-5	13.9864	2.96941	0.673036
ADIRF	par	s1	2	155.952	40.9357	0.580888
ATP6V0B	par	s1	2	13.3449	3.85947	0.538788
ATP6V0C	par	s1	2	15.693	2.5308	0.792448
B2M	par	s1	2	155.013	38.4049	0.60598
CD63	par	s1	2	38.6651	12.0846	0.505088
CD9	par	s1	2	86.0181	23.7895	0.558204
COX8A	par	s1	2	55.1408	8.79453	0.79726
DAD1	par	s1	2	30.4077	7.90875	0.584875
FOS	par	s1	2	31.386	4.55544	0.838206
ITPR1	par	s1	2	9.66627	2.34099	0.615859
LOC100385293:PXDNL	par	s1	2	25.7506	6.89643	0.572163
LOC100388954	par	s1	2	54.7494	5.6943	0.982939
LOC100400790	par	s1	2	23.8722	3.85947	0.791364
LOC100406557:LOC100894903	par	s1	2	19.4108	4.87179	0.600355
LOC100412088	par	s1	2	19.9587	2.5308	0.896874
LOC100412233	par	s1	2	42.1089	12.1478	0.539875
LOC118150194:NDUFS5	par	s1	2	11.2708	3.35331	0.526481
NDUFA13	par	s1	2	37.9607	10.0599	0.576739
NDUFB9	par	s1	2	22.4633	4.80852	0.669462
NPC2	par	s1	2	11.3882	2.72061	0.621788
NR4A1	par	s1	2	10.4881	2.46753	0.628434
NR4A3	par	s1	2	4.69616	0.56943	0.916303
PRNP	par	s1	2	15.9278	1.96137	0.909597
SSR4	par	s1	2	13.2275	2.91042	0.657523
SUB1	par	s1	2	12.8362	3.73293	0.536386
TMEM59	par	s1	2	28.4118	8.92108	0.503081
YWHAZ	par	s1	2	9.74454	2.91042	0.524805
CADPS	par	temp	1-1	4.82628	1.52437	0.500522
CHN2	par	temp	1-1	21.4422	6.75454	0.501672
COX8A	par	temp	1-1	40.3631	12.2081	0.519336
CST3	par	temp	1-1	194.588	58.754	0.520079
FAM155A	par	temp	1-1	69.4889	4.00805	1.23898
IGFBP7	par	temp	1-1	6.57911	1.52437	0.635077
LGR6	par	temp	1-1	6.339	1.81348	0.543509
LOC100388954	par	temp	1-1	39.1145	11.6693	0.525292
LOC100393071	par	temp	1-1	28.8617	7.88468	0.563537
LOC103792829	par	temp	1-1	14.767	2.14201	0.838471
ROBO2	par	temp	1-1	7.87573	2.37855	0.519979
SEZ6L	par	temp	1-1	10.3969	1.47181	0.849054
TMEM108	par	temp	1-1	5.13843	1.37982	0.571008
TRPM3	par	temp	1-1	45.1174	4.42856	1.00808
APOE	par	temp	1-2	208.378	60.6386	0.536103
ATP6V0B	par	temp	1-2	11.1452	2.02571	0.74051
ATP6V0C	par	temp	1-2	10.6443	1.16229	0.961801
B2M	par	temp	1-2	34.8758	6.14356	0.754104
CD63	par	temp	1-2	22.353	6.40923	0.542531
COX8A	par	temp	1-2	26.2351	5.24693	0.698977
CST3	par	temp	1-2	93.6699	12.5196	0.87401
DAD1	par	temp	1-2	17.4066	4.7156	0.567177
ERP29	par	temp	1-2	6.4492	1.82646	0.547895
FAM155A	par	temp	1-2	28.7396	8.86665	0.510722
GRIA1	par	temp	1-2	7.45101	1.52759	0.688209
IFI6	par	temp	1-2	17.5944	4.48314	0.593793
ITM2B	par	temp	1-2	153.904	37.3595	0.61485
KRTCAP2	par	temp	1-2	7.70147	1.62721	0.675129
LOC100388954	par	temp	1-2	29.6788	3.98501	0.872017
LOC100400790	par	temp	1-2	15.3403	3.68614	0.619263
LOC100406557:LOC100894903	par	temp	1-2	8.20238	1.9593	0.621839
LOC100894903	par	temp	1-2	36.2533	6.14356	0.770927
NDUFA13	par	temp	1-2	24.795	6.17677	0.603602
NDUFB9	par	temp	1-2	15.4656	4.21747	0.564313
NPC2	par	temp	1-2	7.51363	1.66042	0.655631
PRNP	par	temp	1-2	11.2078	3.42047	0.515436
RBFOX1	par	temp	1-2	5.82306	0.896627	0.812539
SEZ6L	par	temp	1-2	12.8984	3.32084	0.589287
SPARC	par	temp	1-2	19.6607	5.31335	0.56823
SSR4	par	temp	1-2	10.206	1.66042	0.788638
TMEM108	par	temp	1-2	8.57806	1.85967	0.663953
TMEM205	par	temp	1-2	8.3276	2.22496	0.573197
TRPM3	par	temp	1-2	10.206	2.72309	0.573794
ATP6V0B	par	temp	1-3	8.40642	2.18049	0.586057
ATP6V0C	par	temp	1-3	5.77648	1.11121	0.715867
COX8A	par	temp	1-3	13.3376	4.04648	0.517998
CST3	par	temp	1-3	84.3929	23.0419	0.563788
GUCY1A2	par	temp	1-3	5.44774	1.09024	0.698692
IGFBP2	par	temp	1-3	11.7408	2.89334	0.608298
IGFBP7	par	temp	1-3	13.5724	2.80948	0.684031
LOC100388954	par	temp	1-3	12.6331	2.78851	0.656138
LOC103792829	par	temp	1-3	14.3238	3.54329	0.606651
RBFOX1	par	temp	1-3	5.82344	1.4886	0.592401
TRPM3	par	temp	1-3	62.2733	14.6135	0.629548
ATP6V0B	par	temp	1-4	8.83441	1.54888	0.756161
ATP6V0C	par	temp	1-4	5.07979	0.209848	1.38394
COX8A	par	temp	1-4	9.62122	2.32831	0.61619
CST3	par	temp	1-4	77.4391	19.7657	0.593049
FAM155A	par	temp	1-4	119.057	35.7141	0.522917
GUCY1A2	par	temp	1-4	8.90343	0.749456	1.07481
KRTCAP2	par	temp	1-4	6.33593	1.82867	0.539674
LOC100388954	par	temp	1-4	8.94484	1.60883	0.745062
LOC100393071	par	temp	1-4	66.755	19.4659	0.53521
LOC103792829	par	temp	1-4	25.2885	4.78652	0.722903
LOC103796346	par	temp	1-4	4.30677	0.709485	0.783209
MAML3	par	temp	1-4	6.26691	1.27907	0.690159
RBFOX1	par	temp	1-4	4.51383	0.769441	0.76837
SEZ6L	par	temp	1-4	15.4326	2.70803	0.755785
SSR4	par	temp	1-4	5.57672	1.46893	0.579377
TMEM108	par	temp	1-4	6.73624	1.9286	0.543175
TRPM3	par	temp	1-4	94.6524	14.3196	0.820201
B2M	par	temp	1-5	4.31754	1.25416	0.536883
COX8A	par	temp	1-5	11.1587	3.46872	0.507446
CST3	par	temp	1-5	45.8511	9.9429	0.663837
GUCY1A2	par	temp	1-5	8.42225	1.28806	0.815493
LOC100388954	par	temp	1-5	8.57427	1.8078	0.676047
LOC100393071	par	temp	1-5	45.3038	11.1293	0.609668
LOC103796346	par	temp	1-5	4.10471	0.72312	0.754072
MAML3	par	temp	1-5	3.98308	0.745717	0.727645
ROBO2	par	temp	1-5	10.733	2.86988	0.572859
SEZ6L	par	temp	1-5	12.4965	2.14676	0.765006
TMEM108	par	temp	1-5	4.40876	1.36715	0.508501
TRPM3	par	temp	1-5	77.2293	18.3831	0.623364
ADIRF	par	temp	2	155.952	40.8624	0.581667
ATP6V0B	par	temp	2	13.3449	3.04326	0.641978
ATP6V0C	par	temp	2	15.693	2.74779	0.756722
B2M	par	temp	2	155.013	36.9918	0.622261
CD63	par	temp	2	38.6651	10.5184	0.565368
CD9	par	temp	2	86.0181	16.7822	0.70974
COX8A	par	temp	2	55.1408	12.2912	0.651878
CST3	par	temp	2	61.7937	12.6753	0.687986
DAD1	par	temp	2	30.4077	7.2979	0.619785
GRIA1	par	temp	2	24.7331	6.9729	0.549866
IFI6	par	temp	2	70.7164	19.2641	0.564771
IGFBP5	par	temp	2	73.4558	22.8392	0.507346
IGFBP7	par	temp	2	70.7555	14.8026	0.679421
ITM2B	par	temp	2	249.64	66.8334	0.572321
ITPR1	par	temp	2	9.66627	2.00914	0.682249
KRTCAP2	par	temp	2	11.3491	2.83643	0.602188
LOC100388954	par	temp	2	54.7494	10.4593	0.718875
LOC100400790	par	temp	2	23.8722	5.67287	0.624089
LOC100412088	par	temp	2	19.9587	5.02285	0.599182
LOC100894903	par	temp	2	97.0149	20.2096	0.681281
NDUFA13	par	temp	2	37.9607	9.42523	0.605042
NPC2	par	temp	2	11.3882	3.30917	0.536736
RBFOX1	par	temp	2	10.5664	2.62961	0.604035
S100A1	par	temp	2	39.0956	9.63205	0.608409
SSR4	par	temp	2	13.2275	2.65916	0.696735
TMEM205	par	temp	2	14.3233	4.40238	0.512356
TMEM59	par	temp	2	28.4118	8.45021	0.526631
VCAN	par	temp	2	6.96598	1.65459	0.624293
ADIRF	par	v1	1-1	34.1922	4.98747	0.836047
APOE	par	v1	1-1	337.408	104.737	0.508056
ATP6V0B	par	v1	1-1	17.6964	4.12008	0.632979
ATP6V0C	par	v1	1-1	18.3207	2.819	0.812846
B2M	par	v1	1-1	23.8193	0.867385	1.43872
C5H20orf194	par	v1	1-1	6.93929	1.30108	0.727011
CADPS	par	v1	1-1	4.82628	0.216846	1.34746
CAMK2A	par	v1	1-1	11.8376	3.03585	0.590984
CD9	par	v1	1-1	25.8602	6.50539	0.599359
COX8A	par	v1	1-1	40.3631	5.63801	0.854859
CST3	par	v1	1-1	194.588	50.9589	0.581896
DAD1	par	v1	1-1	22.2345	3.90323	0.755603
DBI	par	v1	1-1	13.1582	2.819	0.669102
HHATL	par	v1	1-1	11.0212	2.16846	0.706077
KIAA1549L	par	v1	1-1	3.33758	0.433693	0.88625
KRTCAP2	par	v1	1-1	15.3673	1.95162	0.896202
LOC100388954	par	v1	1-1	39.1145	3.90323	1.00091
LOC100400790	par	v1	1-1	23.4111	2.16846	1.03327
LOC100401281	par	v1	1-1	15.7515	3.2527	0.685077
LOC100412088	par	v1	1-1	12.0297	1.95162	0.78986
LOC100412233	par	v1	1-1	26.8927	3.2527	0.917392
LOC100894903	par	v1	1-1	34.2642	6.28854	0.736291
LOC108593844	par	v1	1-1	11.3574	1.73477	0.816036
LOC118143717	par	v1	1-1	8.452	1.08423	0.891837
LYN	par	v1	1-1	4.25001	0.867385	0.690178
MT3	par	v1	1-1	104.089	21.9015	0.676932
MYOC	par	v1	1-1	4.20199	1.08423	0.588333
NDUFA13	par	v1	1-1	37.2656	7.58962	0.691088
NDUFB9	par	v1	1-1	25.332	1.73477	1.16443
NELL1	par	v1	1-1	6.05086	0.216846	1.44567
NHS	par	v1	1-1	9.58054	2.16846	0.645238
NPC2	par	v1	1-1	10.9972	2.16846	0.70513
NPDC1	par	v1	1-1	12.2218	3.68639	0.520534
OMG	par	v1	1-1	14.2387	4.33693	0.516289
PDE10A	par	v1	1-1	29.7261	2.16846	1.13699
PDE3A	par	v1	1-1	15.1272	0.216846	1.84361
PRNP	par	v1	1-1	16.6879	4.77062	0.543827
S100A1	par	v1	1-1	7.63562	0.867385	0.944632
SSR4	par	v1	1-1	14.2628	2.38531	0.776659
VIM	par	v1	1-1	9.7246	0.216846	1.65172
WIF1	par	v1	1-1	26.9408	4.77062	0.751835
ADIRF	par	v1	1-2	36.5663	8.17039	0.650838
ATP6V0B	par	v1	1-2	11.1452	2.01857	0.742045
ATP6V0C	par	v1	1-2	10.6443	0.768978	1.1412
B2M	par	v1	1-2	34.8758	2.21081	1.19797
BZW1	par	v1	1-2	5.57261	1.63408	0.532786
CADPS	par	v1	1-2	25.3585	0.0961222	2.4213
CAMK2A	par	v1	1-2	11.5209	2.88367	0.601541
CCND2	par	v1	1-2	5.50999	0.192244	1.4573
COX8A	par	v1	1-2	26.2351	4.13326	0.80259
CST3	par	v1	1-2	93.6699	24.5112	0.582236
DAD1	par	v1	1-2	17.4066	5.09448	0.533613
DBI	par	v1	1-2	19.7859	3.17203	0.795018
KIAA1549L	par	v1	1-2	7.51363	0.576733	1.11487
KRTCAP2	par	v1	1-2	7.70147	1.82632	0.624996
LOC100388954	par	v1	1-2	29.6788	1.7302	1.23435
LOC100400790	par	v1	1-2	15.3403	1.53796	0.998891
LOC100401281	par	v1	1-2	9.51726	2.01857	0.673469
LOC100412088	par	v1	1-2	11.02	0.8651	1.10511
LOC100412233	par	v1	1-2	18.471	4.90223	0.576096
LOC100894903	par	v1	1-2	36.2533	10.6696	0.5312
MCF2L2	par	v1	1-2	4.44556	1.34571	0.518975
MRC2	par	v1	1-2	5.63522	1.44183	0.591996
MT3	par	v1	1-2	99.9939	22.3965	0.649794
NDUFA13	par	v1	1-2	24.795	6.0557	0.612199
NDUFB9	par	v1	1-2	15.4656	0.8651	1.2523
NELL1	par	v1	1-2	10.4565	0.672856	1.19146
NPC2	par	v1	1-2	7.51363	2.30693	0.512815
NPDC1	par	v1	1-2	13.2741	2.78754	0.677782
NR4A1	par	v1	1-2	10.3939	2.01857	0.711733
PDE10A	par	v1	1-2	63.9911	1.92244	1.52227
PDE3A	par	v1	1-2	12.3975	0.384489	1.50845
PRNP	par	v1	1-2	11.2078	3.07591	0.561548
S100A1	par	v1	1-2	10.3312	1.15347	0.952147
SSR4	par	v1	1-2	10.206	0.8651	1.07179
STOM	par	v1	1-2	13.0236	3.65264	0.552124
TMEM205	par	v1	1-2	8.3276	2.01857	0.615477
VIM	par	v1	1-2	8.95374	1.15347	0.889999
WIF1	par	v1	1-2	40.3231	4.90223	0.91516
ATP6V0B	par	v1	1-3	8.40642	1.42364	0.771212
ATP6V0C	par	v1	1-3	5.77648	0.862811	0.825748
B2M	par	v1	1-3	8.82909	1.85504	0.677562
CADPS	par	v1	1-3	6.01129	0	Inf
CST3	par	v1	1-3	84.3929	25.3235	0.522782
LOC100388954	par	v1	1-3	12.6331	2.02761	0.794527
LOC100400790	par	v1	1-3	9.95621	1.3805	0.858058
LOC100412088	par	v1	1-3	4.22669	1.03537	0.610904
NDUFB9	par	v1	1-3	6.62182	1.55306	0.629789
NELL1	par	v1	1-3	8.21857	1.16479	0.848547
NPDC1	par	v1	1-3	8.6882	2.71785	0.504704
PDE10A	par	v1	1-3	39.637	1.12165	1.54824
PDE3A	par	v1	1-3	11.5999	0.345124	1.52648
SSR4	par	v1	1-3	4.6024	0.560827	0.914155
WIF1	par	v1	1-3	12.4922	2.07075	0.780513
ATP6V0B	par	v1	1-4	8.83441	1.73277	0.707437
ATP6V0C	par	v1	1-4	5.07979	0.618058	0.914816
B2M	par	v1	1-4	7.50925	0.84983	0.946264
CADPS	par	v1	1-4	10.905	0	Inf
COX8A	par	v1	1-4	9.62122	2.06387	0.668547
CST3	par	v1	1-4	77.4391	21.8197	0.550112
DAD1	par	v1	1-4	9.27613	1.74381	0.725868
DBI	par	v1	1-4	3.79604	1.05953	0.554218
KRTCAP2	par	v1	1-4	6.33593	1.07056	0.772197
LOC100388954	par	v1	1-4	8.94484	0.960197	0.969212
LOC100400790	par	v1	1-4	9.34515	1.47892	0.80064
LOC100412233	par	v1	1-4	8.76539	2.13009	0.614373
LOC108593844	par	v1	1-4	17.1581	5.19831	0.518607
NDUFB9	par	v1	1-4	6.2393	0.750499	0.919786
NELL1	par	v1	1-4	5.24543	0.275919	1.279
PDE10A	par	v1	1-4	48.6169	2.01973	1.38149
PDE3A	par	v1	1-4	15.6673	0.607021	1.41179
PRNP	par	v1	1-4	5.43868	1.52307	0.552773
SSR4	par	v1	1-4	5.57672	0.507691	1.04078
WIF1	par	v1	1-4	13.5829	3.3331	0.610144
ADIRF	par	v1	1-5	8.87833	1.52505	0.765047
B2M	par	v1	1-5	4.31754	0.311235	1.14215
CADPS	par	v1	1-5	18.3344	0	Inf
CAMK2A	par	v1	1-5	8.33103	2.27201	0.564288
CAMK2N1	par	v1	1-5	10.1249	2.1164	0.679795
COX8A	par	v1	1-5	11.1587	1.4628	0.882428
CST3	par	v1	1-5	45.8511	13.9744	0.516015
DBI	par	v1	1-5	4.71281	1.02708	0.661678
LOC100388954	par	v1	1-5	8.57427	0.342358	1.39872
LOC100400790	par	v1	1-5	4.71281	0.684717	0.837769
LOC100412233	par	v1	1-5	8.66549	0.871458	0.997547
LOC108591018	par	v1	1-5	5.07767	1.55617	0.513606
LOC118153141	par	v1	1-5	4.46957	0	Inf
MT3	par	v1	1-5	37.1856	9.02581	0.614888
NDUFB9	par	v1	1-5	4.74322	0.311235	1.18298
NELL1	par	v1	1-5	7.26685	0.217864	1.52316
NHS	par	v1	1-5	8.57427	2.70774	0.50059
PDE10A	par	v1	1-5	92.3711	1.89853	1.68712
PDE3A	par	v1	1-5	24.7195	0.186741	2.1218
WIF1	par	v1	1-5	13.9864	2.30314	0.783386
ADIRF	par	v1	2	155.952	26.077	0.776732
ATP6V0B	par	v1	2	13.3449	1.85063	0.857997
ATP6V0C	par	v1	2	15.693	1.26179	1.09472
B2M	par	v1	2	155.013	11.4403	1.13193
BZW1	par	v1	2	12.0535	3.61714	0.522748
CADPS	par	v1	2	5.59626	0	Inf
CCND2	par	v1	2	12.0926	0.336478	1.55556
COX8A	par	v1	2	55.1408	6.56132	0.924482
CST3	par	v1	2	61.7937	17.0763	0.558551
DAD1	par	v1	2	30.4077	7.48664	0.608696
DBI	par	v1	2	106.486	15.478	0.837576
DNAJB9	par	v1	2	9.31406	2.52359	0.567121
FOS	par	v1	2	31.386	5.72013	0.739331
HTR2C	par	v1	2	3.40472	0.757076	0.652942
IFI6	par	v1	2	70.7164	19.9363	0.549875
ITM2B	par	v1	2	249.64	66.3703	0.575341
KIAA1549L	par	v1	2	11.3099	0.252359	1.65144
KRTCAP2	par	v1	2	11.3491	3.0283	0.573761
LOC100388954	par	v1	2	54.7494	4.45833	1.08921
LOC100400790	par	v1	2	23.8722	1.59827	1.17424
LOC100401281	par	v1	2	10.2533	2.18711	0.670993
LOC100412088	par	v1	2	19.9587	1.76651	1.05302
LOC100412233	par	v1	2	42.1089	6.39308	0.818664
LOC100894903	par	v1	2	97.0149	26.9182	0.556792
MT3	par	v1	2	155.874	20.7775	0.875179
NDUFA13	par	v1	2	37.9607	5.13129	0.869107
NDUFB9	par	v1	2	22.4633	1.59827	1.14782
NPDC1	par	v1	2	18.9803	4.20598	0.654437
NR4A1	par	v1	2	10.4881	0.504717	1.31765
NR4A3	par	v1	2	4.69616	0.0841195	1.74685
PDE10A	par	v1	2	11.623	1.34591	0.936302
PRNP	par	v1	2	15.9278	3.8695	0.614502
RBFOX1	par	v1	2	10.5664	2.52359	0.621908
S100A1	par	v1	2	39.0956	5.55189	0.847687
SAT1	par	v1	2	45.9441	9.08491	0.70391
SSR4	par	v1	2	13.2275	1.51415	0.94131
STOM	par	v1	2	15.4191	4.03774	0.58192
SUB1	par	v1	2	12.8362	3.61714	0.550071
TMEM205	par	v1	2	14.3233	4.12186	0.54095
VIM	par	v1	2	31.0338	5.21541	0.774547
WDR49	par	v1	2	3.36558	0.925315	0.560771
WIF1	par	v1	2	27.7465	1.43003	1.28786
ATP6V0C	par	v2	1-1	18.3207	5.31325	0.537581
CADPS	par	v2	1-1	4.82628	0	Inf
FOS	par	v2	1-1	11.5255	1.36627	0.926123
LOC100400790	par	v2	1-1	23.4111	7.36265	0.502387
NELL1	par	v2	1-1	6.05086	0.0759036	1.90155
NR4A1	par	v2	1-1	10.0127	0.986747	1.00635
NR4A3	par	v2	1-1	5.0664	0.986747	0.710493
PDE10A	par	v2	1-1	29.7261	0.910844	1.51369
RBFOX1	par	v2	1-1	7.32347	0.151807	1.68342
ATP6V0C	par	v2	1-2	10.6443	1.16238	0.961769
B2M	par	v2	1-2	34.8758	5.16614	0.829358
CADPS	par	v2	1-2	25.3585	0	Inf
CAMK2A	par	v2	1-2	11.5209	3.35799	0.535407
CCND2	par	v2	1-2	5.50999	0	Inf
CD9	par	v2	1-2	24.9828	7.62005	0.515683
COX8A	par	v2	1-2	26.2351	7.36174	0.551902
CST3	par	v2	1-2	93.6699	24.1517	0.588653
ERP29	par	v2	1-2	6.4492	1.80815	0.552272
FOS	par	v2	1-2	12.0218	0.516614	1.3668
KIAA1549L	par	v2	1-2	7.51363	0.904074	0.919646
LOC100388954	par	v2	1-2	29.6788	6.32852	0.671145
LOC100400790	par	v2	1-2	15.3403	2.58307	0.773699
LOC118144426	par	v2	1-2	10.7695	3.35799	0.506118
NCAN	par	v2	1-2	5.50999	1.16238	0.675803
NDUFB9	par	v2	1-2	15.4656	4.64952	0.521957
NELL1	par	v2	1-2	10.4565	0.38746	1.43116
NR4A1	par	v2	1-2	10.3939	0.129153	1.90567
NR4A3	par	v2	1-2	4.82124	0	Inf
PDE10A	par	v2	1-2	63.9911	1.54984	1.61583
RBFOX1	par	v2	1-2	5.82306	0	Inf
S100A1	par	v2	1-2	10.3312	1.80815	0.756918
SAT1	par	v2	1-2	18.1579	5.42444	0.524711
SCG3	par	v2	1-2	144.324	39.2626	0.56536
SSR4	par	v2	1-2	10.206	2.84138	0.555327
WIF1	par	v2	1-2	40.3231	12.3987	0.512177
ATP6V0C	par	v2	1-3	5.77648	0.990543	0.76579
CADPS	par	v2	1-3	6.01129	0	Inf
FOS	par	v2	1-3	4.22669	0.742908	0.755066
LOC100400790	par	v2	1-3	9.95621	2.47636	0.60428
NELL1	par	v2	1-3	8.21857	0.742908	1.04386
NR4A1	par	v2	1-3	5.40077	1.11436	0.68543
NR4A3	par	v2	1-3	5.35381	0.309545	1.23794
PDE10A	par	v2	1-3	39.637	0.866725	1.66022
RBFOX1	par	v2	1-3	5.82344	0.247636	1.37137
SLCO1C1	par	v2	1-3	18.6914	5.81944	0.50676
WIF1	par	v2	1-3	12.4922	2.35254	0.725103
ATP6V0C	par	v2	1-4	5.07979	1.52091	0.523742
CADPS	par	v2	1-4	10.905	0.175973	1.79218
FOS	par	v2	1-4	7.23317	0.842156	0.933936
NELL1	par	v2	1-4	5.24543	0.276529	1.27804
NR4A1	par	v2	1-4	7.81293	0.854726	0.960987
NR4A3	par	v2	1-4	5.76997	0.175973	1.51573
PDE10A	par	v2	1-4	48.6169	3.79599	1.10746
B2M	par	v2	1-5	4.31754	1.00637	0.63248
CADPS	par	v2	1-5	18.3344	0.335456	1.73763
CAMK2A	par	v2	1-5	8.33103	1.90092	0.641736
CST3	par	v2	1-5	45.8511	12.8591	0.552137
FOS	par	v2	1-5	4.652	1.00637	0.664883
LOC100388954	par	v2	1-5	8.57427	2.01274	0.629411
LOC100400790	par	v2	1-5	4.71281	0.726821	0.811852
LOC118153141	par	v2	1-5	4.46957	0.391365	1.05768
NELL1	par	v2	1-5	7.26685	0.167728	1.63674
NR4A1	par	v2	1-5	6.56753	1.00637	0.814645
NR4A3	par	v2	1-5	4.0743	0.223637	1.26051
PDE10A	par	v2	1-5	92.3711	5.92639	1.19275
ATP6V0C	par	v2	2	15.693	2.80311	0.748066
B2M	par	v2	2	155.013	44.5384	0.541633
CADPS	par	v2	2	5.59626	0	Inf
CCND2	par	v2	2	12.0926	0.934371	1.112
COX8A	par	v2	2	55.1408	17.2859	0.503782
FOS	par	v2	2	31.386	6.5406	0.681119
HTR2C	par	v2	2	3.40472	0.622914	0.737653
LOC100400790	par	v2	2	23.8722	7.00778	0.532311
LOC100412088	par	v2	2	19.9587	5.76196	0.539562
NR4A1	par	v2	2	10.4881	0.934371	1.05018
NR4A3	par	v2	2	4.69616	0	Inf
PDE10A	par	v2	2	11.623	1.40156	0.918708
RBFOX1	par	v2	2	10.5664	0.622914	1.2295
ABCA8	pfc	a1	1-1	5.04012	1.22729	0.613492
GRIA2	pfc	a1	1-1	3.22882	0.836791	0.586427
MYOC	pfc	a1	1-1	15.6595	2.3988	0.814783
RGS7	pfc	a1	1-1	159.575	49.9286	0.504617
RBFOX1	pfc	a1	1-2	4.72775	0.628109	0.876619
RGS7	pfc	a1	1-2	112.639	17.3478	0.812445
GRIA2	pfc	a1	1-3	6.53801	0.526533	1.09402
RGS7	pfc	a1	1-3	195.696	54.1276	0.558163
GRIA2	pfc	a1	1-4	6.80239	0.419486	1.20994
MYOC	pfc	a1	1-4	8.01418	0.582619	1.13847
RGS7	pfc	a1	1-4	155.369	44.2324	0.545624
GRIA2	pfc	a1	1-5	3.3454	0.149128	1.35089
KCNIP4	pfc	a1	1-5	7.89807	2.04518	0.586789
MYOC	pfc	a1	1-5	4.86925	0.660423	0.86764
RBFOX1	pfc	a1	1-5	7.09716	1.72562	0.614139
RGS7	pfc	a1	1-5	247.538	47.3587	0.718242
CADPS	pfc	a1	2	17.5815	1.97474	0.949546
MYOC	pfc	a1	2	9.27978	1.44389	0.808002
RBFOX1	pfc	a1	2	6.51524	1.38019	0.673991
RGS7	pfc	a1	2	65.888	10.5956	0.79368
APOE	pfc	m1	1-1	274.698	44.2894	0.792557
ATP6V0C	pfc	m1	1-1	8.82626	2.14402	0.614547
B2M	pfc	m1	1-1	13.8724	1.77648	0.892593
CD9	pfc	m1	1-1	20.7784	5.78886	0.555018
CST3	pfc	m1	1-1	92.6545	18.3773	0.702584
DAD1	pfc	m1	1-1	14.2238	2.38905	0.774789
ERP29	pfc	m1	1-1	9.18367	2.81786	0.513097
GJA1:LOC103789377	pfc	m1	1-1	12.4064	3.1854	0.590482
IGFBP7	pfc	m1	1-1	4.65241	0.857609	0.734389
ITM2B	pfc	m1	1-1	144.449	39.7563	0.560309
KIAA1549L	pfc	m1	1-1	7.11189	1.96025	0.559674
KRTCAP2	pfc	m1	1-1	10.2499	1.65396	0.792192
LOC100385293:PXDNL	pfc	m1	1-1	31.325	8.82112	0.550368
LOC100400790	pfc	m1	1-1	11.2555	2.84849	0.596749
LOC100404965:STMN1	pfc	m1	1-1	11.419	3.24666	0.546191
LOC118150194:NDUFS5	pfc	m1	1-1	13.1879	4.04301	0.51347
LOC118153141	pfc	m1	1-1	3.16825	0.55132	0.759415
MCF2L2	pfc	m1	1-1	7.37238	1.92962	0.582136
NCAN	pfc	m1	1-1	11.7522	3.52232	0.52329
NELL1	pfc	m1	1-1	26.3819	4.37993	0.779838
NPC2	pfc	m1	1-1	6.22139	1.89899	0.515365
PDE10A	pfc	m1	1-1	61.2931	14.8244	0.616435
SCG3	pfc	m1	1-1	186.539	40.9815	0.658182
SSR4	pfc	m1	1-1	7.62075	0.398176	1.28192
APOE	pfc	m1	1-2	201.054	35.8109	0.749297
ATP6V0C	pfc	m1	1-2	3.98126	0.79811	0.697958
B2M	pfc	m1	1-2	14.7687	1.70032	0.938812
CADPS	pfc	m1	1-2	15.8811	4.92746	0.508258
CD63	pfc	m1	1-2	20.404	6.35018	0.506928
CSMD1	pfc	m1	1-2	14.0222	2.74134	0.708855
CST3	pfc	m1	1-2	51.7564	11.59	0.649882
DAD1	pfc	m1	1-2	11.8633	1.87382	0.801476
DNAJB9	pfc	m1	1-2	6.0158	1.63092	0.566861
ERP29	pfc	m1	1-2	5.51814	1.56152	0.548245
FOS	pfc	m1	1-2	20.5357	1.83912	1.0479
GJA1:LOC103789377	pfc	m1	1-2	10.4508	2.63723	0.598001
HTR2C	pfc	m1	1-2	7.17944	0.659309	1.037
IGFBP7	pfc	m1	1-2	12.4853	1.97793	0.800191
ITM2B	pfc	m1	1-2	123.931	37.1989	0.522651
KIAA1549L	pfc	m1	1-2	12.9245	3.47005	0.571077
KRTCAP2	pfc	m1	1-2	6.23536	0.728709	0.932307
LOC100400790	pfc	m1	1-2	6.69642	1.11041	0.780358
LOC108591018	pfc	m1	1-2	15.6103	4.40696	0.549274
LOC118153141	pfc	m1	1-2	3.22014	0.832811	0.587328
NCAN	pfc	m1	1-2	10.1288	2.70664	0.573128
NELL1	pfc	m1	1-2	40.2663	11.937	0.528049
NPC2	pfc	m1	1-2	4.3911	1.35332	0.511173
NR4A3	pfc	m1	1-2	5.73038	1.66562	0.536607
PDE10A	pfc	m1	1-2	72.7824	22.7288	0.50545
PRNP	pfc	m1	1-2	5.73038	1.76972	0.510278
RGS7	pfc	m1	1-2	112.639	26.2335	0.632832
SCG3	pfc	m1	1-2	192.74	34.631	0.745506
SSR4	pfc	m1	1-2	5.48155	0.381705	1.15718
APOE	pfc	m1	1-3	94.8607	21.2326	0.650083
B2M	pfc	m1	1-3	4.80321	0.521046	0.964656
CSMD1	pfc	m1	1-3	14.2795	2.19584	0.813114
CST3	pfc	m1	1-3	44.3131	10.4023	0.629403
DAD1	pfc	m1	1-3	5.98504	1.33983	0.650017
DNAJB9	pfc	m1	1-3	3.85992	0.986265	0.592584
GJA1:LOC103789377	pfc	m1	1-3	8.46796	2.28888	0.568156
KRTCAP2	pfc	m1	1-3	3.53464	0.558263	0.801507
LOC100400790	pfc	m1	1-3	4.26109	1.07931	0.596375
NELL1	pfc	m1	1-3	38.5558	8.2623	0.668989
SCG3	pfc	m1	1-3	83.0533	25.5871	0.511336
APOE	pfc	m1	1-4	110.513	17.6211	0.797378
B2M	pfc	m1	1-4	4.572	0.293249	1.19287
CD9	pfc	m1	1-4	11.2515	3.15766	0.551843
CST3	pfc	m1	1-4	46.2762	8.57229	0.73226
DAD1	pfc	m1	1-4	6.43944	1.24631	0.713223
DNAJB9	pfc	m1	1-4	4.60713	1.33009	0.539548
GJA1:LOC103789377	pfc	m1	1-4	9.07961	1.84851	0.691244
IGFBP7	pfc	m1	1-4	3.29582	0.722649	0.659037
ITM2B	pfc	m1	1-4	73.1081	20.5955	0.550194
KRTCAP2	pfc	m1	1-4	3.99538	0.267066	1.17494
LOC100400790	pfc	m1	1-4	3.90172	0.947822	0.614529
LOC108591018	pfc	m1	1-4	5.0052	1.44006	0.541041
NCAN	pfc	m1	1-4	7.4756	2.13653	0.543938
NELL1	pfc	m1	1-4	24.6162	2.68113	0.962903
SCG3	pfc	m1	1-4	97.1126	24.4025	0.599842
APOE	pfc	m1	1-5	71.6992	20.2762	0.548528
CADPS	pfc	m1	1-5	11.045	3.42311	0.508745
DAD1	pfc	m1	1-5	4.73695	1.1702	0.607239
GJA1:LOC103789377	pfc	m1	1-5	6.5325	2.03418	0.50669
LOC108591018	pfc	m1	1-5	8.65173	1.5311	0.752098
LOC118153141	pfc	m1	1-5	6.51596	1.64047	0.599011
NELL1	pfc	m1	1-5	33.1138	2.95284	1.04977
PDE10A	pfc	m1	1-5	129.11	33.5312	0.58551
CADPS	pfc	m1	2	17.5815	1.7136	1.01114
FOS	pfc	m1	2	32.5035	2.8458	1.05772
KIAA1549L	pfc	m1	2	18.7212	5.84461	0.505579
KRTCAP2	pfc	m1	2	6.47483	1.6218	0.60123
LOC118144426	pfc	m1	2	27.2331	6.21181	0.641879
LOC118153141	pfc	m1	2	3.33037	0.1224	1.43471
NR4A1	pfc	m1	2	12.4646	1.4688	0.928717
NR4A3	pfc	m1	2	4.17105	0	Inf
PDE10A	pfc	m1	2	69.4205	4.71241	1.16824
SLCO1C1	pfc	m1	2	42.1066	12.7602	0.518492
SSR4	pfc	m1	2	6.05449	1.5912	0.580352
WDR49	pfc	m1	2	4.35697	0.306	1.15346
WIF1	pfc	m1	2	42.2844	11.9952	0.547172
GRIA2	pfc	par	1-1	3.22882	0.16808	1.28353
KCNIP4	pfc	par	1-1	6.88775	0.288136	1.37848
LOC118153141	pfc	par	1-1	3.16825	0.432205	0.865129
MYOC	pfc	par	1-1	15.6595	4.20199	0.571323
NELL1	pfc	par	1-1	26.3819	6.05086	0.639488
TCIRG1	pfc	par	1-1	16.1805	3.93786	0.61373
HTR2C	pfc	par	1-2	7.17944	0.813976	0.945479
NELL1	pfc	par	1-2	40.2663	10.4565	0.585557
RGS7	pfc	par	1-2	112.639	22.04	0.708477
TCIRG1	pfc	par	1-2	14.7834	3.94465	0.573764
GRIA2	pfc	par	1-3	6.53801	0.0939265	1.84266
KIAA1549L	pfc	par	1-3	5.32365	1.45586	0.56309
NELL1	pfc	par	1-3	38.5558	8.21857	0.671294
TCIRG1	pfc	par	1-3	15.5264	4.22669	0.56507
GRIA2	pfc	par	1-4	6.80239	0.386505	1.24551
KCNIP4	pfc	par	1-4	4.66274	1.15952	0.604364
MYOC	pfc	par	1-4	8.01418	1.17332	0.834442
NELL1	pfc	par	1-4	24.6162	5.24543	0.67144
TCIRG1	pfc	par	1-4	18.6861	4.54144	0.614325
ABCA8	pfc	par	1-5	6.42855	1.24661	0.712381
GRIA2	pfc	par	1-5	3.3454	0.182431	1.26335
KCNIP4	pfc	par	1-5	7.89807	2.28039	0.539511
KIAA1549L	pfc	par	1-5	5.56149	0.760131	0.864303
MYOC	pfc	par	1-5	4.86925	0.942562	0.713152
NELL1	pfc	par	1-5	33.1138	7.26685	0.658662
RGS7	pfc	par	1-5	247.538	55.8544	0.646585
TCIRG1	pfc	par	1-5	19.3471	5.65537	0.534154
LOC103796346	pfc	par	2	10.4842	2.73943	0.582876
LOC118143829	pfc	par	2	29.2135	6.96598	0.622602
LOC118144426	pfc	par	2	27.2331	4.7353	0.759749
LOC118153141	pfc	par	2	3.33037	0.195674	1.23096
PDE10A	pfc	par	2	69.4205	11.623	0.776169
PDE3A	pfc	par	2	12.7476	3.20905	0.599051
RGS7	pfc	par	2	65.888	13.4232	0.69095
TCIRG1	pfc	par	2	14.5906	3.24818	0.652433
GRIA2	pfc	s1	1-1	3.22882	0.137176	1.37177
IGFBP7	pfc	s1	1-1	4.65241	0.850489	0.738009
KCNIP4	pfc	s1	1-1	6.88775	1.53637	0.651582
LOC118153141	pfc	s1	1-1	3.16825	0.438962	0.858392
PDE10A	pfc	s1	1-1	61.2931	14.8973	0.614305
FOS	pfc	s1	1-2	20.5357	1.83034	1.04998
HTR2C	pfc	s1	1-2	7.17944	1.58075	0.657228
IGFBP7	pfc	s1	1-2	12.4853	3.74388	0.523079
LOC100385293:PXDNL	pfc	s1	1-2	20.1332	4.74224	0.627929
LOC100400790	pfc	s1	1-2	6.69642	1.91354	0.544006
LOC108591018	pfc	s1	1-2	15.6103	4.65905	0.525116
LOC118153141	pfc	s1	1-2	3.22014	0.332789	0.985705
NR4A1	pfc	s1	1-2	9.26521	2.41272	0.584348
NR4A3	pfc	s1	1-2	5.73038	0.748775	0.883832
PDE10A	pfc	s1	1-2	72.7824	10.566	0.838114
PRNP	pfc	s1	1-2	5.73038	1.49755	0.582802
RGS7	pfc	s1	1-2	112.639	26.5399	0.627789
GRIA2	pfc	s1	1-3	6.53801	0.133177	1.69102
KIAA1549L	pfc	s1	1-3	5.32365	1.50934	0.547422
LOC100400790	pfc	s1	1-3	4.26109	0.843455	0.703459
NELL1	pfc	s1	1-3	38.5558	10.3434	0.571425
PHACTR1	pfc	s1	1-3	6.16936	1.06542	0.762721
FOS	pfc	s1	1-4	9.07961	2.01251	0.654329
GRIA2	pfc	s1	1-4	6.80239	0.232213	1.46678
IGFBP7	pfc	s1	1-4	3.29582	0.917793	0.555219
MYOC	pfc	s1	1-4	8.01418	1.69183	0.675501
NELL1	pfc	s1	1-4	24.6162	5.96012	0.615966
ABCA8	pfc	s1	1-5	6.42855	1.79189	0.554803
CADPS	pfc	s1	1-5	11.045	2.91821	0.578049
FOS	pfc	s1	1-5	4.58338	1.43351	0.504786
GRIA2	pfc	s1	1-5	3.3454	0.665557	0.701262
KIAA1549L	pfc	s1	1-5	5.56149	1.43351	0.588791
LOC108591018	pfc	s1	1-5	8.65173	1.5871	0.736499
LOC118153141	pfc	s1	1-5	6.51596	0.460771	1.15049
NELL1	pfc	s1	1-5	33.1138	6.80916	0.686915
PDE10A	pfc	s1	1-5	129.11	10.0346	1.10946
PHACTR1	pfc	s1	1-5	5.5544	1.12633	0.692972
RGS7	pfc	s1	1-5	247.538	74.5936	0.52094
CADPS	pfc	s1	2	17.5815	4.74525	0.568796
FOS	pfc	s1	2	32.5035	4.55544	0.853399
LOC100385293:PXDNL	pfc	s1	2	22.8438	6.89643	0.520143
LOC118153141	pfc	s1	2	3.33037	0.06327	1.72129
NR4A1	pfc	s1	2	12.4646	2.46753	0.703417
NR4A3	pfc	s1	2	4.17105	0.56943	0.864805
PDE10A	pfc	s1	2	69.4205	5.18814	1.12648
PDE3A	pfc	s1	2	12.7476	2.78388	0.660777
PRNP	pfc	s1	2	6.96792	1.96137	0.550543
RGS7	pfc	s1	2	65.888	20.5628	0.505725
SLCO1C1	pfc	s1	2	42.1066	10.6926	0.595265
WDR49	pfc	s1	2	4.35697	1.13886	0.582714
WIF1	pfc	s1	2	42.2844	11.3253	0.572129
FAM155A	pfc	temp	1-1	37.6979	4.00805	0.973384
GRIA2	pfc	temp	1-1	3.22882	0.0525645	1.78835
MYOC	pfc	temp	1-1	15.6595	4.90164	0.504436
RGS7	pfc	temp	1-1	159.575	46.743	0.533249
APOE	pfc	temp	1-2	201.054	60.6386	0.520563
ATP6V0C	pfc	temp	1-2	3.98126	1.16229	0.534704
CD63	pfc	temp	1-2	20.404	6.40923	0.502909
CST3	pfc	temp	1-2	51.7564	12.5196	0.616374
IGFBP7	pfc	temp	1-2	12.4853	3.48688	0.553963
ITM2B	pfc	temp	1-2	123.931	37.3595	0.52078
KRTCAP2	pfc	temp	1-2	6.23536	1.62721	0.583417
RBFOX1	pfc	temp	1-2	4.72775	0.896627	0.722042
RGS7	pfc	temp	1-2	112.639	13.1173	0.933843
SSR4	pfc	temp	1-2	5.48155	1.66042	0.518685
TMEM108	pfc	temp	1-2	6.08167	1.85967	0.514586
ABCA8	pfc	temp	1-3	3.85992	1.21604	0.501629
GRIA2	pfc	temp	1-3	6.53801	0.0209662	2.49392
RGS7	pfc	temp	1-3	195.696	34.5524	0.753103
FAM155A	pfc	temp	1-4	134.696	35.7141	0.576514
GRIA2	pfc	temp	1-4	6.80239	0.00999275	2.83298
GUCY1A2	pfc	temp	1-4	4.19149	0.749456	0.747622
MYOC	pfc	temp	1-4	8.01418	1.63881	0.68933
RBFOX1	pfc	temp	1-4	3.57974	0.769441	0.667676
RGS7	pfc	temp	1-4	155.369	39.1816	0.598283
GRIA2	pfc	temp	1-5	3.3454	0.0112987	2.47142
MYOC	pfc	temp	1-5	4.86925	0.937796	0.715354
RBFOX1	pfc	temp	1-5	7.09716	0.429352	1.21827
RGS7	pfc	temp	1-5	247.538	43.7374	0.752789
ROBO2	pfc	temp	1-5	11.6758	2.86988	0.609423
LOC103796346	pfc	temp	2	10.4842	2.95462	0.550034
RGS7	pfc	temp	2	65.888	10.873	0.782457
ABCA8	pfc	v1	1-1	5.04012	0.867385	0.764228
ADIRF	pfc	v1	1-1	18.8762	4.98747	0.578035
B2M	pfc	v1	1-1	13.8724	0.867385	1.20394
C5H20orf194	pfc	v1	1-1	12.2853	1.30108	0.975082
CADPS	pfc	v1	1-1	3.45296	0.216846	1.20204
CD9	pfc	v1	1-1	20.7784	6.50539	0.504338
DAD1	pfc	v1	1-1	14.2238	3.90323	0.561591
DBI	pfc	v1	1-1	9.20185	2.819	0.513779
HHATL	pfc	v1	1-1	8.6627	2.16846	0.601501
KIAA1549L	pfc	v1	1-1	7.11189	0.433693	1.2148
KRTCAP2	pfc	v1	1-1	10.2499	1.95162	0.720323
LOC100388954	pfc	v1	1-1	13.3454	3.90323	0.533907
LOC100400790	pfc	v1	1-1	11.2555	2.16846	0.715211
LOC100412233	pfc	v1	1-1	13.3393	3.2527	0.612891
LOC108593844	pfc	v1	1-1	14.5873	1.73477	0.924732
LOC118153141	pfc	v1	1-1	3.16825	0	Inf
LYN	pfc	v1	1-1	8.55972	0.867385	0.994247
MCF2L2	pfc	v1	1-1	7.37238	1.51792	0.686358
MYOC	pfc	v1	1-1	15.6595	1.08423	1.15966
NDUFB9	pfc	v1	1-1	9.72282	1.73477	0.74855
NELL1	pfc	v1	1-1	26.3819	0.216846	2.08515
NHS	pfc	v1	1-1	10.2196	2.16846	0.67328
PCDH8	pfc	v1	1-1	11.1161	3.03585	0.563673
PDE10A	pfc	v1	1-1	61.2931	2.16846	1.45126
PDE3A	pfc	v1	1-1	17.7434	0.216846	1.91288
S100A1	pfc	v1	1-1	7.60258	0.867385	0.942749
SSR4	pfc	v1	1-1	7.62075	2.38531	0.504453
VIM	pfc	v1	1-1	8.46279	0.216846	1.59136
ABCA8	pfc	v1	1-2	13.2465	3.65264	0.559493
ATP6V0C	pfc	v1	1-2	3.98126	0.768978	0.714107
B2M	pfc	v1	1-2	14.7687	2.21081	0.824791
C5H20orf194	pfc	v1	1-2	15.6469	4.61387	0.530364
CADPS	pfc	v1	1-2	15.8811	0.0961222	2.21806
COL16A1	pfc	v1	1-2	5.04976	1.05734	0.679054
CSMD1	pfc	v1	1-2	14.0222	3.4604	0.607691
FOS	pfc	v1	1-2	20.5357	4.70999	0.639489
HTR2C	pfc	v1	1-2	7.17944	0.768978	0.970177
KIAA1549L	pfc	v1	1-2	12.9245	0.576733	1.35044
KRTCAP2	pfc	v1	1-2	6.23536	1.82632	0.533284
LOC100388954	pfc	v1	1-2	5.88407	1.7302	0.531581
LOC100400790	pfc	v1	1-2	6.69642	1.53796	0.638899
LOC108591018	pfc	v1	1-2	15.6103	3.07591	0.705439
LOC118144426	pfc	v1	1-2	22.2116	6.0557	0.564416
LOC118153141	pfc	v1	1-2	3.22014	0	Inf
LRRC1	pfc	v1	1-2	4.49355	0.576733	0.891615
MCF2L2	pfc	v1	1-2	6.60128	1.34571	0.690676
MRC2	pfc	v1	1-2	6.30854	1.44183	0.641014
NDUFB9	pfc	v1	1-2	4.76434	0.8651	0.740936
NELL1	pfc	v1	1-2	40.2663	0.672856	1.77702
NR4A1	pfc	v1	1-2	9.26521	2.01857	0.661812
PDE10A	pfc	v1	1-2	72.7824	1.92244	1.57817
PDE3A	pfc	v1	1-2	12.3463	0.384489	1.50665
RCAN2	pfc	v1	1-2	9.57991	2.69142	0.551379
S100A1	pfc	v1	1-2	5.6206	1.15347	0.687778
SLCO1C1	pfc	v1	1-2	29.8448	8.651	0.537803
SSR4	pfc	v1	1-2	5.48155	0.8651	0.801837
VIM	pfc	v1	1-2	9.29449	1.15347	0.90622
WIF1	pfc	v1	1-2	27.803	4.90223	0.753697
COL16A1	pfc	v1	1-3	4.13098	0.862811	0.680137
KIAA1549L	pfc	v1	1-3	5.32365	0.172562	1.48926
LYN	pfc	v1	1-3	5.5405	1.16479	0.677299
NELL1	pfc	v1	1-3	38.5558	1.16479	1.51984
PDE10A	pfc	v1	1-3	20.8609	1.12165	1.26947
PDE3A	pfc	v1	1-3	4.68394	0.345124	1.13264
S100A1	pfc	v1	1-3	4.25025	1.16479	0.562165
VIM	pfc	v1	1-3	3.81655	0.992233	0.585057
WIF1	pfc	v1	1-3	7.23192	2.07075	0.543127
B2M	pfc	v1	1-4	4.572	0.84983	0.730775
C5H20orf194	pfc	v1	1-4	8.78691	1.97558	0.648142
CADPS	pfc	v1	1-4	4.03929	0	Inf
DAD1	pfc	v1	1-4	6.43944	1.74381	0.56735
DBI	pfc	v1	1-4	3.74951	1.05953	0.548862
KIAA1549L	pfc	v1	1-4	4.96715	0.44147	1.05121
KRTCAP2	pfc	v1	1-4	3.99538	1.07056	0.571945
LOC108591018	pfc	v1	1-4	5.0052	1.23612	0.607362
LYN	pfc	v1	1-4	8.36542	1.4127	0.772436
MCF2L2	pfc	v1	1-4	5.16619	1.58929	0.511966
MYOC	pfc	v1	1-4	8.01418	1.14782	0.843984
NCAN	pfc	v1	1-4	7.4756	1.73277	0.634905
NELL1	pfc	v1	1-4	24.6162	0.275919	1.95044
PDE10A	pfc	v1	1-4	41.5168	2.01973	1.31293
PDE3A	pfc	v1	1-4	9.99577	0.607021	1.21661
ABCA8	pfc	v1	1-5	6.42855	0.995952	0.809875
ADIRF	pfc	v1	1-5	5.89933	1.52505	0.587519
C5H20orf194	pfc	v1	1-5	13.2965	3.45471	0.585327
CADPS	pfc	v1	1-5	11.045	0	Inf
COL16A1	pfc	v1	1-5	4.09197	1.21382	0.527779
DBI	pfc	v1	1-5	3.86044	1.02708	0.575034
KIAA1549L	pfc	v1	1-5	5.56149	0.0311235	2.2521
LOC100412233	pfc	v1	1-5	3.26271	0.871458	0.573332
LOC108591018	pfc	v1	1-5	8.65173	1.55617	0.745044
LOC118144426	pfc	v1	1-5	30.8929	7.06503	0.640745
LOC118153141	pfc	v1	1-5	6.51596	0	Inf
LYN	pfc	v1	1-5	10.0149	1.33831	0.874091
MCF2L2	pfc	v1	1-5	6.39547	1.21382	0.72172
MYOC	pfc	v1	1-5	4.86925	1.24494	0.592314
NCAN	pfc	v1	1-5	6.16394	1.80516	0.533342
NELL1	pfc	v1	1-5	33.1138	0.217864	2.18182
NHS	pfc	v1	1-5	9.47863	2.70774	0.544138
PCDH8	pfc	v1	1-5	4.49833	1.18269	0.580179
PDE10A	pfc	v1	1-5	129.11	1.89853	1.83254
PDE3A	pfc	v1	1-5	18.4517	0.186741	1.9948
RGS7	pfc	v1	1-5	247.538	51.416	0.682544
SLCO1C1	pfc	v1	1-5	35.0274	8.3411	0.623185
STOM	pfc	v1	1-5	3.56039	0.809211	0.643436
WIF1	pfc	v1	1-5	8.73442	2.30314	0.578914
B2M	pfc	v1	2	45.3157	11.4403	0.597813
CADPS	pfc	v1	2	17.5815	0	Inf
CCND2	pfc	v1	2	5.84432	0.336478	1.23978
COL16A1	pfc	v1	2	9.84562	2.69182	0.563196
FOS	pfc	v1	2	32.5035	5.72013	0.754524
HTR2C	pfc	v1	2	5.95749	0.757076	0.895924
IGFBP2	pfc	v1	2	4.81772	1.09355	0.644002
KIAA1549L	pfc	v1	2	18.7212	0.252359	1.87032
LOC100400790	pfc	v1	2	7.56609	1.59827	0.675221
LOC103796346	pfc	v1	2	10.4842	1.85063	0.753216
LOC108593844	pfc	v1	2	6.30507	1.34591	0.670674
LOC118143829	pfc	v1	2	29.2135	4.96305	0.769835
LOC118144426	pfc	v1	2	27.2331	3.11242	0.941998
LOC118153141	pfc	v1	2	3.33037	0	Inf
LYN	pfc	v1	2	8.80285	1.43003	0.789278
MCF2L2	pfc	v1	2	8.85135	2.77594	0.503599
MOXD1	pfc	v1	2	50.6508	10.5991	0.679319
NHS	pfc	v1	2	4.63989	1.17767	0.595483
NR4A1	pfc	v1	2	12.4646	0.504717	1.39263
NR4A3	pfc	v1	2	4.17105	0.0841195	1.69535
PCDH8	pfc	v1	2	6.32932	1.26179	0.700369
PDE10A	pfc	v1	2	69.4205	1.34591	1.71247
PDE3A	pfc	v1	2	12.7476	1.51415	0.925258
SAT1	pfc	v1	2	42.147	9.08491	0.666446
SLCO1C1	pfc	v1	2	42.1066	7.15016	0.770034
SSR4	pfc	v1	2	6.05449	1.51415	0.601908
VIM	pfc	v1	2	17.727	5.21541	0.531346
WDR49	pfc	v1	2	4.35697	0.925315	0.672895
WIF1	pfc	v1	2	42.2844	1.43003	1.47083
ABCA8	pfc	v2	1-1	5.04012	1.44217	0.543424
CADPS	pfc	v2	1-1	3.45296	0	Inf
FOS	pfc	v2	1-1	7.58441	1.36627	0.744386
KIAA1549L	pfc	v2	1-1	7.11189	1.36627	0.71645
LOC118144426	pfc	v2	1-1	18.5067	5.31325	0.541968
LOC118153141	pfc	v2	1-1	3.16825	0	Inf
LYN	pfc	v2	1-1	8.55972	1.51807	0.751167
[truncated: 1,837 more rows]

## Sheet: oligo_rDEG_consensus
gene	reg1	reg2	cluster	reg1exp	reg2exp	log10fc
ARL6IP5	a1	m1	1-1	8.6742	0.948748	0.961079
ATP1A1	a1	m1	1-1	13.5229	3.47493	0.590122
ATP6V0B	a1	m1	1-1	9.4749	1.50885	0.797928
CLU	a1	m1	1-1	4.00348	0.0228614	2.24333
FTH1	a1	m1	1-1	10.6315	1.8632	0.756333
ITM2B	a1	m1	1-1	31.2271	1.70317	1.26327
KCNH1	a1	m1	1-1	20.4177	5.84108	0.543514
KRTCAP2	a1	m1	1-1	5.56039	0.148599	1.57309
LOC100400790	a1	m1	1-1	16.0584	0.857302	1.27257
ARL6IP5	a1	m1	1-2	7.98946	1.10577	0.858851
ATP1A1	a1	m1	1-2	9.2912	2.31958	0.602662
ATP6V0B	a1	m1	1-2	11.0811	1.62053	0.834925
B3GALT1	a1	m1	1-2	6.02057	1.53792	0.592705
CLSTN2	a1	m1	1-2	7.53385	2.148	0.544983
CLU	a1	m1	1-2	4.11677	0.0444852	1.96634
FTH1	a1	m1	1-2	8.44507	1.04858	0.906002
ITM2B	a1	m1	1-2	29.2079	2.11622	1.13994
KCNH1	a1	m1	1-2	16.2718	2.15435	0.878119
KRTCAP2	a1	m1	1-2	7.11078	0.133455	1.72658
LOC100400790	a1	m1	1-2	13.229	1.22652	1.03285
LOC118150180:MBP	a1	m1	1-2	3.98659	0.578307	0.838443
MAGI3	a1	m1	1-2	8.36371	2.54836	0.516137
NRXN3	a1	m1	1-2	4.36084	0.470272	0.967222
PCNX2	a1	m1	1-2	4.45847	0.908768	0.690733
ARL6IP5	a1	m1	1-3	9.18724	0.861493	1.02793
ATP1A1	a1	m1	1-3	9.44387	1.5759	0.777621
ATP6V0B	a1	m1	1-3	11.7022	1.65995	0.848172
B3GALT1	a1	m1	1-3	4.41398	1.00858	0.641121
CLSTN2	a1	m1	1-3	7.18555	1.89108	0.57975
CLU	a1	m1	1-3	5.23519	0	Inf
FTH1	a1	m1	1-3	14.8844	2.01715	0.867991
ITM2B	a1	m1	1-3	30.0767	1.82805	1.21624
KCNH1	a1	m1	1-3	13.8579	3.42496	0.60704
KRTCAP2	a1	m1	1-3	8.21206	0.252144	1.5128
LOC100400790	a1	m1	1-3	16.3728	0.882505	1.26841
NRXN3	a1	m1	1-3	9.49519	0.987565	0.982938
ARL6IP5	a1	m1	1-4	11.7699	0.207489	1.75378
ATP1A1	a1	m1	1-4	6.47344	1.45242	0.649042
ATP6V0B	a1	m1	1-4	8.82742	1.45242	0.783741
FTH1	a1	m1	1-4	9.12167	1.45242	0.797981
ITM2B	a1	m1	1-4	27.6593	1.03745	1.42588
KCNH1	a1	m1	1-4	9.41592	2.07489	0.656867
KRTCAP2	a1	m1	1-4	6.1792	0	Inf
LOC100400790	a1	m1	1-4	14.1239	1.03745	1.13399
LOC118148765	a1	m1	1-4	10.8872	1.8674	0.765677
NALCN	a1	m1	1-4	4.70796	1.45242	0.510739
SYT1	a1	m1	1-4	3.82522	0	Inf
ARL6IP5	a1	m1	2	4.38764	0.618778	0.850696
ATP6V0B	a1	m1	2	6.55644	2.0556	0.503729
CLU	a1	m1	2	69.6518	9.76411	0.853299
ITM2B	a1	m1	2	31.9647	6.01998	0.725076
KRTCAP2	a1	m1	2	4.22081	0.346096	1.0862
LOC100400790	a1	m1	2	11.4779	1.05926	1.03486
KCNIP4	a1	par	1-1	6.0497	0.811496	0.872448
LRRTM4	a1	par	1-1	14.457	4.05748	0.551822
SORCS1	a1	par	1-1	13.5673	3.70465	0.563747
CLSTN2	a1	par	1-2	7.53385	1.61725	0.668241
KCNH1	a1	par	1-2	16.2718	4.6042	0.548281
LOC118150180:MBP	a1	par	1-2	3.98659	0	Inf
MAGI3	a1	par	1-2	8.36371	1.88129	0.647944
PPARGC1A	a1	par	1-2	14.5307	4.38967	0.519856
SORCS1	a1	par	1-2	6.81789	1.38621	0.69182
THRB	a1	par	1-2	5.93921	1.63375	0.560543
B3GALT1	a1	par	1-3	4.41398	0.771846	0.7573
CLSTN2	a1	par	1-3	7.18555	1.37485	0.718205
CTNND2	a1	par	1-3	14.1658	3.88335	0.562035
LRRTM4	a1	par	1-3	31.6678	10.0099	0.500189
MAGI3	a1	par	1-3	6.21037	1.71253	0.559479
PCNX2	a1	par	1-3	5.08121	1.59193	0.504043
PPARGC1A	a1	par	1-3	4.87591	1.20601	0.606705
SORCS1	a1	par	1-3	6.72362	0.988927	0.832439
THRB	a1	par	1-3	7.18555	1.37485	0.718205
KCNH1	a1	par	1-4	9.41592	2.7049	0.541712
SYT1	a1	par	1-4	3.82522	0	Inf
ATP1A1	a1	pfc	1-1	13.5229	0.566273	1.37804
ATP6V0B	a1	pfc	1-1	9.4749	2.94853	0.506969
CLU	a1	pfc	1-1	4.00348	0.70296	0.755507
HCN2	a1	pfc	1-1	11.2097	2.6361	0.628634
KCNH1	a1	pfc	1-1	20.4177	5.2722	0.588016
NMNAT2	a1	pfc	1-1	8.71869	0.429587	1.3074
SCD5	a1	pfc	1-1	4.71521	0.64438	0.864359
SSBP4	a1	pfc	1-1	10.6759	1.21065	0.945386
ATP1A1	a1	pfc	1-2	9.2912	0.712399	1.11535
CLU	a1	pfc	1-2	4.11677	0.839265	0.690657
FTH1	a1	pfc	1-2	8.44507	2.20063	0.584056
HCN2	a1	pfc	1-2	9.45392	2.94231	0.506924
KCNH1	a1	pfc	1-2	16.2718	3.16676	0.710821
LOC118150180:MBP	a1	pfc	1-2	3.98659	1.11739	0.552396
SSBP4	a1	pfc	1-2	6.60635	0.956371	0.839335
ATP1A1	a1	pfc	1-3	9.44387	0.618632	1.18372
ATP6V0B	a1	pfc	1-3	11.7022	2.65828	0.643666
CLU	a1	pfc	1-3	5.23519	0.771758	0.831451
FTH1	a1	pfc	1-3	14.8844	2.97066	0.699878
HCN2	a1	pfc	1-3	3.28482	0.606382	0.733766
KCNH1	a1	pfc	1-3	13.8579	3.23404	0.631951
LOC100400790	a1	pfc	1-3	16.3728	4.68568	0.543351
SSBP4	a1	pfc	1-3	5.02989	0.728883	0.8389
ATP1A1	a1	pfc	1-4	6.47344	0.66807	0.986314
ATP6V0B	a1	pfc	1-4	8.82742	2.37536	0.570105
FTH1	a1	pfc	1-4	9.12167	1.33614	0.834223
KCNH1	a1	pfc	1-4	9.41592	2.15267	0.640885
LOC100400790	a1	pfc	1-4	14.1239	4.08265	0.539012
SSBP4	a1	pfc	1-4	3.23672	0.22269	1.1624
SYT1	a1	pfc	1-4	3.82522	0.07423	1.71208
ATP6V0B	a1	pfc	2	6.55644	2.06124	0.502539
LOC118148765	a1	pfc	2	4.98823	1.16409	0.631959
ATP1A1	a1	s1	1-1	13.5229	2.23163	0.782447
CLU	a1	s1	1-1	4.00348	0.338981	1.07226
CSMD3	a1	s1	1-1	7.87351	1.24293	0.801721
CTNND2	a1	s1	1-1	8.71869	0.649714	1.12773
LOC100400790	a1	s1	1-1	16.0584	4.91523	0.514159
LRRTM4	a1	s1	1-1	14.457	0.734459	1.29411
PCNX2	a1	s1	1-1	5.11556	0.564969	0.956869
THRB	a1	s1	1-1	8.54075	2.25987	0.577412
ARL6IP5	a1	s1	1-2	7.98946	2.2522	0.549911
ATP1A1	a1	s1	1-2	9.2912	1.47885	0.798147
B3GALT1	a1	s1	1-2	6.02057	0.284916	1.32492
CLU	a1	s1	1-2	4.11677	0.230646	1.25161
CSMD3	a1	s1	1-2	25.6932	1.80447	1.15347
CTNND2	a1	s1	1-2	14.6121	0.868316	1.22603
FTH1	a1	s1	1-2	8.44507	1.2482	0.830317
ITM2B	a1	s1	1-2	29.2079	9.04948	0.508876
LINGO2	a1	s1	1-2	6.94806	0.434158	1.20422
LOC100400790	a1	s1	1-2	13.229	2.26576	0.766312
LRRTM4	a1	s1	1-2	51.126	2.2522	1.35604
MAGI3	a1	s1	1-2	8.36371	2.46927	0.52983
MKKS	a1	s1	1-2	3.53098	0.746209	0.675035
NALCN	a1	s1	1-2	7.46876	1.43815	0.715445
NRXN3	a1	s1	1-2	4.36084	0.122107	1.55283
PCNX2	a1	s1	1-2	4.45847	0.407023	1.03957
THRB	a1	s1	1-2	5.93921	0.786912	0.877803
ATP1A1	a1	s1	1-3	9.44387	0.512744	1.26525
B3GALT1	a1	s1	1-3	4.41398	0.0539731	1.91265
CLU	a1	s1	1-3	5.23519	0.0539731	1.98676
CSMD3	a1	s1	1-3	17.2967	2.32084	0.872316
CTNND2	a1	s1	1-3	14.1658	0.971515	1.16379
LINGO2	a1	s1	1-3	6.92893	0.377811	1.26339
LOC100400790	a1	s1	1-3	16.3728	3.18441	0.711094
LOC118148765	a1	s1	1-3	9.28989	1.64618	0.751534
LRRTM4	a1	s1	1-3	31.6678	1.02549	1.48969
NALCN	a1	s1	1-3	4.0547	0.485758	0.92154
NRXN3	a1	s1	1-3	9.49519	0.215892	1.64327
PCNX2	a1	s1	1-3	5.08121	0.269865	1.27482
PPARGC1A	a1	s1	1-3	4.87591	1.02549	0.677125
PPP3CA	a1	s1	1-3	4.0547	0.0539731	1.87578
THRB	a1	s1	1-3	7.18555	0.62069	1.06359
ATP1A1	a1	s1	1-4	6.47344	1.60952	0.604438
B3GALT1	a1	s1	1-4	10.2987	2.57524	0.601964
FTH1	a1	s1	1-4	9.12167	0.965714	0.975226
LINGO2	a1	s1	1-4	16.4779	5.15047	0.505054
LOC100400790	a1	s1	1-4	14.1239	4.18476	0.528283
LOC118148765	a1	s1	1-4	10.8872	3.21905	0.529187
LRRTM4	a1	s1	1-4	57.3783	9.65714	0.773899
NALCN	a1	s1	1-4	4.70796	1.28762	0.563045
NRXN3	a1	s1	1-4	103.575	24.4648	0.626715
PCNX2	a1	s1	1-4	9.12167	1.93143	0.674196
PPP3CA	a1	s1	1-4	6.47344	0.965714	0.826287
SOBP	a1	s1	1-4	5.29645	1.28762	0.614198
SPIN4	a1	s1	1-4	3.82522	0.965714	0.597808
SYT1	a1	s1	1-4	3.82522	0	Inf
ARL6IP5	a1	s1	2	4.38764	1.37978	0.502421
LOC100400790	a1	s1	2	11.4779	3.13951	0.563003
HCN2	a1	temp	1-1	11.2097	2.13632	0.719929
NMNAT2	a1	temp	1-1	8.71869	2.06003	0.626578
FTH1	a1	temp	1-2	8.44507	2.38722	0.548711
KCNH1	a1	temp	1-2	16.2718	4.60526	0.548181
FTH1	a1	temp	1-3	14.8844	3.56329	0.620879
HCN2	a1	temp	1-3	3.28482	0.668117	0.69166
KRTCAP2	a1	temp	1-3	8.21206	1.83113	0.651732
ARL6IP5	a1	v1	1-1	8.6742	2.08091	0.619977
ATP1A1	a1	v1	1-1	13.5229	1.93012	0.845485
ATP6V0B	a1	v1	1-1	9.4749	2.83486	0.524043
CLU	a1	v1	1-1	4.00348	0.120632	1.52097
ESRRG	a1	v1	1-1	4.00348	0.814267	0.69167
FTH1	a1	v1	1-1	10.6315	2.47296	0.633376
LOC100400790	a1	v1	1-1	16.0584	4.28244	0.574011
LRRTM4	a1	v1	1-1	14.457	1.74917	0.917247
ARL6IP5	a1	v1	1-2	7.98946	1.58454	0.702614
ATP1A1	a1	v1	1-2	9.2912	0.748255	1.09402
ATP6V0B	a1	v1	1-2	11.0811	2.17874	0.706377
B3GALT1	a1	v1	1-2	6.02057	1.87064	0.507648
CLSTN2	a1	v1	1-2	7.53385	2.02469	0.570658
CLU	a1	v1	1-2	4.11677	0.52818	0.891774
CRYAB	a1	v1	1-2	19.2658	5.01771	0.584282
ESRRG	a1	v1	1-2	12.1713	1.95867	0.793376
FTH1	a1	v1	1-2	8.44507	0.682233	1.09267
ITM2B	a1	v1	1-2	29.2079	8.95706	0.513335
KRTCAP2	a1	v1	1-2	7.11078	1.40848	0.703166
LOC100400790	a1	v1	1-2	13.229	2.37681	0.745532
LOC118150180:MBP	a1	v1	1-2	3.98659	0	Inf
NRXN3	a1	v1	1-2	4.36084	0.594203	0.865636
SORCS1	a1	v1	1-2	6.81789	1.18841	0.758685
ARL6IP5	a1	v1	1-3	9.18724	2.24147	0.612653
ATP1A1	a1	v1	1-3	9.44387	0.834034	1.05397
ATP6V0B	a1	v1	1-3	11.7022	2.24147	0.717735
B3GALT1	a1	v1	1-3	4.41398	0.625526	0.848586
CLSTN2	a1	v1	1-3	7.18555	1.25105	0.759185
CLU	a1	v1	1-3	5.23519	0.0521271	2.00187
ESRRG	a1	v1	1-3	8.05808	0.886161	0.958719
FTH1	a1	v1	1-3	14.8844	1.51169	0.993268
ITM2B	a1	v1	1-3	30.0767	8.54885	0.546322
KRTCAP2	a1	v1	1-3	8.21206	1.51169	0.73499
LOC100400790	a1	v1	1-3	16.3728	1.35531	1.08209
LRRTM4	a1	v1	1-3	31.6678	9.53926	0.521102
NRXN3	a1	v1	1-3	9.49519	0.0521271	2.26044
PPARGC1A	a1	v1	1-3	4.87591	0.834034	0.766872
SORCS1	a1	v1	1-3	6.72362	1.1468	0.768117
ATP1A1	a1	v1	2	14.9147	3.42895	0.638452
ATP6V0B	a1	v1	2	6.55644	1.05894	0.791796
CCND2	a1	v1	2	11.2444	3.25246	0.538723
CHRM3	a1	v1	2	4.73799	0.756386	0.79685
CLU	a1	v1	2	69.6518	18.8844	0.566828
KRTCAP2	a1	v1	2	4.22081	0.378193	1.04768
LOC100400790	a1	v1	2	11.4779	3.60544	0.502906
SLC4A4	a1	v1	2	7.99118	2.49607	0.505354
TRPM3	a1	v1	2	25.0079	7.05961	0.549297
VEPH1	a1	v1	2	5.10502	1.13458	0.653162
ATP1A1	a1	v2	1-1	13.5229	3.97408	0.531832
ATP1A1	a1	v2	1-2	9.2912	2.05087	0.656133
CLSTN2	a1	v2	1-2	7.53385	2.07445	0.560115
LOC118150180:MBP	a1	v2	1-2	3.98659	0.0471465	1.92715
MAGI3	a1	v2	1-2	8.36371	1.53226	0.737066
NRXN3	a1	v2	1-2	4.36084	1.13152	0.58591
SORCS1	a1	v2	1-2	6.81789	1.46154	0.668839
ATP1A1	a1	v2	1-3	9.44387	1.27781	0.868684
B3GALT1	a1	v2	1-3	4.41398	1.17952	0.573126
CLSTN2	a1	v2	1-3	7.18555	1.3761	0.717809
KCNIP4	a1	v2	1-3	7.2882	1.96586	0.569067
KRTCAP2	a1	v2	1-3	8.21206	2.09692	0.59287
LOC100400790	a1	v2	1-3	16.3728	3.57132	0.661295
MAGI3	a1	v2	1-3	6.21037	1.53993	0.605618
NRXN3	a1	v2	1-3	9.49519	0.393172	1.38292
PPARGC1A	a1	v2	1-3	4.87591	0.786345	0.792443
SORCS1	a1	v2	1-3	6.72362	0.327644	1.3122
CHRM3	a1	v2	2	4.73799	1.40723	0.52723
SLC4A4	a1	v2	2	7.99118	1.89336	0.625378
VEPH1	a1	v2	2	5.10502	1.4584	0.544121
CSMD2	m1	a1	1-1	3.53208	0.800696	0.644564
KCNQ3	m1	a1	1-1	5.05237	0.667246	0.879209
MAPK10	m1	a1	1-1	15.0771	2.13519	0.848881
MAPRE2	m1	a1	1-1	16.9174	2.04622	0.917381
PRKAR1B	m1	a1	1-1	8.25296	1.37898	0.777053
CSMD2	m1	a1	1-2	3.94647	0.960036	0.613921
CSMD2	m1	a1	1-3	4.05532	1.12916	0.55527
LOC103790018	m1	a1	1-3	154.733	32.7456	0.674429
PRKAR1B	m1	a1	1-3	4.32848	1.02651	0.624973
LOC103790018	m1	a1	1-4	330.738	71.2079	0.666956
LOC103790018	m1	a1	2	4.68803	1.45143	0.509196
KCNIP4	m1	par	1-1	7.18991	0.811496	0.947437
KCNQ3	m1	par	1-1	5.05237	0.88206	0.757996
NMNAT2	m1	par	1-1	19.1007	4.44558	0.63312
SORCS1	m1	par	1-1	14.2426	3.70465	0.584843
KCNIP4	m1	par	1-2	10.9688	2.67341	0.613093
KCNIP4	m1	par	1-3	9.49744	2.48438	0.582389
SORCS1	m1	par	1-3	4.47556	0.988927	0.655683
ATP1A1	m1	pfc	1-1	3.47493	0.566273	0.78792
HCN2	m1	pfc	1-1	11.0535	2.6361	0.622537
IQSEC1	m1	pfc	1-1	9.00739	2.57752	0.543397
MAPK10	m1	pfc	1-1	15.0771	0.683433	1.34362
NMNAT2	m1	pfc	1-1	19.1007	0.429587	1.648
SCD5	m1	pfc	1-1	13.191	0.64438	1.31114
SNCA	m1	pfc	1-1	18.2205	5.17457	0.546687
SSBP4	m1	pfc	1-1	14.5627	1.21065	1.08022
LOC103790018	m1	pfc	1-2	125.435	38.5769	0.512093
NMNAT2	m1	pfc	1-2	4.57562	0.224454	1.30932
SCD5	m1	pfc	1-2	5.73223	0.52698	1.03653
SNCA	m1	pfc	1-2	7.51799	0.566016	1.12327
SSBP4	m1	pfc	1-2	9.78038	0.956371	1.00973
LOC103790018	m1	pfc	1-3	154.733	39.7088	0.590695
SCD5	m1	pfc	1-3	4.0133	0.147002	1.43618
SNCA	m1	pfc	1-3	3.19383	0.649257	0.691895
SSBP4	m1	pfc	1-3	7.29117	0.728883	1.00014
LOC103790018	m1	pfc	1-4	330.738	87.8883	0.575553
SSBP4	m1	pfc	1-4	5.60221	0.22269	1.40066
LOC103790018	m1	pfc	2	4.68803	1.1063	0.627117
CSMD3	m1	s1	1-1	5.85251	1.24293	0.672896
CTNND2	m1	s1	1-1	5.98968	0.649714	0.964682
KCNQ3	m1	s1	1-1	5.05237	0.451975	1.04838
LRRTM4	m1	s1	1-1	7.46424	0.734459	1.00702
NMNAT2	m1	s1	1-1	19.1007	4.94347	0.587017
THRB	m1	s1	1-1	8.35584	2.25987	0.567906
CSMD3	m1	s1	1-2	14.7182	1.80447	0.911506
CTNND2	m1	s1	1-2	12.7482	0.868316	1.16677
LINGO2	m1	s1	1-2	11.3882	0.434158	1.41881
LRRTM4	m1	s1	1-2	32.9572	2.2522	1.16534
NMNAT2	m1	s1	1-2	4.57562	1.00399	0.65872
PPP3CA	m1	s1	1-2	4.69636	0.0407023	2.06214
CSMD3	m1	s1	1-3	16.7886	2.32084	0.859369
CTNND2	m1	s1	1-3	10.9683	0.971515	1.05269
LINGO2	m1	s1	1-3	14.3512	0.377811	1.57961
LRRTM4	m1	s1	1-3	26.6643	1.02549	1.415
PPP3CA	m1	s1	1-3	3.29889	0.0539731	1.78619
THRB	m1	s1	1-3	3.69812	0.62069	0.775106
LINGO2	m1	s1	1-4	41.2903	5.15047	0.904001
LOC100390463	m1	s1	1-4	4.35727	0.965714	0.654366
LRRTM4	m1	s1	1-4	45.6476	9.65714	0.674569
PPP3CA	m1	s1	1-4	6.43216	0.965714	0.823509
SYT1	m1	s1	2	7.92875	2.25964	0.545165
BCAT1	m1	temp	1-1	11.5221	3.12819	0.56624
HCN2	m1	temp	1-1	11.0535	2.13632	0.713832
NMNAT2	m1	temp	1-1	19.1007	2.06003	0.967176
NMNAT2	m1	temp	1-2	4.57562	0.864662	0.723603
DYNC1I1	m1	temp	2	9.01948	2.20139	0.612485
LOC103790018	m1	v1	1-1	24.9761	5.73003	0.639367
LRRTM4	m1	v1	1-1	7.46424	1.74917	0.630154
ESRRG	m1	v1	1-2	9.45627	1.95867	0.683759
SORCS1	m1	v1	1-2	4.10535	1.18841	0.538385
SSBP4	m1	v1	1-2	9.78038	2.61889	0.572238
ESRRG	m1	v1	1-3	6.70284	0.886161	0.878746
LOC100396934	m1	v1	1-3	21.2432	6.62014	0.506352
LOC103790018	m1	v1	1-3	154.733	33.3614	0.666338
SORCS1	m1	v1	1-3	4.47556	1.1468	0.591361
CHRM3	m1	v1	2	4.4573	0.756386	0.770328
KCNIP4	m1	v2	1-3	9.49744	1.96586	0.684053
SORCS1	m1	v2	1-3	4.47556	0.327644	1.13545
CHRM3	m1	v2	2	4.4573	1.40723	0.500708
LOC103790018	m1	v2	2	4.68803	0.895507	0.718922
CLU	par	a1	1-1	13.3368	4.00348	0.522613
CSMD2	par	a1	1-1	4.4103	0.800696	0.741001
MAPK10	par	a1	1-1	8.53834	2.13519	0.601937
MAPRE2	par	a1	1-1	17.8882	2.04622	0.941613
MGAT4C	par	a1	1-1	5.53934	0.800696	0.83999
PRKAR1B	par	a1	1-1	5.08067	1.37898	0.566364
CSMD2	par	a1	1-2	3.76257	0.960036	0.593197
LINGO2	par	a1	1-2	22.2289	6.94806	0.505054
MAPRE2	par	a1	1-4	10.1434	2.05973	0.692371
ARL6IP5	par	m1	1-1	10.62	0.948748	1.04897
ATP6V0B	par	m1	1-1	11.114	1.50885	0.867222
CLU	par	m1	1-1	13.3368	0.0228614	2.76595
EVI2A	par	m1	1-1	35.106	7.01845	0.69914
FTH1	par	m1	1-1	11.8902	1.8632	0.804928
ITM2B	par	m1	1-1	32.7421	1.70317	1.28385
KRTCAP2	par	m1	1-1	9.31456	0.148599	1.79715
LOC100400790	par	m1	1-1	20.3227	0.857302	1.37485
MGAT4C	par	m1	1-1	5.53934	0.434366	1.1056
NRXN3	par	m1	1-1	4.97482	0.571535	0.939735
ARL6IP5	par	m1	1-2	11.5353	1.10577	1.01836
ATP6V0B	par	m1	1-2	12.4924	1.62053	0.886989
CLU	par	m1	1-2	10.7266	0.0444852	2.38225
EVI2A	par	m1	1-2	45.0188	9.02413	0.697989
FTH1	par	m1	1-2	8.63081	1.04858	0.915451
ITM2B	par	m1	1-2	33.6981	2.11622	1.20204
KRTCAP2	par	m1	1-2	11.0732	0.133455	1.91894
LOC100400790	par	m1	1-2	18.3013	1.22652	1.17381
NRXN3	par	m1	1-2	8.66382	0.470272	1.26536
ARL6IP5	par	m1	1-3	10.9747	0.861493	1.10514
ATP6V0B	par	m1	1-3	10.8541	1.65995	0.815498
CLU	par	m1	1-3	13.7244	0	Inf
EVI2A	par	m1	1-3	37.2416	9.32934	0.601177
FTH1	par	m1	1-3	8.4903	2.01715	0.624184
ITM2B	par	m1	1-3	32.3693	1.82805	1.24815
KRTCAP2	par	m1	1-3	9.96163	0.252144	1.59668
LOC100400790	par	m1	1-3	17.3183	0.882505	1.29279
NRXN3	par	m1	1-3	6.48833	0.987565	0.817567
ARL6IP5	par	m1	1-4	9.80525	0.207489	1.67446
ATP1A1	par	m1	1-4	6.08602	1.45242	0.62224
ATP6V0B	par	m1	1-4	8.4528	1.45242	0.764907
CLU	par	m1	1-4	8.79091	0	Inf
EVI2A	par	m1	1-4	35.8399	7.6771	0.669169
ITM2B	par	m1	1-4	20.6248	1.03745	1.29843
KRTCAP2	par	m1	1-4	9.46714	0	Inf
LOC100400790	par	m1	1-4	17.2437	1.03745	1.22067
LOC118148765	par	m1	1-4	6.76224	1.8674	0.558853
ARL6IP5	par	m1	2	6.5681	0.618778	1.0259
ATP6V0B	par	m1	2	10.3475	2.0556	0.701897
CLU	par	m1	2	73.0014	9.76411	0.873698
ITM2B	par	m1	2	45.0227	6.01998	0.873837
KRTCAP2	par	m1	2	8.32938	0.346096	1.38142
LOC100400790	par	m1	2	19.686	1.05926	1.26915
ARL6IP5	par	pfc	1-1	10.62	3.2219	0.518013
ATP1A1	par	pfc	1-1	6.45668	0.566273	1.05698
ATP6V0B	par	pfc	1-1	11.114	2.94853	0.576264
CLU	par	pfc	1-1	13.3368	0.70296	1.27812
FTH1	par	pfc	1-1	11.8902	3.45622	0.536587
HCN2	par	pfc	1-1	9.27928	2.6361	0.546552
LOC100400790	par	pfc	1-1	20.3227	5.81895	0.543136
MAPK10	par	pfc	1-1	8.53834	0.683433	1.09668
NMNAT2	par	pfc	1-1	4.44558	0.429587	1.01488
SCD5	par	pfc	1-1	6.24499	0.64438	0.986389
SNCA	par	pfc	1-1	16.5475	5.17457	0.504857
SSBP4	par	pfc	1-1	5.50406	1.21065	0.657663
ATP1A1	par	pfc	1-2	3.20149	0.712399	0.652628
ATP6V0B	par	pfc	1-2	12.4924	3.89868	0.505729
CLU	par	pfc	1-2	10.7266	0.839265	1.10656
FTH1	par	pfc	1-2	8.63081	2.20063	0.593505
LOC100400790	par	pfc	1-2	18.3013	5.28444	0.539483
SCD5	par	pfc	1-2	3.41602	0.52698	0.811726
SNCA	par	pfc	1-2	4.29065	0.566016	0.879695
SSBP4	par	pfc	1-2	4.29065	0.956371	0.651897
ATP6V0B	par	pfc	1-3	10.8541	2.65828	0.610992
CLU	par	pfc	1-3	13.7244	0.771758	1.25001
HCN2	par	pfc	1-3	3.73863	0.606382	0.789966
LOC100400790	par	pfc	1-3	17.3183	4.68568	0.567733
SNCA	par	pfc	1-3	3.85923	0.649257	0.774084
SSBP4	par	pfc	1-3	3.35271	0.728883	0.662738
ATP1A1	par	pfc	1-4	6.08602	0.66807	0.959511
ATP6V0B	par	pfc	1-4	8.4528	2.37536	0.551271
CLU	par	pfc	1-4	8.79091	0.22269	1.59633
LOC100400790	par	pfc	1-4	17.2437	4.08265	0.625689
MAPRE2	par	pfc	1-4	10.1434	2.44959	0.617089
ARL6IP5	par	pfc	2	6.5681	1.48883	0.644595
ATP1A1	par	pfc	2	19.7594	5.96082	0.520467
ATP6V0B	par	pfc	2	10.3475	2.06124	0.700707
LOC100400790	par	pfc	2	19.686	4.97836	0.597071
LOC118148765	par	pfc	2	3.87115	1.16409	0.521852
CLU	par	s1	1-1	13.3368	0.338981	1.59487
CSMD3	par	s1	1-1	4.58671	1.24293	0.567055
LINGO2	par	s1	1-1	4.12804	0.0564969	1.86372
LOC100400790	par	s1	1-1	20.3227	4.91523	0.616437
LRRTM4	par	s1	1-1	4.05748	0.734459	0.742289
MGAT4C	par	s1	1-1	5.53934	0.621465	0.950041
NRXN3	par	s1	1-1	4.97482	0.0564969	1.94475
ARL6IP5	par	s1	1-2	11.5353	2.2522	0.709421
CLU	par	s1	1-2	10.7266	0.230646	1.66752
CSMD3	par	s1	1-2	17.4267	1.80447	0.984864
CTNND2	par	s1	1-2	6.38647	0.868316	0.866583
FTH1	par	s1	1-2	8.63081	1.2482	0.839766
ITM2B	par	s1	1-2	33.6981	9.04948	0.570982
LINGO2	par	s1	1-2	22.2289	0.434158	1.70927
LOC100400790	par	s1	1-2	18.3013	2.26576	0.907267
LRRTM4	par	s1	1-2	20.9582	2.2522	0.968748
MKKS	par	s1	1-2	3.51503	0.746209	0.673069
NRXN3	par	s1	1-2	8.66382	0.122107	1.85097
PPP3CA	par	s1	1-2	3.41602	0.0407023	1.9239
ARL6IP5	par	s1	1-3	10.9747	3.04948	0.556166
CLU	par	s1	1-3	13.7244	0.0539731	2.40532
CSMD3	par	s1	1-3	8.53854	2.32084	0.565738
CTNND2	par	s1	1-3	3.88335	0.971515	0.601757
LINGO2	par	s1	1-3	13.3385	0.377811	1.54783
LOC100400790	par	s1	1-3	17.3183	3.18441	0.735476
LOC118148765	par	s1	1-3	7.01897	1.64618	0.629797
LRRTM4	par	s1	1-3	10.0099	1.02549	0.989498
NRXN3	par	s1	1-3	6.48833	0.215892	1.4779
PPP3CA	par	s1	1-3	3.56979	0.0539731	1.82047
ATP1A1	par	s1	1-4	6.08602	1.60952	0.577636
CLU	par	s1	1-4	8.79091	0.321905	1.43631
FTH1	par	s1	1-4	3.71923	0.965714	0.585605
LINGO2	par	s1	1-4	47.6738	5.15047	0.966432
LOC100390463	par	s1	1-4	4.05734	0.965714	0.623393
LOC100400790	par	s1	1-4	17.2437	4.18476	0.61496
LOC103796059	par	s1	1-4	4.73357	1.28762	0.565401
NRXN3	par	s1	1-4	98.0525	24.4648	0.602918
PPP3CA	par	s1	1-4	7.43846	0.965714	0.886635
ARL6IP5	par	s1	2	6.5681	1.37978	0.677629
LOC100400790	par	s1	2	19.686	3.13951	0.797295
HCN2	par	temp	1-1	9.27928	2.13632	0.637847
FTH1	par	temp	1-2	8.63081	2.38722	0.55816
KRTCAP2	par	temp	1-2	11.0732	3.40226	0.512506
CLU	par	temp	1-3	13.7244	3.16737	0.636794
HCN2	par	temp	1-3	3.73863	0.668117	0.74786
KRTCAP2	par	temp	1-3	9.96163	1.83113	0.73561
ARL6IP5	par	v1	1-1	10.62	2.08091	0.707872
ATP1A1	par	v1	1-1	6.45668	1.93012	0.524426
ATP6V0B	par	v1	1-1	11.114	2.83486	0.593338
CLU	par	v1	1-1	13.3368	0.120632	2.04359
FTH1	par	v1	1-1	11.8902	2.47296	0.681971
KRTCAP2	par	v1	1-1	9.31456	2.62375	0.55024
LOC100400790	par	v1	1-1	20.3227	4.28244	0.676289
NRXN3	par	v1	1-1	4.97482	0.0603161	1.91634
ARL6IP5	par	v1	1-2	11.5353	1.58454	0.862124
ATP1A1	par	v1	1-2	3.20149	0.748255	0.631302
ATP6V0B	par	v1	1-2	12.4924	2.17874	0.75844
CLU	par	v1	1-2	10.7266	0.52818	1.30768
CRYAB	par	v1	1-2	27.1796	5.01771	0.733738
ESRRG	par	v1	1-2	10.4956	1.95867	0.729046
FTH1	par	v1	1-2	8.63081	0.682233	1.10212
ITM2B	par	v1	1-2	33.6981	8.95706	0.57544
KRTCAP2	par	v1	1-2	11.0732	1.40848	0.895522
LOC100400790	par	v1	1-2	18.3013	2.37681	0.886487
NRXN3	par	v1	1-2	8.66382	0.594203	1.16377
ARL6IP5	par	v1	1-3	10.9747	2.24147	0.68986
ATP6V0B	par	v1	1-3	10.8541	2.24147	0.685061
CLU	par	v1	1-3	13.7244	0.0521271	2.42043
ESRRG	par	v1	1-3	6.51245	0.886161	0.866232
FTH1	par	v1	1-3	8.4903	1.51169	0.749461
ITM2B	par	v1	1-3	32.3693	8.54885	0.578225
KRTCAP2	par	v1	1-3	9.96163	1.51169	0.818869
LOC100400790	par	v1	1-3	17.3183	1.35531	1.10647
NRXN3	par	v1	1-3	6.48833	0.0521271	2.09507
ARL6IP5	par	v1	2	6.5681	1.41192	0.66763
ATP1A1	par	v1	2	19.7594	3.42895	0.760611
ATP6V0B	par	v1	2	10.3475	1.05894	0.989964
CCND2	par	v1	2	11.6868	3.25246	0.555484
CHRM3	par	v1	2	6.64149	0.756386	0.943522
CLU	par	v1	2	73.0014	18.8844	0.587227
KRTCAP2	par	v1	2	8.32938	0.378193	1.3429
LOC100400790	par	v1	2	19.686	3.60544	0.737198
TRPM3	par	v1	2	26.3091	7.05961	0.571326
VEPH1	par	v1	2	5.26549	1.13458	0.666604
LOC100400790	par	v2	1-1	20.3227	6.30036	0.508615
NRXN3	par	v2	1-1	4.97482	0.242322	1.31239
CLU	par	v2	1-2	10.7266	1.36725	0.894616
NRXN3	par	v2	1-2	8.66382	1.13152	0.884049
CLU	par	v2	1-3	13.7244	3.47302	0.596785
ITM2B	par	v2	1-3	32.3693	9.59996	0.527864
KRTCAP2	par	v2	1-3	9.96163	2.09692	0.676749
LOC100400790	par	v2	1-3	17.3183	3.57132	0.685677
NRXN3	par	v2	1-3	6.48833	0.393172	1.21755
CHRM3	par	v2	2	6.64149	1.40723	0.673902
SLC4A4	par	v2	2	6.65984	1.89336	0.546231
VEPH1	par	v2	2	5.26549	1.4584	0.557563
MAPRE2	pfc	a1	1-1	7.04913	2.04622	0.537183
MGAT4C	pfc	a1	1-1	6.95149	0.800696	0.938611
PRKAR1B	pfc	a1	1-1	4.88167	1.37898	0.549011
PRKAR1B	pfc	a1	1-3	5.01643	1.02651	0.689033
ARL6IP5	pfc	m1	1-1	3.2219	0.948748	0.530961
EVI2A	pfc	m1	1-1	25.1699	7.01845	0.55464
ITM2B	pfc	m1	1-1	14.0201	1.70317	0.915494
KRTCAP2	pfc	m1	1-1	4.41303	0.148599	1.47272
LOC100400790	pfc	m1	1-1	5.81895	0.857302	0.831711
MGAT4C	pfc	m1	1-1	6.95149	0.434366	1.20422
NRXN3	pfc	m1	1-1	6.18995	0.571535	1.03464
ARL6IP5	pfc	m1	1-2	3.86452	1.10577	0.543429
ITM2B	pfc	m1	1-2	14.7945	2.11622	0.844538
KRTCAP2	pfc	m1	1-2	5.1283	0.133455	1.58464
LOC100400790	pfc	m1	1-2	5.28444	1.22652	0.634324
NRXN3	pfc	m1	1-2	7.77783	0.470272	1.21851
ARL6IP5	pfc	m1	1-3	3.80979	0.861493	0.645649
ITM2B	pfc	m1	1-3	13.1321	1.82805	0.856348
KRTCAP2	pfc	m1	1-3	4.07317	0.252144	1.20828
LOC100400790	pfc	m1	1-3	4.68568	0.882505	0.725055
NRXN3	pfc	m1	1-3	12.5074	0.987565	1.1026
ARL6IP5	pfc	m1	1-4	4.97341	0.207489	1.37966
ITM2B	pfc	m1	1-4	11.6541	1.03745	1.05051
LOC100400790	pfc	m1	1-4	4.08265	1.03745	0.594977
LRFN5	pfc	m1	1-4	4.00842	0.207489	1.28598
ITM2B	pfc	m1	2	19.7703	6.01998	0.516419
LOC100400790	pfc	m1	2	4.97836	1.05926	0.672082
SLC4A4	pfc	m1	2	13.8013	3.72316	0.569007
VEPH1	pfc	m1	2	11.374	1.75146	0.812513
KCNIP4	pfc	par	1-1	6.58049	0.811496	0.908972
MAGI3	pfc	par	1-2	7.04592	1.88129	0.573483
SORCS1	pfc	par	1-2	6.99712	1.38621	0.70309
KCNIP4	pfc	par	1-3	9.38973	2.48438	0.577435
MAGI3	pfc	par	1-3	6.38232	1.71253	0.57134
SORCS1	pfc	par	1-3	3.22791	0.988927	0.513757
KCNIP4	pfc	par	1-4	10.318	3.04301	0.530291
LRFN5	pfc	par	1-4	4.00842	1.01434	0.596791
CSMD3	pfc	s1	1-1	4.54971	1.24293	0.563537
CTNND2	pfc	s1	1-1	4.23729	0.649714	0.814366
LINGO2	pfc	s1	1-1	3.26095	0.0564969	1.76132
LRRTM4	pfc	s1	1-1	6.28759	0.734459	0.932516
MGAT4C	pfc	s1	1-1	6.95149	0.621465	1.04866
NRXN3	pfc	s1	1-1	6.18995	0.0564969	2.03966
PPP3CA	pfc	s1	1-1	4.58877	0	Inf
B3GALT1	pfc	s1	1-2	4.21584	0.284916	1.17017
CSMD3	pfc	s1	1-2	15.2922	1.80447	0.92812
CTNND2	pfc	s1	1-2	9.21239	0.868316	1.02569
LINGO2	pfc	s1	1-2	9.18312	0.434158	1.32534
LRRTM4	pfc	s1	1-2	24.1045	2.2522	1.02949
MKKS	pfc	s1	1-2	3.30826	0.746209	0.646739
NRXN3	pfc	s1	1-2	7.77783	0.122107	1.80412
PPP3CA	pfc	s1	1-2	7.71928	0.0407023	2.27796
CSMD3	pfc	s1	1-3	9.31623	2.32084	0.603595
CTNND2	pfc	s1	1-3	9.34685	0.971515	0.983216
LINGO2	pfc	s1	1-3	7.15408	0.377811	1.27728
LRRTM4	pfc	s1	1-3	12.783	1.02549	1.0957
NRXN3	pfc	s1	1-3	12.5074	0.215892	1.76293
PPP3CA	pfc	s1	1-3	9.22435	0.0539731	2.23276
LINGO2	pfc	s1	1-4	26.2032	5.15047	0.706507
LRFN5	pfc	s1	1-4	4.00842	0	Inf
LRRTM4	pfc	s1	1-4	31.8447	9.65714	0.518188
NRXN3	pfc	s1	1-4	90.1152	24.4648	0.566257
PPP3CA	pfc	s1	1-4	13.0645	0.965714	1.13124
SLC4A4	pfc	s1	2	13.8013	3.57944	0.586104
ESRRG	pfc	v1	1-1	4.62782	0.814267	0.754609
LRRTM4	pfc	v1	1-1	6.28759	1.74917	0.555653
NRXN3	pfc	v1	1-1	6.18995	0.0603161	2.01125
ESRRG	pfc	v1	1-2	17.3757	1.95867	0.947981
KRTCAP2	pfc	v1	1-2	5.1283	1.40848	0.561222
NRXN3	pfc	v1	1-2	7.77783	0.594203	1.11692
SORCS1	pfc	v1	1-2	6.99712	1.18841	0.769955
ESRRG	pfc	v1	1-3	11.3988	0.886161	1.10934
LOC100400790	pfc	v1	1-3	4.68568	1.35531	0.538735
NRXN3	pfc	v1	1-3	12.5074	0.0521271	2.3801
PPP3CA	pfc	v1	1-3	9.22435	2.60636	0.548902
CHRM3	pfc	v1	2	10.2925	0.756386	1.13378
SLC4A4	pfc	v1	2	13.8013	2.49607	0.742661
TRPM3	pfc	v1	2	36.7254	7.05961	0.716186
VEPH1	pfc	v1	2	11.374	1.13458	1.00108
NRXN3	pfc	v2	1-1	6.18995	0.242322	1.4073
MAGI3	pfc	v2	1-2	7.04592	1.53226	0.662605
NRXN3	pfc	v2	1-2	7.77783	1.13152	0.837198
SORCS1	pfc	v2	1-2	6.99712	1.46154	0.680108
KCNIP4	pfc	v2	1-3	9.38973	1.96586	0.6791
MAGI3	pfc	v2	1-3	6.38232	1.53993	0.617479
NRXN3	pfc	v2	1-3	12.5074	0.393172	1.50258
SORCS1	pfc	v2	1-3	3.22791	0.327644	0.99352
CHRM3	pfc	v2	2	10.2925	1.40723	0.864155
SLC4A4	pfc	v2	2	13.8013	1.89336	0.862686
VEPH1	pfc	v2	2	11.374	1.4584	0.892037
MAPK10	s1	a1	1-1	7.68357	2.13519	0.556127
MAPRE2	s1	a1	1-1	13.6722	2.04622	0.824887
PRKAR1B	s1	a1	1-1	9.37848	1.37898	0.832576
CSMD2	s1	a1	1-3	3.72414	1.12916	0.518271
LOC103790018	s1	a1	1-3	122.978	32.7456	0.574673
LOC118150180:MBP	s1	a1	1-3	7.36732	0.66723	1.04303
PRKAR1B	s1	a1	1-3	3.75113	1.02651	0.5628
LOC103790018	s1	a1	1-4	229.196	71.2079	0.507679
LOC118150180:MBP	s1	a1	1-4	10.6229	1.17699	0.955468
ARL6IP5	s1	m1	1-1	3.6723	0.948748	0.587787
ATP6V0B	s1	m1	1-1	6.92086	1.50885	0.661514
FTH1	s1	m1	1-1	9.9152	1.8632	0.726041
ITM2B	s1	m1	1-1	13.6722	1.70317	0.904581
KRTCAP2	s1	m1	1-1	5.02822	0.148599	1.5294
LOC100400790	s1	m1	1-1	4.91523	0.857302	0.75841
LOC118150180:MBP	s1	m1	1-1	7.48583	0.594396	1.10016
ATP6V0B	s1	m1	1-2	6.52594	1.62053	0.604986
CLSTN2	s1	m1	1-2	6.79729	2.148	0.500302
ITM2B	s1	m1	1-2	9.04948	2.11622	0.631062
KRTCAP2	s1	m1	1-2	3.62251	0.133455	1.43367
LOC118150180:MBP	s1	m1	1-2	7.92339	0.578307	1.13675
ATP6V0B	s1	m1	1-3	9.4183	1.65995	0.753877
FTH1	s1	m1	1-3	7.17842	2.01715	0.55129
ITM2B	s1	m1	1-3	15.7062	1.82805	0.934083
KRTCAP2	s1	m1	1-3	7.15143	0.252144	1.45274
LOC100400790	s1	m1	1-3	3.18441	0.882505	0.557312
LOC118150180:MBP	s1	m1	1-3	7.36732	0.378216	1.28957
ARL6IP5	s1	m1	1-4	6.11619	0.207489	1.46949
ATP6V0B	s1	m1	1-4	8.69143	1.45242	0.776998
ITM2B	s1	m1	1-4	9.97904	1.03745	0.983124
KRTCAP2	s1	m1	1-4	3.86286	0	Inf
LOC100400790	s1	m1	1-4	4.18476	1.03745	0.605705
LOC118150180:MBP	s1	m1	1-4	10.6229	1.45242	0.864148
PRKD2	s1	m1	1-4	24.4648	6.63965	0.566396
CLU	s1	m1	2	49.4522	9.76411	0.704553
ITM2B	s1	m1	2	20.2568	6.01998	0.526976
KRTCAP2	s1	m1	2	3.45946	0.346096	0.999811
KCNIP4	s1	par	1-1	6.3559	0.811496	0.893891
LOC118150180:MBP	s1	par	1-1	7.48583	0	Inf
SORCS1	s1	par	1-1	14.096	3.70465	0.580347
CLSTN2	s1	par	1-2	6.79729	1.61725	0.62356
LOC118150180:MBP	s1	par	1-2	7.92339	0	Inf
SORCS1	s1	par	1-2	7.96409	1.38621	0.759307
CLSTN2	s1	par	1-3	5.2084	1.37485	0.578449
KCNIP4	s1	par	1-3	10.7676	2.48438	0.636902
LOC118150180:MBP	s1	par	1-3	7.36732	0	Inf
SORCS1	s1	par	1-3	5.10045	0.988927	0.712444
LOC118150180:MBP	s1	par	1-4	10.6229	0	Inf
PRKD2	s1	par	1-4	24.4648	6.42413	0.580727
HCN2	s1	pfc	1-1	8.58752	2.6361	0.512906
LOC118150180:MBP	s1	pfc	1-1	7.48583	1.09349	0.835424
MAPK10	s1	pfc	1-1	7.68357	0.683433	1.05087
NMNAT2	s1	pfc	1-1	4.94347	0.429587	1.06098
SCD5	s1	pfc	1-1	12.3446	0.64438	1.28233
SSBP4	s1	pfc	1-1	16.6666	1.21065	1.13883
LOC118150180:MBP	s1	pfc	1-2	7.92339	1.11739	0.850705
SCD5	s1	pfc	1-2	6.59378	0.52698	1.09734
SNCA	s1	pfc	1-2	5.27773	0.566016	0.969619
SSBP4	s1	pfc	1-2	11.261	0.956371	1.07095
ATP6V0B	s1	pfc	1-3	9.4183	2.65828	0.549372
LOC118150180:MBP	s1	pfc	1-3	7.36732	1.10251	0.824926
SCD5	s1	pfc	1-3	4.45278	0.147002	1.48131
SSBP4	s1	pfc	1-3	5.26237	0.728883	0.858524
ATP6V0B	s1	pfc	1-4	8.69143	2.37536	0.563362
CLSTN2	s1	pfc	1-4	25.4305	6.82916	0.570987
LOC118150180:MBP	s1	pfc	1-4	10.6229	1.26191	0.925213
PRKD2	s1	pfc	1-4	24.4648	7.57146	0.509361
SCD5	s1	pfc	1-4	4.82857	0.51961	0.968141
SSBP4	s1	pfc	1-4	4.50667	0.22269	1.30615
HCN2	s1	temp	1-1	8.58752	2.13632	0.604201
LOC118150180:MBP	s1	temp	1-1	7.48583	2.36522	0.50037
LOC118150180:MBP	s1	temp	1-2	7.92339	1.69173	0.67058
CRYAB	s1	temp	1-3	40.4258	9.82379	0.61438
KCNIP4	s1	temp	1-3	10.7676	3.34058	0.508298
KRTCAP2	s1	temp	1-3	7.15143	1.83113	0.591673
ESRRG	s1	v1	1-1	3.50281	0.814267	0.633649
FTH1	s1	v1	1-1	9.9152	2.47296	0.603084
LOC118150180:MBP	s1	v1	1-1	7.48583	0	Inf
CLSTN2	s1	v1	1-2	6.79729	2.02469	0.525977
ESRRG	s1	v1	1-2	15.3583	1.95867	0.894383
LOC118150180:MBP	s1	v1	1-2	7.92339	0	Inf
SORCS1	s1	v1	1-2	7.96409	1.18841	0.826171
SSBP4	s1	v1	1-2	11.261	2.61889	0.633458
ARHGAP33	s1	v1	1-3	14.9236	4.2223	0.548323
ATP6V0B	s1	v1	1-3	9.4183	2.24147	0.62344
CLSTN2	s1	v1	1-3	5.2084	1.25105	0.619429
CRYAB	s1	v1	1-3	40.4258	9.69565	0.620082
ESRRG	s1	v1	1-3	11.4963	0.886161	1.11304
FTH1	s1	v1	1-3	7.17842	1.51169	0.676567
KRTCAP2	s1	v1	1-3	7.15143	1.51169	0.674931
LOC103790018	s1	v1	1-3	122.978	33.3614	0.566582
LOC118150180:MBP	s1	v1	1-3	7.36732	0	Inf
SORCS1	s1	v1	1-3	5.10045	1.1468	0.648122
ATP1A1	s1	v1	2	11.6982	3.42895	0.532956
ATP6V0B	s1	v1	2	4.85924	1.05894	0.661696
CCND2	s1	v1	2	16.5174	3.25246	0.70573
CHRM3	s1	v1	2	5.51913	0.756386	0.863127
KRTCAP2	s1	v1	2	3.45946	0.378193	0.961294
TRPM3	s1	v1	2	27.7356	7.05961	0.594258
VEPH1	s1	v1	2	4.59928	1.13458	0.607855
CLSTN2	s1	v2	1-1	9.06775	2.714	0.523889
LOC118150180:MBP	s1	v2	1-1	7.48583	0.0969287	1.88779
PRKD2	s1	v2	1-1	14.9434	4.41025	0.529986
CLSTN2	s1	v2	1-2	6.79729	2.07445	0.515434
LOC118150180:MBP	s1	v2	1-2	7.92339	0.0471465	2.22546
PRKD2	s1	v2	1-2	9.84996	2.94666	0.524105
SORCS1	s1	v2	1-2	7.96409	1.46154	0.736325
CLSTN2	s1	v2	1-3	5.2084	1.3761	0.578053
KCNIP4	s1	v2	1-3	10.7676	1.96586	0.738567
KRTCAP2	s1	v2	1-3	7.15143	2.09692	0.532811
LOC118150180:MBP	s1	v2	1-3	7.36732	0.0655287	2.05088
PRKD2	s1	v2	1-3	15.0045	3.7679	0.600122
SORCS1	s1	v2	1-3	5.10045	0.327644	1.19221
CCND2	s1	v2	2	16.5174	4.88691	0.528907
CHRM3	s1	v2	2	5.51913	1.40723	0.593507
GPC6	temp	a1	1-1	158.393	43.9493	0.556784
KCNQ3	temp	a1	1-1	7.17194	0.667246	1.03135
LRFN5	temp	a1	1-1	4.34894	0.667246	0.814098
MAPK10	temp	a1	1-1	9.38456	2.13519	0.642978
MAPRE2	temp	a1	1-1	20.3714	2.04622	0.998067
MGAT4C	temp	a1	1-1	6.56156	0.800696	0.91354
PPP3CA	temp	a1	1-1	10.1475	2.53554	0.602291
PRKAR1B	temp	a1	1-1	11.1394	1.37898	0.907305
MAPRE2	temp	a1	1-2	3.70301	0.423067	0.942146
PPP3CA	temp	a1	1-2	12.8195	2.73366	0.671128
PRKAR1B	temp	a1	1-2	5.05639	0.292892	1.23713
MAPRE2	temp	a1	1-3	5.24595	0.410603	1.1064
PPP3CA	temp	a1	1-3	18.2866	4.0547	0.654174
PRKAR1B	temp	a1	1-3	11.3085	1.02651	1.04204
ARL6IP5	temp	m1	1-1	5.34081	0.948748	0.750456
ATP6V0B	temp	m1	1-1	5.5697	1.50885	0.567185
CLU	temp	m1	1-1	5.72229	0.0228614	2.39847
ITM2B	temp	m1	1-1	16.175	1.70317	0.977586
KRTCAP2	temp	m1	1-1	3.43338	0.148599	1.36371
LOC100400790	temp	m1	1-1	9.76605	0.857302	1.05659
LRFN5	temp	m1	1-1	4.34894	0.674411	0.809459
MGAT4C	temp	m1	1-1	6.56156	0.434366	1.17915
NRXN3	temp	m1	1-1	3.66227	0.571535	0.806708
PPP3CA	temp	m1	1-1	10.1475	2.89197	0.545168
SPIN4	temp	m1	1-1	3.73857	0.925886	0.606147
ARL6IP5	temp	m1	1-2	5.20677	1.10577	0.672902
B3GALT1	temp	m1	1-2	6.33459	1.53792	0.614786
CLSTN2	temp	m1	1-2	7.72556	2.148	0.555896
CLU	temp	m1	1-2	12.0677	0.0444852	2.43341
ITM2B	temp	m1	1-2	15.8459	2.11622	0.874355
KRTCAP2	temp	m1	1-2	3.40226	0.133455	1.40643
LOC100400790	temp	m1	1-2	8.34586	1.22652	0.832797
MKKS	temp	m1	1-2	5.84586	1.39811	0.621309
NRXN3	temp	m1	1-2	6.76692	0.470272	1.15804
PCNX2	temp	m1	1-2	4.60526	0.908768	0.704801
ARL6IP5	temp	m1	1-3	4.67682	0.861493	0.734698
ATP1A1	temp	m1	1-3	4.9985	1.5759	0.501311
B3GALT1	temp	m1	1-3	3.31584	1.00858	0.516884
CLU	temp	m1	1-3	3.16737	0	Inf
ITM2B	temp	m1	1-3	11.4322	1.82805	0.796143
LOC100400790	temp	m1	1-3	7.67097	0.882505	0.939133
LOC118148765	temp	m1	1-3	13.4366	3.6771	0.562782
MKKS	temp	m1	1-3	8.33908	1.87007	0.64926
NRXN3	temp	m1	1-3	10.2692	0.987565	1.01697
PCNX2	temp	m1	1-3	7.96791	2.24829	0.549493
PPP3CA	temp	m1	1-3	18.2866	3.29889	0.743765
CLU	temp	m1	2	61.0146	9.76411	0.795801
ITM2B	temp	m1	2	20.8968	6.01998	0.540484
LOC100400790	temp	m1	2	7.38451	1.05926	0.843317
SLC4A4	temp	m1	2	13.0605	3.72316	0.545048
VEPH1	temp	m1	2	10.1116	1.75146	0.76142
CLSTN2	temp	par	1-1	10.4527	3.10485	0.527189
CTNND2	temp	par	1-1	10.1475	2.85788	0.550317
KCNIP4	temp	par	1-1	4.12005	0.811496	0.705617
KCNQ3	temp	par	1-1	7.17194	0.88206	0.910138
LRFN5	temp	par	1-1	4.34894	0.388107	1.04943
PPARGC1A	temp	par	1-1	3.58597	0.670366	0.728295
PPP3CA	temp	par	1-1	10.1475	2.75203	0.566708
SORCS1	temp	par	1-1	16.6328	3.70465	0.652218
SPIN4	temp	par	1-1	3.73857	0.388107	0.983754
B3GALT1	temp	par	1-2	6.33459	1.9968	0.501383
CLSTN2	temp	par	1-2	7.72556	1.61725	0.679154
MAGI3	temp	par	1-2	7.5188	1.88129	0.601693
PPARGC1A	temp	par	1-2	28.6654	4.38967	0.814927
PPP3CA	temp	par	1-2	12.8195	3.41602	0.574352
PRKAR1B	temp	par	1-2	5.05639	1.35321	0.572477
SORCS1	temp	par	1-2	8.70301	1.38621	0.79784
B3GALT1	temp	par	1-3	3.31584	0.771846	0.633063
CLSTN2	temp	par	1-3	5.56764	1.37485	0.607416
CSMD3	temp	par	1-3	32.7872	8.53854	0.584321
CTNND2	temp	par	1-3	16.9504	3.88335	0.639973
MAGI3	temp	par	1-3	6.5327	1.71253	0.581454
PCNX2	temp	par	1-3	7.96791	1.59193	0.69942
PPARGC1A	temp	par	1-3	6.08728	1.20601	0.703073
PPP3CA	temp	par	1-3	18.2866	3.56979	0.709491
PRKAR1B	temp	par	1-3	11.3085	2.2673	0.697896
SORCS1	temp	par	1-3	7.99265	0.988927	0.907527
THRB	temp	par	1-3	5.51815	1.37485	0.603538
ATP1A1	temp	pfc	1-1	6.63786	0.566273	1.069
CLU	temp	pfc	1-1	5.72229	0.70296	0.91064
KCNQ3	temp	pfc	1-1	7.17194	1.93314	0.569373
MAPK10	temp	pfc	1-1	9.38456	0.683433	1.13772
PCNX2	temp	pfc	1-1	6.48527	1.93314	0.525665
SCD5	temp	pfc	1-1	11.7498	0.64438	1.26089
SSBP4	temp	pfc	1-1	7.70602	1.21065	0.80381
ATP1A1	temp	pfc	1-2	5.50752	0.712399	0.888233
BICD1	temp	pfc	1-2	3.21429	1.00029	0.50696
CLU	temp	pfc	1-2	12.0677	0.839265	1.15772
MAPRE2	temp	pfc	1-2	3.70301	0.600172	0.790279
SCD5	temp	pfc	1-2	4.79323	0.52698	0.958834
SNCA	temp	pfc	1-2	4.26692	0.566016	0.877286
SSBP4	temp	pfc	1-2	6.2594	0.956371	0.815906
ATP1A1	temp	pfc	1-3	4.9985	0.618632	0.907408
CLU	temp	pfc	1-3	3.16737	0.771758	0.613217
CSMD3	temp	pfc	1-3	32.7872	9.31623	0.546464
LOC118148765	temp	pfc	1-3	13.4366	4.04254	0.521633
MAPRE2	temp	pfc	1-3	5.24595	0.802384	0.815442
PCNX2	temp	pfc	1-3	7.96791	2.30303	0.539046
SNCA	temp	pfc	1-3	4.03344	0.649257	0.793259
SSBP4	temp	pfc	1-3	5.46866	0.728883	0.875223
CLU	temp	s1	1-1	5.72229	0.338981	1.22739
CSMD3	temp	s1	1-1	12.7416	1.24293	1.01078
CTNND2	temp	s1	1-1	10.1475	0.649714	1.19364
KCNQ3	temp	s1	1-1	7.17194	0.451975	1.20052
LOC100390463	temp	s1	1-1	5.95119	0.423726	1.14752
LRFN5	temp	s1	1-1	4.34894	0.36723	1.07345
LRRTM4	temp	s1	1-1	9.46086	0.734459	1.10996
MGAT4C	temp	s1	1-1	6.56156	0.621465	1.02359
NRXN3	temp	s1	1-1	3.66227	0.0564969	1.81173
PCNX2	temp	s1	1-1	6.48527	0.564969	1.0599
PPP3CA	temp	s1	1-1	10.1475	0	Inf
SPIN4	temp	s1	1-1	3.73857	0.621465	0.779288
ATP1A1	temp	s1	1-2	5.50752	1.47885	0.571032
B3GALT1	temp	s1	1-2	6.33459	0.284916	1.347
BICD1	temp	s1	1-2	3.21429	0.325619	0.994375
CLU	temp	s1	1-2	12.0677	0.230646	1.71868
CSMD3	temp	s1	1-2	31.5414	1.80447	1.24253
CTNND2	temp	s1	1-2	15.3571	0.868316	1.24763
LINGO2	temp	s1	1-2	16.2594	0.434158	1.57346
LOC100390463	temp	s1	1-2	3.43985	0.244214	1.14877
LOC100400790	temp	s1	1-2	8.34586	2.26576	0.566257
LRRTM4	temp	s1	1-2	28.609	2.2522	1.1039
MAPRE2	temp	s1	1-2	3.70301	0.434158	0.930907
MKKS	temp	s1	1-2	5.84586	0.746209	0.893988
NRXN3	temp	s1	1-2	6.76692	0.122107	1.74365
PCNX2	temp	s1	1-2	4.60526	0.407023	1.05364
PPP3CA	temp	s1	1-2	12.8195	0.0407023	2.49825
THRB	temp	s1	1-2	4.17293	0.786912	0.724515
ATP1A1	temp	s1	1-3	4.9985	0.512744	0.988939
B3GALT1	temp	s1	1-3	3.31584	0.0539731	1.78842
CLU	temp	s1	1-3	3.16737	0.0539731	1.76852
CSMD3	temp	s1	1-3	32.7872	2.32084	1.15006
CTNND2	temp	s1	1-3	16.9504	0.971515	1.24173
LINGO2	temp	s1	1-3	12.8674	0.377811	1.53222
LOC100390463	temp	s1	1-3	4.2314	0.188906	1.35024
LOC103796059	temp	s1	1-3	8.31434	2.56372	0.510957
LOC118148765	temp	s1	1-3	13.4366	1.64618	0.911811
LRRTM4	temp	s1	1-3	20.4394	1.02549	1.29954
MAPRE2	temp	s1	1-3	5.24595	1.4033	0.572674
MKKS	temp	s1	1-3	8.33908	1.48426	0.749609
NALCN	temp	s1	1-3	3.61278	0.485758	0.871422
NRXN3	temp	s1	1-3	10.2692	0.215892	1.6773
PCNX2	temp	s1	1-3	7.96791	0.269865	1.4702
PPARGC1A	temp	s1	1-3	6.08728	1.02549	0.773493
PPP3CA	temp	s1	1-3	18.2866	0.0539731	2.52996
SOBP	temp	s1	1-3	8.04214	1.56522	0.710797
THRB	temp	s1	1-3	5.51815	0.62069	0.948918
KCNIP4	temp	s1	2	99.5307	30.9551	0.507224
SLC4A4	temp	s1	2	13.0605	3.57944	0.562144
SYT1	temp	s1	2	12.6826	2.25964	0.749169
ATP1A1	temp	v1	1-1	6.63786	1.93012	0.536445
CLU	temp	v1	1-1	5.72229	0.120632	1.67611
ESRRG	temp	v1	1-1	3.50967	0.814267	0.6345
LRRTM4	temp	v1	1-1	9.46086	1.74917	0.733099
NRXN3	temp	v1	1-1	3.66227	0.0603161	1.78332
PPARGC1A	temp	v1	1-1	3.58597	0.573003	0.79645
PPP3CA	temp	v1	1-1	10.1475	1.68885	0.778769
ARL6IP5	temp	v1	1-2	5.20677	1.58454	0.516665
ATP1A1	temp	v1	1-2	5.50752	0.748255	0.866906
B3GALT1	temp	v1	1-2	6.33459	1.87064	0.529728
CLSTN2	temp	v1	1-2	7.72556	2.02469	0.581571
CLU	temp	v1	1-2	12.0677	0.52818	1.35884
ESRRG	temp	v1	1-2	17.0113	1.95867	0.938776
LOC100400790	temp	v1	1-2	8.34586	2.37681	0.545477
NRXN3	temp	v1	1-2	6.76692	0.594203	1.05646
PPARGC1A	temp	v1	1-2	28.6654	4.9737	0.760679
PPP3CA	temp	v1	1-2	12.8195	2.59689	0.69342
SORCS1	temp	v1	1-2	8.70301	1.18841	0.864705
ATP1A1	temp	v1	1-3	4.9985	0.834034	0.777656
B3GALT1	temp	v1	1-3	3.31584	0.625526	0.724348
CLSTN2	temp	v1	1-3	5.56764	1.25105	0.648396
CLU	temp	v1	1-3	3.16737	0.0521271	1.78363
CSMD3	temp	v1	1-3	32.7872	7.71481	0.628379
ESRRG	temp	v1	1-3	12.6447	0.886161	1.1544
LOC100400790	temp	v1	1-3	7.67097	1.35531	0.752813
NRXN3	temp	v1	1-3	10.2692	0.0521271	2.29447
PPARGC1A	temp	v1	1-3	6.08728	0.834034	0.86324
PPP3CA	temp	v1	1-3	18.2866	2.60636	0.846099
SORCS1	temp	v1	1-3	7.99265	1.1468	0.843205
ATP1A1	temp	v1	2	18.3257	3.42895	0.7279
ATP6V0B	temp	v1	2	3.63065	1.05894	0.535112
CCND2	temp	v1	2	26.8931	3.25246	0.917428
CHRM3	temp	v1	2	12.4691	0.756386	1.21709
CLU	temp	v1	2	61.0146	18.8844	0.50933
SLC4A4	temp	v1	2	13.0605	2.49607	0.718701
TRPM3	temp	v1	2	34.1133	7.05961	0.684143
VEPH1	temp	v1	2	10.1116	1.13458	0.949985
CLSTN2	temp	v2	1-1	10.4527	2.714	0.585619
NRXN3	temp	v2	1-1	3.66227	0.242322	1.17936
PPARGC1A	temp	v2	1-1	3.58597	0.630036	0.755241
PPP3CA	temp	v2	1-1	10.1475	2.76247	0.565063
CLSTN2	temp	v2	1-2	7.72556	2.07445	0.571028
CLU	temp	v2	1-2	12.0677	1.36725	0.945776
MAGI3	temp	v2	1-2	7.5188	1.53226	0.690816
NRXN3	temp	v2	1-2	6.76692	1.13152	0.77673
PPARGC1A	temp	v2	1-2	28.6654	6.90696	0.618071
SORCS1	temp	v2	1-2	8.70301	1.46154	0.774858
ATP1A1	temp	v2	1-3	4.9985	1.27781	0.592373
CLSTN2	temp	v2	1-3	5.56764	1.3761	0.60702
MAGI3	temp	v2	1-3	6.5327	1.53993	0.627593
NRXN3	temp	v2	1-3	10.2692	0.393172	1.41695
PPARGC1A	temp	v2	1-3	6.08728	0.786345	0.888811
SORCS1	temp	v2	1-3	7.99265	0.327644	1.38729
CCND2	temp	v2	2	26.8931	4.88691	0.740606
CHRM3	temp	v2	2	12.4691	1.40723	0.94747
SLC4A4	temp	v2	2	13.0605	1.89336	0.838726
VEPH1	temp	v2	2	10.1116	1.4584	0.840944
BCAT1	v1	a1	1-1	22.317	4.58176	0.687603
BICD1	v1	a1	1-1	20.417	5.73832	0.551207
CSMD2	v1	a1	1-1	3.79991	0.800696	0.676306
GPC6	v1	a1	1-1	188.005	43.9493	0.631218
KCNQ3	v1	a1	1-1	7.02683	0.667246	1.02247
LRFN5	v1	a1	1-1	10.8871	0.667246	1.21262
MAPK10	v1	a1	1-1	38.3309	2.13519	1.25411
MAPRE2	v1	a1	1-1	38.0896	2.04622	1.26985
MGAT4C	v1	a1	1-1	13.2695	0.800696	1.21939
PRKAR1B	v1	a1	1-1	7.6903	1.37898	0.746387
SCD5	v1	a1	1-1	16.7377	4.71521	0.550195
CSMD2	v1	a1	1-2	4.55555	0.960036	0.676254
PRKAR1B	v1	a1	1-3	4.84782	1.02651	0.674185
SCD5	v1	a1	1-3	5.42122	1.64241	0.518615
KCNJ3	v1	a1	2	13.5897	1.80177	0.877512
ITM2B	v1	m1	1-1	10.9474	1.70317	0.808051
KCNH1	v1	m1	1-1	22.2566	5.84108	0.580966
LOC100400790	v1	m1	1-1	4.28244	0.857302	0.698558
LRFN5	v1	m1	1-1	10.8871	0.674411	1.20799
MGAT4C	v1	m1	1-1	13.2695	0.434366	1.485
SPIN4	v1	m1	1-1	3.7396	0.925886	0.606267
ITM2B	v1	m1	1-2	8.95706	2.11622	0.626604
KCNH1	v1	m1	1-2	16.1975	2.15435	0.876132
PCNX2	v1	m1	1-2	3.41116	0.908768	0.574449
ITM2B	v1	m1	1-3	8.54885	1.82805	0.66992
KCNH1	v1	m1	1-3	19.0264	3.42496	0.744701
LOC100400790	v1	m1	2	3.60544	1.05926	0.531954
KCNIP4	v1	par	1-1	13.0886	0.811496	1.20761
KCNQ3	v1	par	1-1	7.02683	0.88206	0.901261
LRFN5	v1	par	1-1	10.8871	0.388107	1.44796
MAPK10	v1	par	1-1	38.3309	8.53834	0.652175
SPIN4	v1	par	1-1	3.7396	0.388107	0.983874
ST7	v1	par	1-1	3.83007	0.670366	0.756895
KCNH1	v1	par	1-2	16.1975	4.6042	0.546295
KCNIP4	v1	par	1-2	14.657	2.67341	0.73898
THRB	v1	par	1-2	6.03006	1.63375	0.567136
KCNH1	v1	par	1-3	19.0264	4.65519	0.611419
KCNIP4	v1	par	1-3	12.7711	2.48438	0.711012
ST7	v1	par	1-3	3.23188	0.410043	0.896626
THRB	v1	par	1-3	7.2978	1.37485	0.724936
BCAT1	v1	pfc	1-1	22.317	4.43255	0.701981
BICD1	v1	pfc	1-1	20.417	5.44794	0.57376
HCN2	v1	pfc	1-1	10.5252	2.6361	0.601267
KCNH1	v1	pfc	1-1	22.2566	5.2722	0.625468
KCNQ3	v1	pfc	1-1	7.02683	1.93314	0.560496
LRFN5	v1	pfc	1-1	10.8871	1.58166	0.837797
MAPK10	v1	pfc	1-1	38.3309	0.683433	1.74885
MAPRE2	v1	pfc	1-1	38.0896	7.04913	0.732671
NMNAT2	v1	pfc	1-1	8.6252	0.429587	1.30272
PCNX2	v1	pfc	1-1	6.1824	1.93314	0.504894
SCD5	v1	pfc	1-1	16.7377	0.64438	1.41455
SNCA	v1	pfc	1-1	24.5788	5.17457	0.676687
SSBP4	v1	pfc	1-1	5.54908	1.21065	0.661201
THRB	v1	pfc	1-1	15.6822	3.57338	0.642327
BICD1	v1	pfc	1-2	4.15942	1.00029	0.618908
HCN2	v1	pfc	1-2	10.5856	2.94231	0.556028
KCNH1	v1	pfc	1-2	16.1975	3.16676	0.708834
SCD5	v1	pfc	1-2	6.69028	0.52698	1.10365
SNCA	v1	pfc	1-2	7.30649	0.566016	1.11088
BICD1	v1	pfc	1-3	4.74357	1.37202	0.538746
HCN2	v1	pfc	1-3	4.06592	0.606382	0.826412
KCNH1	v1	pfc	1-3	19.0264	3.23404	0.769612
SCD5	v1	pfc	1-3	5.42122	0.147002	1.56678
SNCA	v1	pfc	1-3	6.62014	0.649257	1.00845
DYNC1I1	v1	pfc	2	12.4299	3.02719	0.613429
GPR158	v1	pfc	2	34.6425	9.87416	0.545109
KCNJ3	v1	pfc	2	13.5897	1.97043	0.838651
LOC118148765	v1	pfc	2	4.43747	1.16409	0.581147
CSMD3	v1	s1	1-1	4.28244	1.24293	0.537245
CTNND2	v1	s1	1-1	7.14746	0.649714	1.04143
KCNQ3	v1	s1	1-1	7.02683	0.451975	1.19164
LOC100390463	v1	s1	1-1	4.76497	0.423726	1.05097
LRFN5	v1	s1	1-1	10.8871	0.36723	1.47197
MAPK10	v1	s1	1-1	38.3309	7.68357	0.697986
MGAT4C	v1	s1	1-1	13.2695	0.621465	1.32944
PCNX2	v1	s1	1-1	6.1824	0.564969	1.03913
SPIN4	v1	s1	1-1	3.7396	0.621465	0.779408
THRB	v1	s1	1-1	15.6822	2.25987	0.841322
BICD1	v1	s1	1-2	4.15942	0.325619	1.10632
CSMD3	v1	s1	1-2	17.2759	1.80447	0.981091
CTNND2	v1	s1	1-2	13.7987	0.868316	1.20116
LINGO2	v1	s1	1-2	20.7311	0.434158	1.67897
LOC100390463	v1	s1	1-2	3.47719	0.244214	1.15346
LOC103796059	v1	s1	1-2	5.69995	1.57382	0.558915
LRRTM4	v1	s1	1-2	23.548	2.2522	1.01935
MKKS	v1	s1	1-2	3.27912	0.746209	0.642897
NALCN	v1	s1	1-2	9.30918	1.43815	0.811108
PCNX2	v1	s1	1-2	3.41116	0.407023	0.923283
THRB	v1	s1	1-2	6.03006	0.786912	0.884396
CSMD3	v1	s1	1-3	7.71481	2.32084	0.52168
CTNND2	v1	s1	1-3	9.43501	0.971515	0.987293
KCNH1	v1	s1	1-3	19.0264	4.42579	0.633366
LINGO2	v1	s1	1-3	8.80948	0.377811	1.36768
LOC100390463	v1	s1	1-3	4.74357	0.188906	1.39986
LOC118148765	v1	s1	1-3	6.20313	1.64618	0.576134
LRRTM4	v1	s1	1-3	9.53926	1.02549	0.968584
NALCN	v1	s1	1-3	5.16059	0.485758	1.02628
PCNX2	v1	s1	1-3	5.0042	0.269865	1.26819
SNCA	v1	s1	1-3	6.62014	2.05098	0.508907
SOBP	v1	s1	1-3	7.34992	1.56522	0.671708
ST7	v1	s1	1-3	3.23188	0.836583	0.586947
THRB	v1	s1	1-3	7.2978	0.62069	1.07032
KCNJ3	v1	s1	2	13.5897	2.35963	0.760367
SYT1	v1	s1	2	7.53865	2.25964	0.523253
BCAT1	v1	temp	1-1	22.317	3.12819	0.853342
HCN2	v1	temp	1-1	10.5252	2.13632	0.692562
KCNIP4	v1	temp	1-1	13.0886	4.12005	0.50199
MAPK10	v1	temp	1-1	38.3309	9.38456	0.611135
NMNAT2	v1	temp	1-1	8.6252	2.06003	0.621897
HCN2	v1	temp	1-2	10.5856	3.19549	0.520179
KCNH1	v1	temp	1-2	16.1975	4.60526	0.546194
KCNIP4	v1	temp	1-2	14.657	3.57143	0.613203
HCN2	v1	temp	1-3	4.06592	0.668117	0.784306
KCNH1	v1	temp	1-3	19.0264	5.17172	0.565722
KCNIP4	v1	temp	1-3	12.7711	3.34058	0.582408
DYNC1I1	v1	temp	2	12.4299	2.20139	0.751773
GPR158	v1	temp	2	34.6425	7.98414	0.637381
KCNJ3	v1	temp	2	13.5897	2.20139	0.790514
LRFN5	v1	v2	1-1	10.8871	3.3925	0.50639
KCNIP4	v1	v2	1-3	12.7711	1.96586	0.812677
CSMD2	v2	a1	1-1	4.071	0.800696	0.706234
GPC6	v2	a1	1-1	167.735	43.9493	0.581672
KCNQ3	v2	a1	1-1	7.17272	0.667246	1.0314
LRFN5	v2	a1	1-1	3.3925	0.667246	0.706234
MAPK10	v2	a1	1-1	23.7475	2.13519	1.04618
MAPRE2	v2	a1	1-1	31.9865	2.04622	1.19401
MGAT4C	v2	a1	1-1	11.8253	0.800696	1.16934
PRKAR1B	v2	a1	1-1	11.0499	1.37898	0.9038
CSMD2	v2	a1	1-2	4.12532	0.960036	0.63317
LINGO2	v2	a1	1-2	30.881	6.94806	0.647827
MAPRE2	v2	a1	1-3	3.53855	0.410603	0.935403
MGAT4C	v2	a1	1-3	4.12831	0.153976	1.42832
PRKAR1B	v2	a1	1-3	7.6341	1.02651	0.871396
KCNJ3	v2	a1	2	11.2834	1.80177	0.79674
ARL6IP5	v2	m1	1-1	5.23415	0.948748	0.741695
ATP6V0B	v2	m1	1-1	5.71879	1.50885	0.578658
CLU	v2	m1	1-1	4.45872	0.0228614	2.29011
FTH1	v2	m1	1-1	9.54747	1.8632	0.709628
ITM2B	v2	m1	1-1	13.0854	1.70317	0.885527
KRTCAP2	v2	m1	1-1	3.92561	0.148599	1.42189
LOC100400790	v2	m1	1-1	6.30036	0.857302	0.866232
LRFN5	v2	m1	1-1	3.3925	0.674411	0.701596
MGAT4C	v2	m1	1-1	11.8253	0.434366	1.43496
ARL6IP5	v2	m1	1-2	6.17619	1.10577	0.747054
ATP6V0B	v2	m1	1-2	6.62408	1.62053	0.611468
EVI2A	v2	m1	1-2	29.7494	9.02413	0.518073
FTH1	v2	m1	1-2	6.93053	1.04858	0.820166
ITM2B	v2	m1	1-2	17.3263	2.11622	0.913145
KCNH1	v2	m1	1-2	7.96776	2.15435	0.568019
KRTCAP2	v2	m1	1-2	5.18611	0.133455	1.58951
LOC100400790	v2	m1	1-2	7.402	1.22652	0.780675
MKKS	v2	m1	1-2	4.69108	1.39811	0.525733
PCNX2	v2	m1	1-2	4.26676	0.908768	0.671645
ARL6IP5	v2	m1	1-3	4.3249	0.861493	0.700724
CLU	v2	m1	1-3	3.47302	0	Inf
FTH1	v2	m1	1-3	6.6184	2.01715	0.516014
ITM2B	v2	m1	1-3	9.59996	1.82805	0.720282
LOC100400790	v2	m1	1-3	3.57132	0.882505	0.607111
MGAT4C	v2	m1	1-3	4.12831	0.126072	1.51515
ARL6IP5	v2	m1	2	3.24941	0.618778	0.72027
CLU	v2	m1	2	32.4174	9.76411	0.521145
ITM2B	v2	m1	2	21.441	6.01998	0.55165
LOC100400790	v2	m1	2	11.0019	1.05926	1.01646
KCNIP4	v2	par	1-1	4.94336	0.811496	0.784736
KCNQ3	v2	par	1-1	7.17272	0.88206	0.910186
LRFN5	v2	par	1-1	3.3925	0.388107	0.941569
THRB	v2	par	1-2	5.70473	1.63375	0.54305
CTNND2	v2	par	1-3	13.6627	3.88335	0.546331
MGAT4C	v2	par	1-3	4.12831	0.988927	0.620608
PCNX2	v2	par	1-3	6.22523	1.59193	0.592231
PRKAR1B	v2	par	1-3	7.6341	2.2673	0.527249
THRB	v2	par	1-3	8.0928	1.37485	0.769843
ATP1A1	v2	pfc	1-1	3.97408	0.566273	0.84621
CLU	v2	pfc	1-1	4.45872	0.70296	0.802279
HCN2	v2	pfc	1-1	8.67512	2.6361	0.517313
IQSEC1	v2	pfc	1-1	9.06283	2.57752	0.546062
KCNQ3	v2	pfc	1-1	7.17272	1.93314	0.569421
MAPK10	v2	pfc	1-1	23.7475	0.683433	1.54092
MAPRE2	v2	pfc	1-1	31.9865	7.04913	0.656831
NMNAT2	v2	pfc	1-1	10.4683	0.429587	1.38683
PCNX2	v2	pfc	1-1	6.39729	1.93314	0.519733
SCD5	v2	pfc	1-1	12.3099	0.64438	1.28111
SSBP4	v2	pfc	1-1	8.48126	1.21065	0.84544
THRB	v2	pfc	1-1	14.2001	3.57338	0.599211
LINGO2	v2	pfc	1-2	30.881	9.18312	0.526701
SCD5	v2	pfc	1-2	6.55336	0.52698	1.09467
SNCA	v2	pfc	1-2	3.65385	0.566016	0.809923
SSBP4	v2	pfc	1-2	4.83252	0.956371	0.703547
BICD1	v2	pfc	1-3	4.91466	1.37202	0.554134
CLU	v2	pfc	1-3	3.47302	0.771758	0.653226
MAPRE2	v2	pfc	1-3	3.53855	0.802384	0.644443
SCD5	v2	pfc	1-3	4.81636	0.147002	1.5154
SNCA	v2	pfc	1-3	3.47302	0.649257	0.728291
SSBP4	v2	pfc	1-3	3.99725	0.728883	0.739104
DYNC1I1	v2	pfc	2	16.0935	3.02719	0.725611
KCNJ3	v2	pfc	2	11.2834	1.97043	0.757879
CLU	v2	s1	1-1	4.45872	0.338981	1.11903
CSMD3	v2	s1	1-1	5.76726	1.24293	0.666522
CTNND2	v2	s1	1-1	6.39729	0.649714	0.993274
KCNQ3	v2	s1	1-1	7.17272	0.451975	1.20057
LINGO2	v2	s1	1-1	4.99183	0.0564969	1.94624
LOC100390463	v2	s1	1-1	5.52493	0.423726	1.11524
LRFN5	v2	s1	1-1	3.3925	0.36723	0.965583
LRRTM4	v2	s1	1-1	6.20343	0.734459	0.926665
MGAT4C	v2	s1	1-1	11.8253	0.621465	1.2794
PCNX2	v2	s1	1-1	6.39729	0.564969	1.05397
THRB	v2	s1	1-1	14.2001	2.25987	0.798206
CSMD3	v2	s1	1-2	25.907	1.80447	1.15707
CTNND2	v2	s1	1-2	14.8511	0.868316	1.23308
FTH1	v2	s1	1-2	6.93053	1.2482	0.744481
LINGO2	v2	s1	1-2	30.881	0.434158	1.85204
LOC100390463	v2	s1	1-2	5.11539	0.244214	1.32111
LOC100400790	v2	s1	1-2	7.402	2.26576	0.514135
LOC103796059	v2	s1	1-2	5.3747	1.57382	0.533398
LRRTM4	v2	s1	1-2	34.3934	2.2522	1.18387
MKKS	v2	s1	1-2	4.69108	0.746209	0.798412
NALCN	v2	s1	1-2	8.17992	1.43815	0.754945
PCNX2	v2	s1	1-2	4.26676	0.407023	1.02048
PPP3CA	v2	s1	1-2	5.35113	0.0407023	2.11883
THRB	v2	s1	1-2	5.70473	0.786912	0.860309
CLU	v2	s1	1-3	3.47302	0.0539731	1.80853
CSMD3	v2	s1	1-3	16.4149	2.32084	0.849594
CTNND2	v2	s1	1-3	13.6627	0.971515	1.14809
LINGO2	v2	s1	1-3	14.9733	0.377811	1.59804
LOC100390463	v2	s1	1-3	5.53718	0.188906	1.46704
LOC118148765	v2	s1	1-3	7.56857	1.64618	0.662537
LRRTM4	v2	s1	1-3	17.4962	1.02549	1.23201
MGAT4C	v2	s1	1-3	4.12831	0.134933	1.48566
MKKS	v2	s1	1-3	5.27506	1.48426	0.550718
NALCN	v2	s1	1-3	5.04571	0.485758	1.0165
PCNX2	v2	s1	1-3	6.22523	0.269865	1.36301
PPP3CA	v2	s1	1-3	6.48735	0.0539731	2.07989
SOBP	v2	s1	1-3	5.34059	1.56522	0.533014
THRB	v2	s1	1-3	8.0928	0.62069	1.11522
KCNJ3	v2	s1	2	11.2834	2.35963	0.679596
LOC100400790	v2	s1	2	11.0019	3.13951	0.544608
SYT1	v2	s1	2	9.51796	2.25964	0.624504
BCAT1	v2	temp	1-1	13.0369	3.12819	0.619882
HCN2	v2	temp	1-1	8.67512	2.13632	0.608608
NMNAT2	v2	temp	1-1	10.4683	2.06003	0.706003
DYNC1I1	v2	temp	2	16.0935	2.20139	0.863955
GPR158	v2	temp	2	29.3982	7.98414	0.566093
KCNJ3	v2	temp	2	11.2834	2.20139	0.709743
CLU	v2	v1	1-1	4.45872	0.120632	1.56775
FTH1	v2	v1	1-1	9.54747	2.47296	0.586671
LRRTM4	v2	v1	1-1	6.20343	1.74917	0.549801
ARL6IP5	v2	v1	1-2	6.17619	1.58454	0.590817
ESRRG	v2	v1	1-2	9.31143	1.95867	0.677056
FTH1	v2	v1	1-2	6.93053	0.682233	1.00683
KRTCAP2	v2	v1	1-2	5.18611	1.40848	0.566091
CLU	v2	v1	1-3	3.47302	0.0521271	1.82364
ESRRG	v2	v1	1-3	6.45458	0.886161	0.862355
FTH1	v2	v1	1-3	6.6184	1.51169	0.641291
ATP1A1	v2	v1	2	11.2322	3.42895	0.515304
ATP6V0B	v2	v1	2	3.8123	1.05894	0.556316

## Sheet: gad_rDEG_consensus
gene	reg1	reg2	cluster	reg1exp	reg2exp	log10fc
ARL6IP1	a1	m1	1	522	210	0.395451
ATP6V0C	a1	m1	1	1384	128	1.03393
CALY	a1	m1	1	834	169	0.693279
CD81	a1	m1	1	501	154	0.512317
CLU	a1	m1	1	1763	153	1.06156
LOC100400790	a1	m1	1	806	185	0.639163
LOC100414591	a1	m1	1	1127	507	0.346916
PCSK1N	a1	m1	1	444	15	1.47129
POU6F2	a1	m1	1	504	137	0.56571
SCG2	a1	m1	1	2989	1113	0.429031
SCG3	a1	m1	1	607	186	0.513676
ARL6IP1	a1	m1	2	226	87	0.414589
ATP6V0C	a1	m1	2	537	55	0.989612
CALY	a1	m1	2	440	84	0.719173
CD81	a1	m1	2	196	45	0.639044
CLU	a1	m1	2	690	48	1.15761
LOC100400790	a1	m1	2	359	70	0.709996
LOC100414591	a1	m1	2	313	116	0.431086
LOC118145773	a1	m1	2	186	66	0.449969
PCSK1N	a1	m1	2	239	13	1.26445
SCG2	a1	m1	2	349	109	0.505399
SCG3	a1	m1	2	243	61	0.600276
VGF	a1	m1	2	180	15	1.07918
ARL6IP1	a1	m1	3	1236	568	0.33767
ATP6V0C	a1	m1	3	2773	211	1.11867
CALY	a1	m1	3	1892	308	0.78837
CD81	a1	m1	3	1380	324	0.629334
CLU	a1	m1	3	6559	905	0.860189
HSP90AA1	a1	m1	3	576	210	0.438203
LOC100400790	a1	m1	3	1523	327	0.668152
LOC100414591	a1	m1	3	825	293	0.449586
LOC103795688	a1	m1	3	554	159	0.542113
PCSK1N	a1	m1	3	1185	67	1.24764
SCG2	a1	m1	3	4608	1268	0.560393
SCG3	a1	m1	3	1322	308	0.632681
VGF	a1	m1	3	1680	129	1.11472
ARL6IP1	a1	m1	4	724	326	0.346521
ATP6V0C	a1	m1	4	2123	173	1.0889
CALY	a1	m1	4	1155	275	0.623249
CD81	a1	m1	4	694	260	0.426386
CLU	a1	m1	4	3274	811	0.606058
LOC100400790	a1	m1	4	949	234	0.60805
LOC100414591	a1	m1	4	672	325	0.315486
LOC103795688	a1	m1	4	299	98	0.484445
PCSK1N	a1	m1	4	666	48	1.14223
SCG2	a1	m1	4	2523	966	0.41694
SCG3	a1	m1	4	840	248	0.529828
VGF	a1	m1	4	364	47	0.889004
ATP6V0C	a1	m1	8	3162	675	0.670658
CALY	a1	m1	8	1875	504	0.570571
CD81	a1	m1	8	780	92	0.928307
CLU	a1	m1	8	3829	282	1.13284
LOC100400790	a1	m1	8	1896	765	0.394177
PCSK1N	a1	m1	8	2648	926	0.456307
POU6F2	a1	m1	8	1069	321	0.522473
SCG2	a1	m1	8	654	167	0.592861
VGF	a1	m1	8	1692	386	0.641813
ATP6V0C	a1	m1	9	379	220	0.236217
CD81	a1	m1	9	184	98	0.273592
CLU	a1	m1	9	723	274	0.421388
SCG3	a1	m1	9	167	87	0.283197
VGF	a1	m1	9	366	102	0.554881
ARL6IP1	a1	m1	11	1674	563	0.473247
ATP6V0C	a1	m1	11	3848	352	1.03869
CALY	a1	m1	11	1890	321	0.769957
CD81	a1	m1	11	1440	230	0.796635
CLU	a1	m1	11	6662	549	1.08403
HSP90AA1	a1	m1	11	1074	407	0.42141
LOC100400790	a1	m1	11	3202	917	0.543052
LOC118152289	a1	m1	11	1101	425	0.413398
PCSK1N	a1	m1	11	2371	367	0.810265
SCG2	a1	m1	11	3066	545	0.750176
SCG3	a1	m1	11	2383	780	0.485029
VGF	a1	m1	11	3704	1345	0.439949
ARL6IP1	a1	m1	12	284	91	0.494277
ATP6V0C	a1	m1	12	636	47	1.13136
CALY	a1	m1	12	453	62	0.863707
CD81	a1	m1	12	214	28	0.883256
CLU	a1	m1	12	691	50	1.14051
HSP90AA1	a1	m1	12	160	59	0.433268
LOC100400790	a1	m1	12	496	94	0.722354
LOC100414591	a1	m1	12	314	114	0.440025
LOC103795688	a1	m1	12	120	9	1.12494
LOC118152289	a1	m1	12	285	75	0.579784
PCSK1N	a1	m1	12	346	33	1.02056
SCG2	a1	m1	12	424	58	0.863938
SCG3	a1	m1	12	249	79	0.498572
SST	a1	m1	12	1657	236	0.846411
VGF	a1	m1	12	287	47	0.785784
LOC118143799	a1	par	2	112	21	0.726999
LOC118146097	a1	par	2	100	16	0.79588
LOC118148384	a1	par	2	290	53	0.738122
LOC118148384	a1	par	8	1416	257	0.74113
PDZRN4	a1	par	8	1007	152	0.821186
PLXDC2	a1	par	8	827	162	0.70799
SVEP1	a1	pfc	2	118	194	-0.21592
PDZRN4	a1	pfc	8	1007	1157	-0.0603039
ARHGAP18	a1	pfc	9	109	203	-0.27007
VAV3	a1	pfc	9	95	231	-0.385888
PDZRN4	a1	s1	8	1007	164	0.788186
POU6F2	a1	s1	11	2192	501	0.641003
LOC103795688	a1	s1	12	120	28	0.632023
SST	a1	s1	12	1657	294	0.750975
TAC1	a1	s1	12	126	26	0.685397
SVEP1	a1	temp	2	118	38	0.492098
PDZRN4	a1	temp	8	1007	382	0.420966
ATP6V0C	a1	v1	1	1384	112	1.09192
CALY	a1	v1	1	834	63	1.12183
CD81	a1	v1	1	501	48	1.0186
FGFR2	a1	v1	1	224	22	1.00783
GPC5	a1	v1	1	2403	182	1.12068
LOC100414591	a1	v1	1	1127	109	1.0145
LOC118145773	a1	v1	1	386	33	1.06807
LYL1	a1	v1	1	677	48	1.14935
PCSK1N	a1	v1	1	444	22	1.30496
PKP2	a1	v1	1	739	80	0.965554
ASIC2	a1	v1	2	1252	55	1.35724
ATP6V0C	a1	v1	2	537	22	1.38755
CALY	a1	v1	2	440	27	1.21209
CD81	a1	v1	2	196	14	1.14613
CDH4	a1	v1	2	227	19	1.07727
CLU	a1	v1	2	690	51	1.13128
LOC118145773	a1	v1	2	186	7	1.42441
LOC118154012	a1	v1	2	148	0	Inf
LYL1	a1	v1	2	213	9	1.37414
MAP1A	a1	v1	2	82	6	1.13566
PCSK1N	a1	v1	2	239	12	1.29922
PLD5	a1	v1	2	167	9	1.26847
ATP6V0C	a1	v1	3	2773	192	1.15965
CALY	a1	v1	3	1892	147	1.1096
CDH4	a1	v1	3	610	49	1.09513
F2RL2	a1	v1	3	1665	115	1.16072
GPC5	a1	v1	3	3700	312	1.07405
IQGAP2	a1	v1	3	4321	521	0.918747
LOC100414591	a1	v1	3	825	77	1.02996
LYL1	a1	v1	3	1252	121	1.01482
PCSK1N	a1	v1	3	1185	85	1.1443
SMOC1	a1	v1	3	1034	120	0.935339
VGF	a1	v1	3	1680	105	1.20412
ATP6V0C	a1	v1	4	2123	85	1.39753
CALY	a1	v1	4	1155	42	1.43933
CD81	a1	v1	4	694	47	1.16926
HSP90AA1	a1	v1	4	293	18	1.2116
LOC100414591	a1	v1	4	672	33	1.30886
LOC103795688	a1	v1	4	299	12	1.39649
LYL1	a1	v1	4	609	31	1.29326
MAP1A	a1	v1	4	242	14	1.23769
PCSK1N	a1	v1	4	666	15	1.64738
SLIT1	a1	v1	4	275	7	1.59423
TAC1	a1	v1	4	286	19	1.17761
VIP	a1	v1	4	300	12	1.39794
ADAMTS3	a1	v1	8	718	140	0.709996
ATP6V0C	a1	v1	8	3162	717	0.644443
CALY	a1	v1	8	1875	364	0.7119
CD81	a1	v1	8	780	124	0.798673
CMTM8	a1	v1	8	1250	255	0.69037
DCC	a1	v1	8	1982	465	0.629651
GABRA2	a1	v1	8	875	143	0.786672
GAS7	a1	v1	8	967	156	0.792302
GPC5	a1	v1	8	828	111	0.872707
GRIA1	a1	v1	8	8452	1959	0.634925
GRIK1	a1	v1	8	13314	3164	0.624072
HSP90AA1	a1	v1	8	1361	329	0.616662
IGSF21	a1	v1	8	1022	202	0.7041
KIRREL3	a1	v1	8	8669	1618	0.72899
L3MBTL4	a1	v1	8	638	118	0.732939
LOC100395907	a1	v1	8	1685	392	0.633314
LOC100414591	a1	v1	8	856	28	1.48532
LOC103792662	a1	v1	8	2064	261	0.898069
LOC118146097	a1	v1	8	1023	191	0.728842
LOC118146098	a1	v1	8	1264	235	0.730679
LOC118154012	a1	v1	8	1400	208	0.828065
LRRN2	a1	v1	8	1033	238	0.637523
MARCHF1	a1	v1	8	8236	2027	0.608863
NDST3	a1	v1	8	3089	701	0.6441
NKAIN2	a1	v1	8	3971	542	0.864901
POU6F2	a1	v1	8	1069	235	0.65791
PTPRK	a1	v1	8	1802	388	0.666923
RPH3A	a1	v1	8	2215	254	0.94054
SCG2	a1	v1	8	654	39	1.22451
SLC24A3	a1	v1	8	1412	347	0.609505
SORCS1	a1	v1	8	1246	144	0.937156
SSBP4	a1	v1	8	669	52	1.10942
SULF2	a1	v1	8	1077	230	0.670488
VGF	a1	v1	8	1692	307	0.741262
ARHGAP18	a1	v1	9	109	18	0.782154
ATP1B2	a1	v1	9	284	54	0.720925
ATP6V0C	a1	v1	9	379	69	0.73979
CALY	a1	v1	9	337	52	0.811627
CD81	a1	v1	9	184	29	0.80242
FXYD6	a1	v1	9	351	26	1.13033
GAS7	a1	v1	9	94	15	0.797037
GNG4	a1	v1	9	145	8	1.25828
HSP90AA1	a1	v1	9	422	70	0.780214
IL1RAPL2	a1	v1	9	353	39	0.95671
KCNIP1	a1	v1	9	1372	163	0.925167
L3MBTL4	a1	v1	9	370	24	1.18799
LOC103788721	a1	v1	9	476	70	0.832509
LOC118146097	a1	v1	9	344	70	0.69146
MAN2A1	a1	v1	9	102	16	0.80448
MATN2	a1	v1	9	266	43	0.791413
PCDH17	a1	v1	9	129	11	1.0692
SHISA9	a1	v1	9	357	25	1.15473
SSBP4	a1	v1	9	141	21	0.827
ST6GALNAC5	a1	v1	9	114	19	0.778151
VGF	a1	v1	9	366	25	1.16554
ADAMTS18	a1	v1	11	877	101	0.938678
ATP1B2	a1	v1	11	1032	91	1.05464
ATP6V0C	a1	v1	11	3848	650	0.772322
CALY	a1	v1	11	1890	348	0.734883
CD81	a1	v1	11	1440	122	1.072
CDH4	a1	v1	11	2446	238	1.01188
DAB1	a1	v1	11	13263	2423	0.738288
GDA	a1	v1	11	1501	285	0.721536
IL1RAPL2	a1	v1	11	1385	127	1.03765
KLF3	a1	v1	11	889	163	0.736714
LOC100414591	a1	v1	11	1971	257	0.884754
LOC118143799	a1	v1	11	1116	213	0.719285
LOC118152289	a1	v1	11	1101	89	1.0924
LOC118152811	a1	v1	11	795	148	0.730105
NKAIN2	a1	v1	11	23664	3818	0.792252
NKAIN3	a1	v1	11	1684	198	0.929677
NRG1	a1	v1	11	3196	615	0.715732
PTPRT	a1	v1	11	17260	3035	0.754882
SCG2	a1	v1	11	3066	442	0.84115
SORCS1	a1	v1	11	1538	287	0.729074
SPHKAP	a1	v1	11	1057	144	0.865712
SSBP4	a1	v1	11	1914	201	0.978746
SST	a1	v1	11	10909	1756	0.79326
TACR1	a1	v1	11	813	113	0.857012
ATP6V0C	a1	v1	12	636	83	0.884379
CALY	a1	v1	12	453	52	0.940095
CD81	a1	v1	12	214	22	0.987991
CLU	a1	v1	12	691	89	0.890088
GPC3	a1	v1	12	126	11	1.05898
HSP90AA1	a1	v1	12	160	9	1.24988
HSP90AB1	a1	v1	12	184	20	0.963788
LOC100414591	a1	v1	12	314	40	0.89487
LOC103792662	a1	v1	12	408	59	0.839808
LOC103795688	a1	v1	12	120	3	1.60206
LOC118152289	a1	v1	12	285	27	1.02348
MAP1LC3A	a1	v1	12	160	18	0.948847
POU6F2	a1	v1	12	71	10	0.851258
RASGRF2	a1	v1	12	413	42	0.992701
SSBP4	a1	v1	12	155	13	1.07639
TAC1	a1	v1	12	126	7	1.25527
LOC118143799	a1	v2	1	233	36	0.811053
LOC118147782	a1	v2	1	361	52	0.841504
POU6F2	a1	v2	1	504	52	0.986427
CDH4	a1	v2	2	227	27	0.924662
KCNQ1	a1	v2	2	122	20	0.78533
LOC118143799	a1	v2	2	112	15	0.873127
LOC118145773	a1	v2	2	186	21	0.947294
LOC118146097	a1	v2	2	100	14	0.853872
LOC118154012	a1	v2	2	148	7	1.32516
PLD5	a1	v2	2	167	16	1.0186
F2RL2	a1	v2	3	1665	278	0.777369
LOC118143799	a1	v2	3	471	69	0.834172
LOC118145696	a1	v2	3	1706	266	0.807097
LOC118146097	a1	v2	3	894	161	0.744512
LOC118143799	a1	v2	8	701	87	0.906199
LOC118145696	a1	v2	8	2000	321	0.794525
LOC118146097	a1	v2	8	1023	166	0.789768
LOC118146098	a1	v2	8	1264	188	0.827589
POU6F2	a1	v2	8	1069	123	0.939073
FXYD6	a1	v2	9	351	69	0.706458
GNG4	a1	v2	9	145	35	0.6173
L3MBTL4	a1	v2	9	370	75	0.69314
LOC118145696	a1	v2	9	191	46	0.618276
LOC118146097	a1	v2	9	344	66	0.717015
LOC118146098	a1	v2	9	471	110	0.631628
MATN2	a1	v2	9	266	50	0.725912
PCDH17	a1	v2	9	129	29	0.648192
VGF	a1	v2	9	366	68	0.730972
ADAMTS18	a1	v2	11	877	150	0.766908
LOC118146098	a1	v2	11	1518	261	0.764631
LOC118152289	a1	v2	11	1101	76	1.16097
VAV3	m1	a1	1	755	78	0.985852
VAV3	m1	a1	2	639	113	0.752422
PLXDC2	m1	par	8	1228	162	0.879683
VAV3	m1	pfc	1	755	646	0.0677144
SVEP1	m1	pfc	2	268	194	0.140333
LOC118143124	m1	pfc	3	742	565	0.118355
LOC118143124	m1	pfc	8	7833	8283	-0.0242595
COL25A1	m1	pfc	9	2141	2652	-0.0929569
EGFR	m1	pfc	9	218	246	-0.0524786
VAV3	m1	s1	1	755	116	0.813489
VAV3	m1	s1	2	639	86	0.871002
HPSE2	m1	temp	1	2457	625	0.594525
LDLRAD4	m1	temp	1	1266	309	0.612475
LDLRAD4	m1	temp	2	620	209	0.472245
SVEP1	m1	temp	2	268	38	0.848351
LOC118143124	m1	temp	8	7833	2050	0.582174
COL25A1	m1	temp	9	2141	607	0.547428
EGFR	m1	temp	9	218	65	0.525543
KCNA1	m1	temp	9	171	52	0.516993
THSD7B	m1	temp	9	177	52	0.53197
PREX2	m1	temp	11	998	383	0.415932
PREX2	m1	temp	12	653	148	0.644651
GPC5	m1	v1	1	4022	182	1.34437
LYL1	m1	v1	1	1015	48	1.32522
MAP1LC3A	m1	v1	1	342	25	1.13609
ARHGAP18	m1	v1	2	377	14	1.43021
ASIC2	m1	v1	2	1211	55	1.34278
CHL1	m1	v1	2	617	38	1.2105
LYL1	m1	v1	2	186	9	1.31527
SSBP4	m1	v1	2	211	16	1.12016
CDH4	m1	v1	3	1189	49	1.38499
GPC5	m1	v1	3	4841	312	1.19078
SMOC1	m1	v1	3	1616	120	1.12926
CADPS2	m1	v1	4	3088	113	1.4366
FGFR2	m1	v1	4	530	23	1.36255
GLIS3	m1	v1	4	501	7	1.85474
MAP1LC3A	m1	v1	4	747	24	1.49311
SLIT1	m1	v1	4	445	7	1.80326
TRPM3	m1	v1	4	7109	306	1.36609
ADAMTS3	m1	v1	8	1618	140	1.06285
CHL1	m1	v1	8	6810	890	0.883757
DCC	m1	v1	8	3986	465	0.933084
GPC5	m1	v1	8	1639	111	1.16926
GRIA1	m1	v1	8	12739	1959	0.813101
GRIK1	m1	v1	8	20171	3164	0.804491
IGF1	m1	v1	8	2014	290	0.841661
IGSF21	m1	v1	8	1496	202	0.86958
KCNIP1	m1	v1	8	4112	651	0.800472
KIRREL3	m1	v1	8	11807	1618	0.863161
LOC100395907	m1	v1	8	2834	392	0.859114
LOC118154012	m1	v1	8	1560	208	0.875061
LRRN2	m1	v1	8	2094	238	0.9444
MAP1LC3A	m1	v1	8	1999	330	0.782299
NKAIN2	m1	v1	8	4101	542	0.87889
PRKG2	m1	v1	8	1167	157	0.871171
PTPRT	m1	v1	8	6960	1149	0.782289
RPH3A	m1	v1	8	2294	254	0.95576
SLC24A3	m1	v1	8	2121	347	0.786211
SORCS1	m1	v1	8	2087	144	1.16116
SSBP4	m1	v1	8	964	52	1.26807
SYTL5	m1	v1	8	1394	218	0.805806
CHL1	m1	v1	9	564	61	0.965949
FXYD6	m1	v1	9	340	26	1.11651
GALNTL6	m1	v1	9	10916	1171	0.969507
IL1RAPL2	m1	v1	9	887	39	1.35686
KCNIP1	m1	v1	9	2243	163	1.13864
L3MBTL4	m1	v1	9	284	24	1.07311
LOC100395907	m1	v1	9	196	11	1.25086
PCDH17	m1	v1	9	163	11	1.17079
SHISA9	m1	v1	9	338	25	1.13098
SLIT1	m1	v1	9	530	53	1
SSBP4	m1	v1	9	247	21	1.07048
ADAMTS18	m1	v1	11	937	101	0.967418
ATP1B2	m1	v1	11	956	91	1.02142
CADPS2	m1	v1	11	984	117	0.924809
CDH11	m1	v1	11	2091	293	0.853486
CDH4	m1	v1	11	2551	238	1.03013
EFNB2	m1	v1	11	824	99	0.920292
EYA2	m1	v1	11	1452	172	0.926438
GDA	m1	v1	11	1886	285	0.820697
IL1RAPL2	m1	v1	11	1516	127	1.0769
KLF3	m1	v1	11	1240	163	0.881234
LOC103796497	m1	v1	11	1286	166	0.889133
MAP1LC3A	m1	v1	11	2027	285	0.852009
NKAIN2	m1	v1	11	24445	3818	0.806354
NKAIN3	m1	v1	11	2381	198	1.08009
NRG1	m1	v1	11	4543	615	0.868468
PTPRT	m1	v1	11	20287	3035	0.825059
SPHKAP	m1	v1	11	1415	144	0.992394
SSBP4	m1	v1	11	2161	201	1.03146
TACR1	m1	v1	11	1265	113	1.04901
GPC3	m1	v1	12	200	11	1.25964
MAP1LC3A	m1	v1	12	254	18	1.14956
RASGRF2	m1	v1	12	859	42	1.31074
SORCS1	m1	v1	12	318	20	1.2014
SSBP4	m1	v1	12	215	13	1.2185
CDH4	m1	v2	3	1189	125	0.978272
CADPS2	m1	v2	11	984	66	1.17345
NRG1	m1	v2	11	4543	641	0.850485
VAV3	par	a1	1	351	78	0.653213
GPC5	par	a1	8	1966	828	0.375553
ARL6IP1	par	m1	1	435	210	0.31627
ATP6V0C	par	m1	1	1135	128	0.947786
CALY	par	m1	1	885	169	0.719057
CD81	par	m1	1	415	154	0.430527
CLU	par	m1	1	1206	153	0.896656
HSP90AA1	par	m1	1	375	184	0.309213
LOC100400790	par	m1	1	950	185	0.710552
LOC100414591	par	m1	1	1142	507	0.352658
PCSK1N	par	m1	1	523	15	1.54241
POU6F2	par	m1	1	293	137	0.330147
SCG2	par	m1	1	2500	1113	0.351445
SCG3	par	m1	1	539	186	0.462076
ATP6V0C	par	m1	2	339	55	0.789837
CALY	par	m1	2	355	84	0.625949
CD81	par	m1	2	119	45	0.422334
CLU	par	m1	2	444	48	0.966142
HSP90AA1	par	m1	2	147	80	0.264227
LOC100400790	par	m1	2	379	70	0.733541
LOC100414591	par	m1	2	237	116	0.31029
PCSK1N	par	m1	2	190	13	1.16481
SCG2	par	m1	2	211	109	0.286856
SCG3	par	m1	2	160	61	0.41879
SST	par	m1	2	55	9	0.78612
VGF	par	m1	2	88	15	0.768391
ATP6V0C	par	m1	3	2143	211	1.00674
CALY	par	m1	3	2014	308	0.815509
CD81	par	m1	3	1291	324	0.600381
CLU	par	m1	3	4735	905	0.718671
HSP90AA1	par	m1	3	498	210	0.37501
LOC100400790	par	m1	3	1801	327	0.740966
LOC100414591	par	m1	3	793	293	0.432406
LOC103795688	par	m1	3	1004	159	0.800337
PCSK1N	par	m1	3	1151	67	1.235
SCG2	par	m1	3	3627	1268	0.456428
SCG3	par	m1	3	1201	308	0.590992
VGF	par	m1	3	1258	129	0.989091
VIP	par	m1	3	4447	2040	0.338437
ATP6V0C	par	m1	4	1613	173	0.969588
CALY	par	m1	4	1383	275	0.701489
CD81	par	m1	4	597	260	0.361001
CLU	par	m1	4	2283	811	0.449485
HSP90AA1	par	m1	4	407	163	0.397407
LOC100400790	par	m1	4	1158	234	0.694493
LOC103795688	par	m1	4	503	98	0.710342
PCSK1N	par	m1	4	742	48	1.18916
SCG2	par	m1	4	2327	966	0.381819
SCG3	par	m1	4	669	248	0.430974
TAC1	par	m1	4	422	189	0.348851
VGF	par	m1	4	294	47	0.796249
ATP6V0C	par	m1	8	1068	675	0.199267
CALY	par	m1	8	878	504	0.241064
CLU	par	m1	8	908	282	0.507837
POU6F2	par	m1	8	784	321	0.387811
SCG2	par	m1	8	494	167	0.47101
VGF	par	m1	8	1102	386	0.455594
GABRA2	par	m1	9	142	72	0.294956
VGF	par	m1	9	346	102	0.530476
ATP6V0C	par	m1	11	2637	352	0.874567
CALY	par	m1	11	1591	321	0.695165
CD81	par	m1	11	1135	230	0.693268
CLU	par	m1	11	4500	549	0.91364
HSP90AA1	par	m1	11	998	407	0.389536
LOC100400790	par	m1	11	3546	917	0.587369
PCSK1N	par	m1	11	1970	367	0.7298
SCG2	par	m1	11	2319	545	0.628904
SCG3	par	m1	11	1935	780	0.394586
SST	par	m1	11	12481	4876	0.408186
TAC1	par	m1	11	3277	1414	0.365027
ARL6IP1	par	m1	12	126	91	0.141329
ATP6V0C	par	m1	12	217	47	0.664362
CALY	par	m1	12	265	62	0.630854
CD81	par	m1	12	107	28	0.582226
CLU	par	m1	12	199	50	0.599883
HSP90AA1	par	m1	12	89	59	0.178538
LOC100400790	par	m1	12	372	94	0.597415
LOC103795688	par	m1	12	65	9	0.858671
PCSK1N	par	m1	12	171	33	0.714482
SCG2	par	m1	12	182	58	0.496643
SCG3	par	m1	12	129	79	0.212963
SST	par	m1	12	645	236	0.436648
VGF	par	m1	12	91	47	0.286944
SVEP1	par	pfc	2	105	194	-0.266612
ARHGAP18	par	pfc	9	165	203	-0.0900121
COL25A1	par	pfc	9	1138	2652	-0.367431
SST	par	s1	2	55	9	0.78612
LDLRAD4	par	temp	2	294	209	0.148201
PRKG2	par	temp	2	87	69	0.10067
SVEP1	par	temp	2	105	38	0.441406
COL25A1	par	temp	9	1138	607	0.272954
SLC35F4	par	temp	9	558	309	0.256676
PREX2	par	temp	11	670	383	0.242876
ATP6V0C	par	v1	1	1135	112	1.00578
CALY	par	v1	1	885	63	1.1476
CD81	par	v1	1	415	48	0.936807
GPC5	par	v1	1	1953	182	1.03063
HSP90AA1	par	v1	1	375	38	0.994248
HSP90AB1	par	v1	1	394	40	0.993436
LOC100414591	par	v1	1	1142	109	1.02024
LYL1	par	v1	1	727	48	1.18029
MAP1LC3A	par	v1	1	248	25	0.996512
PCSK1N	par	v1	1	523	22	1.37608
ARHGAP18	par	v1	2	129	14	0.964462
ASIC2	par	v1	2	692	55	1.09974
ATP6V0C	par	v1	2	339	22	1.18778
CALY	par	v1	2	355	27	1.11886
CD81	par	v1	2	119	14	0.929419
CLU	par	v1	2	444	51	0.939813
HSP90AB1	par	v1	2	131	11	1.07588
KCNK13	par	v1	2	82	9	0.959571
LOC118145773	par	v1	2	78	7	1.047
LOC118154012	par	v1	2	56	0	Inf
LYL1	par	v1	2	111	9	1.09108
MAP1A	par	v1	2	70	6	1.06695
MAP1LC3A	par	v1	2	100	14	0.853872
PCSK1N	par	v1	2	190	12	1.19957
SST	par	v1	2	55	1	1.74036
ATP6V0C	par	v1	3	2143	192	1.04772
CALY	par	v1	3	2014	147	1.13674
CDH4	par	v1	3	449	49	0.96205
F2RL2	par	v1	3	999	115	0.938868
GPC5	par	v1	3	4340	312	1.14334
LOC100414591	par	v1	3	793	77	1.01278
LOC103795688	par	v1	3	1004	71	1.15048
LOC118145773	par	v1	3	6113	731	0.922337
LYL1	par	v1	3	1167	121	0.984285
MAP1LC3A	par	v1	3	889	82	1.03509
PCSK1N	par	v1	3	1151	85	1.13166
SULF1	par	v1	3	1367	162	0.926254
VGF	par	v1	3	1258	105	1.07849
ATP6V0C	par	v1	4	1613	85	1.27822
CALY	par	v1	4	1383	42	1.51757
GLIS3	par	v1	4	357	7	1.70757
HSP90AA1	par	v1	4	407	18	1.35432
LOC100414591	par	v1	4	660	33	1.30103
LOC103795688	par	v1	4	503	12	1.62239
LYL1	par	v1	4	580	31	1.27207
MAP1LC3A	par	v1	4	522	24	1.33746
PCSK1N	par	v1	4	742	15	1.69431
TAC1	par	v1	4	422	19	1.34656
VIP	par	v1	4	375	12	1.49485
ADAMTS3	par	v1	8	1015	140	0.860338
ARHGAP6	par	v1	8	840	287	0.466397
CHL1	par	v1	8	3183	890	0.553447
CMTM8	par	v1	8	1259	255	0.693486
DCC	par	v1	8	1968	465	0.626572
DENND2B	par	v1	8	612	173	0.548705
DSEL	par	v1	8	541	165	0.515713
EYA2	par	v1	8	677	213	0.502209
EYS	par	v1	8	28107	9440	0.473842
GABRA2	par	v1	8	711	143	0.696534
GAS7	par	v1	8	684	156	0.641932
GPC5	par	v1	8	1966	111	1.24826
GRIA1	par	v1	8	6239	1959	0.503081
GRIK1	par	v1	8	8272	3164	0.417374
IGF1	par	v1	8	1257	290	0.636937
IGSF21	par	v1	8	716	202	0.549562
KIRREL3	par	v1	8	7933	1618	0.690459
L3MBTL4	par	v1	8	548	118	0.666899
LOC100395907	par	v1	8	1555	392	0.598444
LOC100414591	par	v1	8	537	28	1.28282
LOC103788720	par	v1	8	1674	501	0.523918
LOC103788721	par	v1	8	7953	2271	0.544314
LOC103792662	par	v1	8	1498	261	0.758871
LOC118146098	par	v1	8	716	235	0.483845
LOC118154012	par	v1	8	799	208	0.584483
LRRN2	par	v1	8	948	238	0.600231
MAP1LC3A	par	v1	8	1379	330	0.62105
MARCHF1	par	v1	8	6406	2027	0.499733
NDST3	par	v1	8	2781	701	0.598483
NKAIN2	par	v1	8	3312	542	0.786091
NOS1	par	v1	8	626	231	0.432962
PCDH19	par	v1	8	650	251	0.41324
POU6F2	par	v1	8	784	235	0.523248
PRKG2	par	v1	8	554	157	0.54761
PTPRK	par	v1	8	1044	388	0.429869
PTPRT	par	v1	8	3928	1149	0.533851
PTPRZ1	par	v1	8	1306	392	0.522657
RPH3A	par	v1	8	1766	254	0.842157
SCG2	par	v1	8	494	39	1.10266
SEMA5A	par	v1	8	596	155	0.584915
SLC24A3	par	v1	8	1217	347	0.544961
SORCS1	par	v1	8	1975	144	1.1372
SSBP4	par	v1	8	585	52	1.05115
ST6GALNAC5	par	v1	8	3856	1159	0.522054
SULF2	par	v1	8	720	230	0.495605
SYT10	par	v1	8	821	254	0.509509
SYTL5	par	v1	8	823	218	0.576943
VGF	par	v1	8	1102	307	0.555043
ARHGAP18	par	v1	9	165	18	0.962211
CALY	par	v1	9	296	52	0.755288
FXYD6	par	v1	9	250	26	0.982967
GALNTL6	par	v1	9	6507	1171	0.744824
GNG4	par	v1	9	157	8	1.29281
IL1RAPL2	par	v1	9	370	39	0.977137
KCNIP1	par	v1	9	1010	163	0.792134
KIRREL3	par	v1	9	132	18	0.865301
L3MBTL4	par	v1	9	219	24	0.960233
LOC100395907	par	v1	9	117	11	1.02679
LOC103788720	par	v1	9	102	19	0.729847
LOC103788721	par	v1	9	540	70	0.887296
LOC108593844	par	v1	9	107	16	0.825264
MAN2A1	par	v1	9	101	16	0.800201
MAP1LC3A	par	v1	9	306	54	0.753328
PCDH17	par	v1	9	113	11	1.01169
SHISA9	par	v1	9	565	25	1.35411
SSBP4	par	v1	9	158	21	0.876438
ST6GALNAC5	par	v1	9	112	19	0.770464
VGF	par	v1	9	346	25	1.14114
ANKFN1	par	v1	11	548	48	1.05754
ATP1B2	par	v1	11	903	91	0.996646
CADPS2	par	v1	11	706	117	0.780619
CALY	par	v1	11	1591	348	0.660091
CD81	par	v1	11	1135	122	0.968636
CDH4	par	v1	11	1845	238	0.889419
DAB1	par	v1	11	11021	2423	0.657868
EFNB2	par	v1	11	577	99	0.765541
EYA2	par	v1	11	1161	172	0.829304
FAT4	par	v1	11	534	121	0.644756
GABRG1	par	v1	11	569	39	1.16405
GPC3	par	v1	11	710	84	0.926979
GPC5	par	v1	11	953	191	0.69806
HSP90AA1	par	v1	11	998	215	0.666692
IL1RAPL2	par	v1	11	934	127	0.866543
KLF3	par	v1	11	991	163	0.783886
LOC100414591	par	v1	11	1669	257	0.812523
LOC108592670	par	v1	11	1526	349	0.640729
MAP1LC3A	par	v1	11	1640	285	0.759999
NKAIN2	par	v1	11	23611	3818	0.791278
NKAIN3	par	v1	11	2954	198	1.17375
NRG1	par	v1	11	2803	615	0.658748
PCDH19	par	v1	11	1291	240	0.730715
PTPRT	par	v1	11	14426	3035	0.676987
SCG2	par	v1	11	2319	442	0.719878
SORCS1	par	v1	11	1961	287	0.834596
SPHKAP	par	v1	11	923	144	0.806839
SSBP4	par	v1	11	1749	201	0.939594
SST	par	v1	11	12481	1756	0.851725
TAC1	par	v1	11	3277	467	0.84616
TACR1	par	v1	11	620	113	0.739313
ATP1B2	par	v1	12	109	24	0.657215
CALY	par	v1	12	265	52	0.707243
CD81	par	v1	12	107	22	0.686961
CPNE4	par	v1	12	94	19	0.694374
FGFR2	par	v1	12	66	4	1.21748
GABRG1	par	v1	12	44	8	0.740363
GPC3	par	v1	12	102	11	0.967207
HSP90AA1	par	v1	12	89	9	0.995147
HSP90AB1	par	v1	12	127	20	0.802774
LOC103792662	par	v1	12	257	59	0.639081
LOC103795688	par	v1	12	65	3	1.33579
MAP1LC3A	par	v1	12	121	18	0.827513
POU6F2	par	v1	12	43	10	0.633468
RASGRF2	par	v1	12	455	42	1.03476
SHISA9	par	v1	12	306	67	0.659647
SORCS1	par	v1	12	134	20	0.826075
SSBP4	par	v1	12	102	13	0.894657
POU6F2	par	v2	1	293	52	0.750864
LOC118154012	par	v2	2	56	7	0.90309
ADAMTS3	par	v2	8	1015	233	0.63911
GPC5	par	v2	8	1966	471	0.620563
LOC118146098	par	v2	8	716	188	0.580755
POU6F2	par	v2	8	784	123	0.804411
SORCS1	par	v2	8	1975	502	0.594863
GABRA2	par	v2	9	142	26	0.737315
GNG4	par	v2	9	157	35	0.651832
KIRREL3	par	v2	9	132	25	0.722634
VGF	par	v2	9	346	68	0.706567
CADPS2	par	v2	11	706	66	1.02926
GABRG1	par	v2	11	569	118	0.68323
GPC5	pfc	a1	8	20033	828	1.38372
GLIS3	pfc	a1	12	405	4	2.0054
ARL6IP1	pfc	m1	1	2687	210	1.10705
ATP6V0C	pfc	m1	1	5564	128	1.63818
CALY	pfc	m1	1	4161	169	1.39131
CD81	pfc	m1	1	2219	154	1.15864
CLU	pfc	m1	1	6320	153	1.61603
LOC100400790	pfc	m1	1	4461	185	1.38226
LOC118143799	pfc	m1	1	1779	140	1.10405
PCSK1N	pfc	m1	1	1735	15	2.06321
POU6F2	pfc	m1	1	2025	137	1.1697
SCG2	pfc	m1	1	13041	1113	1.06882
SCG3	pfc	m1	1	3129	186	1.22589
SLC1A2	pfc	m1	1	1354	102	1.12302
ATP6V0C	pfc	m1	2	2568	55	1.66923
CALY	pfc	m1	2	2589	84	1.48885
CD81	pfc	m1	2	1093	45	1.38541
CLU	pfc	m1	2	3066	48	1.80533
LOC100400790	pfc	m1	2	2652	70	1.57848
PCSK1N	pfc	m1	2	1208	13	1.96812
SCG2	pfc	m1	2	2033	109	1.27071
SCG3	pfc	m1	2	1404	61	1.36204
VGF	pfc	m1	2	861	15	1.75891
ARL6IP1	pfc	m1	3	7080	568	1.09568
ATP6V0C	pfc	m1	3	11765	211	1.74631
CALY	pfc	m1	3	10132	308	1.51714
CD81	pfc	m1	3	7163	324	1.34455
CLU	pfc	m1	3	24440	905	1.43145
LOC100400790	pfc	m1	3	8772	327	1.42855
LOC100414591	pfc	m1	3	3698	293	1.1011
LOC103795688	pfc	m1	3	3391	159	1.32893
PCSK1N	pfc	m1	3	4622	67	1.83876
SCG2	pfc	m1	3	26353	1268	1.31771
SCG3	pfc	m1	3	6615	308	1.33198
VGF	pfc	m1	3	9263	129	1.85616
VIP	pfc	m1	3	29900	2040	1.16604
ARL6IP1	pfc	m1	4	5249	326	1.20686
ATP6V0C	pfc	m1	4	11804	173	1.83398
CALY	pfc	m1	4	8699	275	1.50014
CD81	pfc	m1	4	3790	260	1.16367
CLU	pfc	m1	4	14780	811	1.26065
LOC100400790	pfc	m1	4	6608	234	1.45085
LOC103795688	pfc	m1	4	2129	98	1.33695
PCSK1N	pfc	m1	4	3444	48	1.85582
SCG2	pfc	m1	4	13286	966	1.13842
SCG3	pfc	m1	4	4839	248	1.2903
VGF	pfc	m1	4	1622	47	1.53795
VIP	pfc	m1	4	3036	186	1.21279
ATP6V0C	pfc	m1	8	10657	675	1.19833
CALY	pfc	m1	8	6041	504	1.07868
CLU	pfc	m1	8	10871	282	1.58602
FXYD6	pfc	m1	8	4263	351	1.08441
GPC5	pfc	m1	8	20033	1639	1.08717
LOC100400790	pfc	m1	8	8303	765	1.03557
LOC103792662	pfc	m1	8	24235	1458	1.22069
NKAIN2	pfc	m1	8	49424	4101	1.08105
POU6F2	pfc	m1	8	9126	321	1.45378
SCG2	pfc	m1	8	4957	167	1.4725
SST	pfc	m1	8	3475	162	1.33144
VGF	pfc	m1	8	6613	386	1.23381
ABI3BP	pfc	m1	9	1854	127	1.16431
DSEL	pfc	m1	9	728	49	1.17194
GABRA2	pfc	m1	9	1335	72	1.26815
GNG4	pfc	m1	9	1895	126	1.17724
SHISA9	pfc	m1	9	5275	338	1.19331
VGF	pfc	m1	9	2550	102	1.39794
ARL6IP1	pfc	m1	11	9797	563	1.24058
ATP6V0C	pfc	m1	11	19467	352	1.74276
CALY	pfc	m1	11	11241	321	1.5443
CD81	pfc	m1	11	7151	230	1.49264
CLU	pfc	m1	11	30047	549	1.73823
LOC100400790	pfc	m1	11	23922	917	1.41643
LOC118152289	pfc	m1	11	6077	425	1.1553
PCSK1N	pfc	m1	11	10402	367	1.45245
SCG2	pfc	m1	11	14154	545	1.41448
SCG3	pfc	m1	11	10558	780	1.13149
SST	pfc	m1	11	78596	4876	1.20734
ARL6IP1	pfc	m1	12	916	91	1.00285
ATP6V0C	pfc	m1	12	1824	47	1.58893
CALY	pfc	m1	12	1411	62	1.35714
CD81	pfc	m1	12	712	28	1.40532
CLU	pfc	m1	12	1844	50	1.56679
GLIS3	pfc	m1	12	405	40	1.0054
LOC100400790	pfc	m1	12	2121	94	1.35341
LOC103795688	pfc	m1	12	370	9	1.61396
LOC118152289	pfc	m1	12	1111	75	1.17065
PCSK1N	pfc	m1	12	900	33	1.43573
SCG2	pfc	m1	12	1455	58	1.39943
SCG3	pfc	m1	12	891	79	1.05225
SST	pfc	m1	12	2872	236	1.08527
VGF	pfc	m1	12	737	47	1.19537
LOC118143799	pfc	par	1	1779	77	1.36369
SLC1A2	pfc	par	1	1354	56	1.38343
HTR2C	pfc	par	2	1433	37	1.58804
LOC100408910	pfc	par	2	567	16	1.54946
LOC118143799	pfc	par	2	603	21	1.4581
ABI3BP	pfc	par	9	1854	67	1.44203
GLIS3	pfc	par	12	405	12	1.52827
SLC1A2	pfc	s1	1	1354	52	1.41562
HTR2C	pfc	s1	2	1433	42	1.533
LOC100408910	pfc	s1	2	567	14	1.60746
SST	pfc	s1	8	3475	109	1.50353
DSEL	pfc	s1	9	728	20	1.5611
GLIS3	pfc	s1	12	405	16	1.40334
ATP6V0C	pfc	v1	1	5564	112	1.69617
CALY	pfc	v1	1	4161	63	1.81986
CD81	pfc	v1	1	2219	48	1.66492
FGFR2	pfc	v1	1	1287	22	1.76716
GLIS3	pfc	v1	1	9993	180	1.74442
GPC5	pfc	v1	1	16013	182	1.9444
HSP90AB1	pfc	v1	1	1898	40	1.67624
IL1RAPL2	pfc	v1	1	3440	61	1.75123
LOC108592670	pfc	v1	1	1749	33	1.72428
LYL1	pfc	v1	1	3499	48	1.8627
NECAB1	pfc	v1	1	3805	82	1.66654
NKAIN3	pfc	v1	1	1087	24	1.65602
PCSK1N	pfc	v1	1	1735	22	1.89688
PDE3A	pfc	v1	1	2931	47	1.79492
PKP2	pfc	v1	1	3795	80	1.67612
PLD5	pfc	v1	1	7939	145	1.7384
ARHGAP18	pfc	v1	2	1182	14	1.92649
ASIC2	pfc	v1	2	10551	55	2.28293
ATP6V0C	pfc	v1	2	2568	22	2.06717
CALY	pfc	v1	2	2589	27	1.98177
CD81	pfc	v1	2	1093	14	1.89249
CHL1	pfc	v1	2	3752	38	1.99448
HSP90AB1	pfc	v1	2	957	11	1.93952
LOC100408910	pfc	v1	2	567	6	1.97543
LOC118145773	pfc	v1	2	564	7	1.90618
LOC118154012	pfc	v1	2	912	0	Inf
LYL1	pfc	v1	2	865	9	1.98277
MAP1A	pfc	v1	2	525	6	1.94201
NDST3	pfc	v1	2	1739	27	1.80894
PCSK1N	pfc	v1	2	1208	12	2.00289
PLD5	pfc	v1	2	893	9	1.99661
ATP6V0C	pfc	v1	3	11765	192	1.78729
CALY	pfc	v1	3	10132	147	1.83838
CDH4	pfc	v1	3	4817	49	1.99258
F2RL2	pfc	v1	3	10838	115	1.97425
GPC5	pfc	v1	3	29491	312	1.97553
IQGAP2	pfc	v1	3	31201	521	1.77733
LHFPL3	pfc	v1	3	9172	149	1.78928
LOC100414591	pfc	v1	3	3698	77	1.68148
LOC103792662	pfc	v1	3	8918	137	1.81355
LOC103795688	pfc	v1	3	3391	71	1.67907
LYL1	pfc	v1	3	6331	121	1.71869
NELL1	pfc	v1	3	5402	86	1.79806
PCSK1N	pfc	v1	3	4622	85	1.73541
SLIT1	pfc	v1	3	2333	35	1.82385
SMOC1	pfc	v1	3	8939	120	1.87211
SULF1	pfc	v1	3	11623	162	1.8558
VGF	pfc	v1	3	9263	105	1.94556
ATP6V0C	pfc	v1	4	11804	85	2.14261
CADPS2	pfc	v1	4	15188	113	2.12842
CALY	pfc	v1	4	8699	42	2.31622
FGFR2	pfc	v1	4	3067	23	2.12499
GLIS3	pfc	v1	4	3594	7	2.71048
HSP90AA1	pfc	v1	4	1682	18	1.97055
HSP90AB1	pfc	v1	4	2492	27	1.96518
LOC100414591	pfc	v1	4	3602	33	2.03803
LOC103795688	pfc	v1	4	2129	12	2.24899
LYL1	pfc	v1	4	3256	31	2.02132
PCSK1N	pfc	v1	4	3444	15	2.36097
PDE3A	pfc	v1	4	20537	203	2.00504
PLCXD3	pfc	v1	4	21313	196	2.03639
RASGRF2	pfc	v1	4	4628	50	1.96642
SLIT1	pfc	v1	4	2417	7	2.53818
TAC1	pfc	v1	4	2014	19	2.02531
TRPM3	pfc	v1	4	29943	306	1.99057
VIP	pfc	v1	4	3036	12	2.40312
ABI3BP	pfc	v1	8	5737	241	1.37667
ADAMTS3	pfc	v1	8	7048	140	1.70194
CHL1	pfc	v1	8	33317	890	1.57328
CMTM8	pfc	v1	8	9324	255	1.56306
DCC	pfc	v1	8	17752	465	1.58179
DENND2B	pfc	v1	8	5116	173	1.47088
DSEL	pfc	v1	8	4048	165	1.38976
EYS	pfc	v1	8	309436	9440	1.5156
FXYD6	pfc	v1	8	4263	82	1.7159
GABRA2	pfc	v1	8	7163	143	1.69976
GALNTL6	pfc	v1	8	103117	5019	1.31271
GAS7	pfc	v1	8	7080	156	1.65691
GNG2	pfc	v1	8	3703	78	1.67646
GPC5	pfc	v1	8	20033	111	2.25642
GRIA1	pfc	v1	8	73202	1959	1.57249
GRIK1	pfc	v1	8	101575	3164	1.50655
IGF1	pfc	v1	8	11701	290	1.60582
IGSF21	pfc	v1	8	5027	202	1.39596
IL1RAPL2	pfc	v1	8	5146	171	1.47847
KIRREL3	pfc	v1	8	71017	1618	1.64238
L3MBTL4	pfc	v1	8	4897	118	1.61805
LOC100395907	pfc	v1	8	17948	392	1.66073
LOC100414591	pfc	v1	8	3231	28	2.06218
LOC103787637	pfc	v1	8	5150	221	1.36741
LOC103788553	pfc	v1	8	4919	93	1.72339
LOC103788720	pfc	v1	8	14505	501	1.46168
LOC103788721	pfc	v1	8	71872	2271	1.50034
LOC103792662	pfc	v1	8	24235	261	1.9678
LOC118143799	pfc	v1	8	4698	222	1.32556
LOC118146097	pfc	v1	8	4912	191	1.41022
LOC118146098	pfc	v1	8	6214	235	1.4223
LOC118147782	pfc	v1	8	7470	316	1.37363
LOC118154012	pfc	v1	8	10381	208	1.69818
LRRN2	pfc	v1	8	7921	238	1.5222
MARCHF1	pfc	v1	8	49189	2027	1.38501
NDST3	pfc	v1	8	33281	701	1.67648
NKAIN2	pfc	v1	8	49424	542	1.95994
NOS1	pfc	v1	8	5319	231	1.36222
PCDH19	pfc	v1	8	6745	251	1.42931
PDE1C	pfc	v1	8	3448	133	1.41372
PLCXD3	pfc	v1	8	25764	1086	1.37518
POU6F2	pfc	v1	8	9126	235	1.58921
PRKG2	pfc	v1	8	5100	157	1.51167
PTPRK	pfc	v1	8	9301	388	1.3797
PTPRT	pfc	v1	8	32997	1149	1.45815
PTPRZ1	pfc	v1	8	8123	392	1.31643
RPH3A	pfc	v1	8	15383	254	1.78221
SCG2	pfc	v1	8	4957	39	2.10415
SCN3B	pfc	v1	8	3672	61	1.77957
SEMA5A	pfc	v1	8	6339	155	1.61169
SLC24A3	pfc	v1	8	11913	347	1.53569
SORCS1	pfc	v1	8	11774	144	1.91256
SST	pfc	v1	8	3475	27	2.10959
ST6GALNAC5	pfc	v1	8	39700	1159	1.53471
SULF2	pfc	v1	8	7936	230	1.53787
SYT10	pfc	v1	8	5876	254	1.36425
SYTL5	pfc	v1	8	6713	218	1.48846
TRHDE	pfc	v1	8	8552	368	1.36622
TRPM3	pfc	v1	8	10894	521	1.32035
VGF	pfc	v1	8	6613	307	1.33326
ABI3BP	pfc	v1	9	1854	24	1.8879
ATP1B2	pfc	v1	9	2638	54	1.68888
CALY	pfc	v1	9	2151	52	1.61664
CD81	pfc	v1	9	1219	29	1.62361
CHL1	pfc	v1	9	2651	61	1.63808
FXYD6	pfc	v1	9	3791	26	2.16378
GABRA2	pfc	v1	9	1335	31	1.63412
GNG4	pfc	v1	9	1895	8	2.37452
HSP90AA1	pfc	v1	9	3351	70	1.68008
IL1RAPL2	pfc	v1	9	3322	39	1.93034
KCNIP1	pfc	v1	9	9151	163	1.74928
KIRREL3	pfc	v1	9	813	18	1.65482
L3MBTL4	pfc	v1	9	2617	24	2.03759
LOC100395907	pfc	v1	9	1343	11	2.08668
LOC103788721	pfc	v1	9	3262	70	1.66839
MAN2A1	pfc	v1	9	1114	16	1.84277
NKAIN2	pfc	v1	9	7120	164	1.63764
PCDH17	pfc	v1	9	1434	11	2.11516
RIT2	pfc	v1	9	3920	94	1.62016
SCG2	pfc	v1	9	3077	72	1.63079
SHISA9	pfc	v1	9	5275	25	2.32428
ST6GALNAC5	pfc	v1	9	802	19	1.62542
SULF2	pfc	v1	9	2779	63	1.64455
VGF	pfc	v1	9	2550	25	2.0086
ADAMTS18	pfc	v1	11	6485	101	1.80759
ANKRD6	pfc	v1	11	4276	155	1.44071
ATP1B2	pfc	v1	11	5385	91	1.77214
ATP6V0C	pfc	v1	11	19467	650	1.47639
CADPS2	pfc	v1	11	8952	117	1.88373
CALY	pfc	v1	11	11241	348	1.50923
CD81	pfc	v1	11	7151	122	1.76801
CDH11	pfc	v1	11	9092	293	1.49179
CHL1	pfc	v1	11	65004	2185	1.47349
DAB1	pfc	v1	11	87308	2423	1.5567
DPYD	pfc	v1	11	13859	313	1.64619
EFNB2	pfc	v1	11	4348	99	1.64265
EYA2	pfc	v1	11	6395	172	1.57031
FAT4	pfc	v1	11	4065	121	1.52628
FGFR2	pfc	v1	11	3362	34	1.99512
GABRG1	pfc	v1	11	4338	39	2.04622
GALNTL6	pfc	v1	11	263057	9331	1.45012
GDA	pfc	v1	11	15316	285	1.7303
IL1RAPL2	pfc	v1	11	7587	127	1.77627
KLF3	pfc	v1	11	4595	163	1.4501
LOC100414591	pfc	v1	11	9638	257	1.57405
LOC103792662	pfc	v1	11	30220	805	1.5745
LOC103796497	pfc	v1	11	7021	166	1.62629
LOC108592670	pfc	v1	11	11271	349	1.50914
LOC118146340	pfc	v1	11	7552	222	1.53171
LOC118152289	pfc	v1	11	6077	89	1.8343
NDST3	pfc	v1	11	7153	268	1.42635
NELL1	pfc	v1	11	43472	1365	1.50308
NKAIN2	pfc	v1	11	161723	3818	1.62694
NKAIN3	pfc	v1	11	14260	198	1.85745
NRG1	pfc	v1	11	27184	615	1.64544
PCDH19	pfc	v1	11	7613	240	1.50134
PDE1C	pfc	v1	11	69120	2376	1.46376
PRKG1	pfc	v1	11	45170	1201	1.57531
PTPRT	pfc	v1	11	86441	3035	1.45456
SCG2	pfc	v1	11	14154	442	1.50546
SGCD	pfc	v1	11	11116	383	1.46275
SORCS1	pfc	v1	11	8138	287	1.45264
SPHKAP	pfc	v1	11	5610	144	1.5906
SSBP4	pfc	v1	11	5695	201	1.4523
SST	pfc	v1	11	78596	1756	1.65088
TAC1	pfc	v1	11	13202	467	1.45132
TACR1	pfc	v1	11	4939	113	1.64056
TMCC3	pfc	v1	11	35980	1135	1.50107
ARHGAP18	pfc	v1	12	337	4	1.92557
ARHGAP6	pfc	v1	12	1073	31	1.53924
CD81	pfc	v1	12	712	22	1.51006
CHL1	pfc	v1	12	2293	54	1.62801
FGFR2	pfc	v1	12	646	4	2.20817
GABRG1	pfc	v1	12	705	8	1.9451
GLIS3	pfc	v1	12	405	8	1.70437
GPC3	pfc	v1	12	991	11	1.95468
HSP90AA1	pfc	v1	12	419	9	1.66797
HSP90AB1	pfc	v1	12	864	20	1.63548
IL1RAPL2	pfc	v1	12	11159	237	1.67288
KIRREL3	pfc	v1	12	467	11	1.62792
LOC103792662	pfc	v1	12	3324	59	1.75081
LOC103795688	pfc	v1	12	370	3	2.09108
LOC118152289	pfc	v1	12	1111	27	1.61435
NKAIN2	pfc	v1	12	14288	235	1.7839
PCDH19	pfc	v1	12	690	20	1.53782
PLXDC2	pfc	v1	12	1194	29	1.61461
RASGRF2	pfc	v1	12	3444	42	1.91381
SORCS1	pfc	v1	12	787	20	1.59494
SSBP4	pfc	v1	12	573	13	1.64421
GLIS3	pfc	v2	1	9993	296	1.5284
LOC118143799	pfc	v2	1	1779	36	1.69387
LOC118147782	pfc	v2	1	2188	52	1.62404
PDE3A	pfc	v2	1	2931	98	1.47579
POU6F2	pfc	v2	1	2025	52	1.59042
CHL1	pfc	v2	2	3752	103	1.56143
HTR2C	pfc	v2	2	1433	36	1.59994
LOC100408910	pfc	v2	2	567	6	1.97543
LOC118143799	pfc	v2	2	603	15	1.60423
LOC118154012	pfc	v2	2	912	7	2.1149
NDST3	pfc	v2	2	1739	47	1.5682
PLD5	pfc	v2	2	893	16	1.74673
TRPM3	pfc	v2	2	1023	25	1.61194
CDH4	pfc	v2	3	4817	125	1.58587
F2RL2	pfc	v2	3	10838	278	1.5909
LOC118143799	pfc	v2	3	3057	69	1.64645
LOC103793760	pfc	v2	4	16173	338	1.67987
SGCD	pfc	v2	4	6444	131	1.69188
ABI3BP	pfc	v2	8	5737	175	1.51565
ADAMTS3	pfc	v2	8	7048	233	1.48071
FXYD6	pfc	v2	8	4263	135	1.49938
GNG2	pfc	v2	8	3703	104	1.55152
GPC5	pfc	v2	8	20033	471	1.62873
LOC103788553	pfc	v2	8	4919	130	1.57793
LOC103792662	pfc	v2	8	24235	564	1.63316
LOC118143799	pfc	v2	8	4698	87	1.73239
LOC118146097	pfc	v2	8	4912	166	1.47115
LOC118146098	pfc	v2	8	6214	188	1.51921
LOC118147782	pfc	v2	8	7470	245	1.48415
LOC118154012	pfc	v2	8	10381	287	1.55836
NKAIN2	pfc	v2	8	49424	1265	1.59185
POU6F2	pfc	v2	8	9126	123	1.87038
SST	pfc	v2	8	3475	38	1.96117
SULF2	pfc	v2	8	7936	239	1.5212
ABI3BP	pfc	v2	9	1854	27	1.83675
DSEL	pfc	v2	9	728	9	1.90789
FXYD6	pfc	v2	9	3791	69	1.7399
GABRA2	pfc	v2	9	1335	26	1.71051
GNG4	pfc	v2	9	1895	35	1.73354
L3MBTL4	pfc	v2	9	2617	75	1.54274
LOC100395907	pfc	v2	9	1343	35	1.58401
LOC100408910	pfc	v2	9	2207	47	1.6717
MARCHF1	pfc	v2	9	1222	34	1.55559
MATN2	pfc	v2	9	1707	50	1.53326
NKAIN2	pfc	v2	9	7120	165	1.635
PCDH17	pfc	v2	9	1434	29	1.69415
TRPM3	pfc	v2	9	955	21	1.65778
VGF	pfc	v2	9	2550	68	1.57403
ADAMTS18	pfc	v2	11	6485	150	1.63582
CADPS2	pfc	v2	11	8952	66	2.13238
GABRG1	pfc	v2	11	4338	118	1.56541
LOC103796497	pfc	v2	11	7021	215	1.51396
LOC118152289	pfc	v2	11	6077	76	1.90288
NRG1	pfc	v2	11	27184	641	1.62746
ARL6IP1	s1	m1	1	525	210	0.39794
ATP6V0C	s1	m1	1	1069	128	0.921768
CALY	s1	m1	1	758	169	0.651783
CD81	s1	m1	1	427	154	0.442907
CLU	s1	m1	1	1398	153	0.960816
HSP90AA1	s1	m1	1	592	184	0.507504
LOC100400790	s1	m1	1	631	185	0.532858
MAP1A	s1	m1	1	236	111	0.327589
PCSK1N	s1	m1	1	414	15	1.44091
SCG2	s1	m1	1	2353	1113	0.325127
SCG3	s1	m1	1	437	186	0.370968
ATP6V0C	s1	m1	2	333	55	0.782082
CALY	s1	m1	2	301	84	0.554287
CD81	s1	m1	2	131	45	0.464059
CLU	s1	m1	2	472	48	0.992701
HSP90AA1	s1	m1	2	176	80	0.342423
LOC100400790	s1	m1	2	240	70	0.535113
PCSK1N	s1	m1	2	171	13	1.11905
SCG3	s1	m1	2	125	61	0.31158
ARL6IP1	s1	m1	3	1066	568	0.273409
ATP6V0C	s1	m1	3	1957	211	0.967308
CALY	s1	m1	3	1635	308	0.724967
CD81	s1	m1	3	1059	324	0.514351
CLU	s1	m1	3	5035	905	0.745351
HSP90AA1	s1	m1	3	682	210	0.511565
LOC100400790	s1	m1	3	966	327	0.470429
LOC100414591	s1	m1	3	587	293	0.30177
LOC103795688	s1	m1	3	676	159	0.62855
PCSK1N	s1	m1	3	861	67	1.10893
SCG2	s1	m1	3	3199	1268	0.401895
SCG3	s1	m1	3	675	308	0.340753
VGF	s1	m1	3	789	129	0.786487
ARL6IP1	s1	m1	4	875	326	0.42879
ATP6V0C	s1	m1	4	2198	173	1.10398
CALY	s1	m1	4	1454	275	0.723232
CD81	s1	m1	4	614	260	0.373195
CLU	s1	m1	4	3122	811	0.585412
HSP90AA1	s1	m1	4	693	163	0.628546
LOC100400790	s1	m1	4	884	234	0.577236
LOC103795688	s1	m1	4	454	98	0.66583
PCSK1N	s1	m1	4	768	48	1.20412
SCG2	s1	m1	4	2255	966	0.368169
VIP	s1	m1	4	429	186	0.362944
ATP6V0C	s1	m1	8	1086	675	0.206526
CALY	s1	m1	8	825	504	0.214023
CLU	s1	m1	8	1558	282	0.742318
POU6F2	s1	m1	8	526	321	0.214481
VGF	s1	m1	8	890	386	0.362803
VGF	s1	m1	9	277	102	0.43388
ARL6IP1	s1	m1	11	1158	563	0.3132
ATP6V0C	s1	m1	11	2284	352	0.812153
CALY	s1	m1	11	1167	321	0.560566
CD81	s1	m1	11	746	230	0.511011
CLU	s1	m1	11	4413	549	0.905162
HSP90AA1	s1	m1	11	805	407	0.296201
LOC100400790	s1	m1	11	2401	917	0.418023
PCSK1N	s1	m1	11	1657	367	0.654656
SCG2	s1	m1	11	1912	545	0.545091
ATP6V0C	s1	m1	12	201	47	0.631098
CALY	s1	m1	12	149	62	0.380795
CD81	s1	m1	12	58	28	0.31627
CLU	s1	m1	12	235	50	0.672098
LOC100400790	s1	m1	12	177	94	0.274845
PCSK1N	s1	m1	12	144	33	0.639849
SCG2	s1	m1	12	138	58	0.376451
VGF	s1	m1	12	114	47	0.384807
LOC118143799	s1	par	2	82	21	0.591595
LOC118146097	s1	par	2	99	16	0.791515
DOCK2	s1	par	11	898	290	0.490878
DOCK2	s1	par	12	266	66	0.605338
SVEP1	s1	pfc	2	97	194	-0.30103
LOC118143124	s1	pfc	3	381	565	-0.171123
KCNA1	s1	pfc	8	2102	4430	-0.323771
LOC118143124	s1	pfc	8	4167	8283	-0.298364
ARHGAP18	s1	pfc	9	81	203	-0.399011
EGFR	s1	pfc	9	102	246	-0.382335
KCNA1	s1	pfc	9	114	283	-0.394882
SVEP1	s1	temp	2	97	38	0.406988
LOC118143124	s1	temp	8	4167	2050	0.30807
KCNA1	s1	temp	9	114	52	0.340902
LOC118143124	s1	temp	9	439	275	0.203132
THSD7B	s1	temp	9	97	52	0.270768
PREX2	s1	temp	11	545	383	0.153198
ATP6V0C	s1	v1	1	1069	112	0.97976
CALY	s1	v1	1	758	63	1.08033
CD81	s1	v1	1	427	48	0.949187
FGFR2	s1	v1	1	275	22	1.09691
GPC5	s1	v1	1	2967	182	1.21225
HSP90AA1	s1	v1	1	592	38	1.19254
HSP90AB1	s1	v1	1	579	40	1.16062
LOC118145773	s1	v1	1	316	33	0.981173
LYL1	s1	v1	1	1131	48	1.37222
MAP1A	s1	v1	1	236	15	1.19682
MAP1LC3A	s1	v1	1	323	25	1.11126
PCSK1N	s1	v1	1	414	22	1.27458
ARHGAP18	s1	v1	2	128	14	0.961082
ASIC2	s1	v1	2	1368	55	1.39572
ATP6V0C	s1	v1	2	333	22	1.18002
CALY	s1	v1	2	301	27	1.0472
CD81	s1	v1	2	131	14	0.971143
CHL1	s1	v1	2	362	38	0.978925
CLU	s1	v1	2	472	51	0.966372
HSP90AB1	s1	v1	2	129	11	1.0692
LOC118145773	s1	v1	2	70	7	1
LOC118154012	s1	v1	2	127	0	Inf
LYL1	s1	v1	2	204	9	1.35539
MAP1A	s1	v1	2	93	6	1.19033
MAP1LC3A	s1	v1	2	111	14	0.899195
PCSK1N	s1	v1	2	171	12	1.15381
PLD5	s1	v1	2	81	9	0.954243
SSBP4	s1	v1	2	161	16	1.00271
SULF2	s1	v1	2	357	46	0.88991
ATP6V0C	s1	v1	3	1957	192	1.00829
CALY	s1	v1	3	1635	147	1.0462
CDH4	s1	v1	3	826	49	1.22678
F2RL2	s1	v1	3	869	115	0.878322
GPC5	s1	v1	3	3335	312	1.02894
HSP90AA1	s1	v1	3	682	83	0.914706
LOC100414591	s1	v1	3	587	77	0.882147
LOC103795688	s1	v1	3	676	71	0.978688
LYL1	s1	v1	3	1616	121	1.12566
MAP1LC3A	s1	v1	3	720	82	0.943519
PCSK1N	s1	v1	3	861	85	1.00558
SLIT1	s1	v1	3	444	35	1.10331
SMOC1	s1	v1	3	1222	120	1.00789
SULF1	s1	v1	3	1301	162	0.904762
VGF	s1	v1	3	789	105	0.875888
ATP6V0C	s1	v1	4	2198	85	1.41261
CALY	s1	v1	4	1454	42	1.53932
FGFR2	s1	v1	4	412	23	1.25317
GLIS3	s1	v1	4	361	7	1.71241
HSP90AA1	s1	v1	4	693	18	1.58546
HSP90AB1	s1	v1	4	778	27	1.45962
LOC100408515	s1	v1	4	1377	73	1.27561
LOC100414591	s1	v1	4	595	33	1.256
LOC103795688	s1	v1	4	454	12	1.57787
LYL1	s1	v1	4	947	31	1.48499
MAP1A	s1	v1	4	275	14	1.2932
MAP1LC3A	s1	v1	4	500	24	1.31876
PCSK1N	s1	v1	4	768	15	1.70927
SLIT1	s1	v1	4	370	7	1.7231
VIP	s1	v1	4	429	12	1.55328
ADAMTS3	s1	v1	8	805	140	0.759668
CHL1	s1	v1	8	3186	890	0.553856
CMTM8	s1	v1	8	843	255	0.519287
DCC	s1	v1	8	1870	465	0.604389
EYS	s1	v1	8	38771	9440	0.613535
FXYD6	s1	v1	8	504	82	0.788617
GABRA2	s1	v1	8	719	143	0.701393
GAS7	s1	v1	8	878	156	0.75037
GPC5	s1	v1	8	1901	111	1.23366
GRIA1	s1	v1	8	7901	1959	0.605648
IGF1	s1	v1	8	975	290	0.526607
IGSF21	s1	v1	8	812	202	0.604205
KCNIP1	s1	v1	8	3058	651	0.671856
KIRREL3	s1	v1	8	7737	1618	0.679594
L3MBTL4	s1	v1	8	491	118	0.619199
LOC100395907	s1	v1	8	1606	392	0.612459
LOC100408515	s1	v1	8	1599	516	0.491199
LOC100414591	s1	v1	8	474	28	1.22862
LOC103792662	s1	v1	8	1224	261	0.671141
LOC118146097	s1	v1	8	752	191	0.595184
LOC118146098	s1	v1	8	1044	235	0.647633
LOC118154012	s1	v1	8	1408	208	0.830539
LRRN2	s1	v1	8	1112	238	0.669528
MAP1LC3A	s1	v1	8	1191	330	0.557398
NDST3	s1	v1	8	2560	701	0.562522
NKAIN2	s1	v1	8	3189	542	0.769655
NOS1	s1	v1	8	854	231	0.567846
PRKG2	s1	v1	8	543	157	0.5389
PTPRT	s1	v1	8	3892	1149	0.529853
RPH3A	s1	v1	8	1614	254	0.80307
SLC24A3	s1	v1	8	1138	347	0.515813
SLITRK1	s1	v1	8	626	49	1.10638
SORCS1	s1	v1	8	1274	144	0.946807
SSBP4	s1	v1	8	672	52	1.11137
ST6GALNAC5	s1	v1	8	4194	1159	0.558545
SULF2	s1	v1	8	1021	230	0.647298
SYTL5	s1	v1	8	817	218	0.573766
ATP1B2	s1	v1	9	272	54	0.702175
CHL1	s1	v1	9	298	61	0.688886
FXYD6	s1	v1	9	283	26	1.03681
GALNTL6	s1	v1	9	7243	1171	0.791362
GNG4	s1	v1	9	139	8	1.23992
IL1RAPL2	s1	v1	9	617	39	1.19922
KCNIP1	s1	v1	9	1277	163	0.894003
KIRREL3	s1	v1	9	94	18	0.717855
L3MBTL4	s1	v1	9	143	24	0.775125
LOC100395907	s1	v1	9	98	11	0.949833
LOC103788721	s1	v1	9	419	70	0.777116
MAN2A1	s1	v1	9	105	16	0.817069
MAP1LC3A	s1	v1	9	256	54	0.675846
MATN2	s1	v1	9	222	43	0.712885
PCDH17	s1	v1	9	81	11	0.867092
RIT2	s1	v1	9	505	94	0.730164
SHISA9	s1	v1	9	310	25	1.09342
SLIT1	s1	v1	9	374	53	0.848596
SSBP4	s1	v1	9	168	21	0.90309
ST6GALNAC5	s1	v1	9	127	19	0.82505
VGF	s1	v1	9	277	25	1.04454
ADAMTS18	s1	v1	11	769	101	0.881605
ANKFN1	s1	v1	11	523	48	1.03726
ANKRD6	s1	v1	11	630	155	0.609009
ATP1B2	s1	v1	11	1347	91	1.17033
CADPS2	s1	v1	11	745	117	0.80397
CD81	s1	v1	11	746	122	0.786379
CDH11	s1	v1	11	1561	293	0.726535
CDH4	s1	v1	11	2243	238	0.974252
DAB1	s1	v1	11	11490	2423	0.675967
DOCK2	s1	v1	11	898	182	0.693205
EFNB2	s1	v1	11	489	99	0.693674
EYA2	s1	v1	11	1245	172	0.859641
FAT4	s1	v1	11	479	121	0.59755
FGFR2	s1	v1	11	679	34	1.30039
GDA	s1	v1	11	1518	285	0.726427
GPC3	s1	v1	11	480	84	0.756962
IL1RAPL2	s1	v1	11	916	127	0.858092
KLF3	s1	v1	11	902	163	0.743019
LOC100414591	s1	v1	11	1229	257	0.679619
LOC118152289	s1	v1	11	566	89	0.803426
LOC118152811	s1	v1	11	639	148	0.635239
MAP1LC3A	s1	v1	11	1322	285	0.666387
NKAIN2	s1	v1	11	20033	3818	0.71991
NKAIN3	s1	v1	11	1677	198	0.927868
NRG1	s1	v1	11	2540	615	0.615959
PCDH19	s1	v1	11	934	240	0.590136
PTPRT	s1	v1	11	14828	3035	0.688924
SCG2	s1	v1	11	1912	442	0.636066
SLITRK1	s1	v1	11	487	57	0.931654
SORCS1	s1	v1	11	1128	287	0.594427
SPHKAP	s1	v1	11	1163	144	0.907217
SSBP4	s1	v1	11	1679	201	0.921855
SST	s1	v1	11	6924	1756	0.595833
TACR1	s1	v1	11	657	113	0.764487
ARHGAP18	s1	v1	12	66	4	1.21748
ATP1B2	s1	v1	12	145	24	0.781157
FGFR2	s1	v1	12	74	4	1.26717
GPC3	s1	v1	12	76	11	0.839421
HSP90AB1	s1	v1	12	102	20	0.70757
IL1RAPL2	s1	v1	12	1231	237	0.71551
LOC100408910	s1	v1	12	384	69	0.745482
LOC103792662	s1	v1	12	349	59	0.771973
LOC118152811	s1	v1	12	53	7	0.879178
LOC118154012	s1	v1	12	68	11	0.791116
MAP1LC3A	s1	v1	12	118	18	0.81661
NKAIN2	s1	v1	12	1473	235	0.797135
RASGRF2	s1	v1	12	527	42	1.09856
SLITRK1	s1	v1	12	187	31	0.78048
SORCS1	s1	v1	12	114	20	0.755875
SSBP4	s1	v1	12	145	13	1.04742
LOC118147782	s1	v2	1	445	52	0.932357
ASIC2	s1	v2	2	1368	309	0.646128
CDH4	s1	v2	2	129	27	0.679226
KCNQ1	s1	v2	2	90	20	0.653213
LOC118143799	s1	v2	2	82	15	0.737723
LOC118146097	s1	v2	2	99	14	0.849507
LOC118154012	s1	v2	2	127	7	1.25871
PDE9A	s1	v2	2	139	31	0.651653
PLD5	s1	v2	2	81	16	0.704365
TRPM3	s1	v2	2	118	25	0.673942
CDH4	s1	v2	3	826	125	0.82007
HSP90AA1	s1	v2	4	693	71	0.989475
LOC118146097	s1	v2	8	752	166	0.65611
LOC118146098	s1	v2	8	1044	188	0.744543
LOC118154012	s1	v2	8	1408	287	0.690721
SLITRK1	s1	v2	8	626	60	1.01842
FXYD6	s1	v2	9	283	69	0.612937
GNG4	s1	v2	9	139	35	0.598947
IL1RAPL2	s1	v2	9	617	122	0.703925
LOC118146097	s1	v2	9	271	66	0.613425
MATN2	s1	v2	9	222	50	0.647383
SLIT1	s1	v2	9	374	94	0.599744
TRPM3	s1	v2	9	111	21	0.723104
VGF	s1	v2	9	277	68	0.609971
ADAMTS18	s1	v2	11	769	150	0.709835
CADPS2	s1	v2	11	745	66	1.05261
DOCK2	s1	v2	11	898	174	0.712727
LOC118152289	s1	v2	11	566	76	0.872003
SLITRK1	s1	v2	11	487	56	0.939341
VAV3	temp	a1	1	442	78	0.753328
HTR2C	temp	a1	2	888	79	1.05079
LOC103792662	temp	a1	2	149	25	0.775246
GPC5	temp	a1	8	5771	828	0.843221
SST	temp	a1	8	2303	410	0.74951
ABI3BP	temp	a1	9	606	78	0.890378
KCNK13	temp	a1	9	215	25	0.934498
KIRREL3	temp	a1	9	344	47	0.864461
LRRN2	temp	a1	9	188	26	0.859185
GLIS3	temp	a1	12	158	4	1.5966
LOC103788721	temp	a1	12	210	41	0.709435
ATP6V0C	temp	m1	1	1403	128	1.03985
CALY	temp	m1	1	737	169	0.639581
CD81	temp	m1	1	508	154	0.518343
CLU	temp	m1	1	2583	153	1.22743
CPNE4	temp	m1	1	305	11	1.44291
HSP90AA1	temp	m1	1	764	184	0.618276
LOC100400790	temp	m1	1	919	185	0.696144
LOC103795688	temp	m1	1	368	50	0.866878
MAP1A	temp	m1	1	369	111	0.521703
PCSK1N	temp	m1	1	454	15	1.48096
PDE3A	temp	m1	1	1539	326	0.674021
POU6F2	temp	m1	1	1055	137	0.886532
SCG2	temp	m1	1	3682	1113	0.519589
SCG3	temp	m1	1	741	186	0.600305
SLC1A2	temp	m1	1	386	102	0.577987
ASIC2	temp	m1	2	6367	1211	0.720791
ATP6V0C	temp	m1	2	838	55	1.18288
CALY	temp	m1	2	731	84	0.939638
CD81	temp	m1	2	312	45	0.840942
CLU	temp	m1	2	1613	48	1.52639
HSP90AA1	temp	m1	2	570	80	0.852785
HTR2C	temp	m1	2	888	113	0.895335
LOC100400790	temp	m1	2	718	70	1.01103
LOC100408910	temp	m1	2	266	56	0.676694
LOC103789044	temp	m1	2	225	40	0.750123
LOC103795688	temp	m1	2	172	26	0.820555
LOC118154012	temp	m1	2	611	91	0.827
PCSK1N	temp	m1	2	369	13	1.45308
PLD5	temp	m1	2	574	107	0.729528
SCG2	temp	m1	2	582	109	0.727496
SCG3	temp	m1	2	389	61	0.80462
VGF	temp	m1	2	412	15	1.43881
ATP6V0C	temp	m1	3	3232	211	1.18519
CALY	temp	m1	3	2376	308	0.887296
CD81	temp	m1	3	1746	324	0.731499
CLU	temp	m1	3	10911	905	1.08122
HSP90AA1	temp	m1	3	1323	210	0.799341
LOC100400790	temp	m1	3	1998	327	0.786048
LOC103795688	temp	m1	3	1033	159	0.812703
PCSK1N	temp	m1	3	1297	67	1.28687
PKP2	temp	m1	3	990	266	0.570754
SCG2	temp	m1	3	9544	1268	0.876611
SCG3	temp	m1	3	1558	308	0.704017
VGF	temp	m1	3	3191	129	1.39334
VIP	temp	m1	3	7269	2040	0.551845
ARL6IP1	temp	m1	4	1281	326	0.594332
ATP6V0C	temp	m1	4	2927	173	1.22838
CALY	temp	m1	4	1902	275	0.839878
CLU	temp	m1	4	6474	811	0.902152
HSP90AA1	temp	m1	4	1199	163	0.866632
LOC100400790	temp	m1	4	1421	234	0.783378
LOC103795688	temp	m1	4	900	98	0.963016
PCSK1N	temp	m1	4	869	48	1.25778
SCG2	temp	m1	4	4471	966	0.665428
SCG3	temp	m1	4	1199	248	0.684368
VGF	temp	m1	4	508	47	1.03377
VIP	temp	m1	4	872	186	0.671004
ATP1B2	temp	m1	8	957	230	0.619184
ATP6V0C	temp	m1	8	3252	675	0.682847
CALY	temp	m1	8	2214	504	0.642747
CD81	temp	m1	8	969	92	1.02254
CLU	temp	m1	8	6345	282	1.35218
FXYD6	temp	m1	8	2134	351	0.783887
GNG2	temp	m1	8	1279	416	0.487777
GPC5	temp	m1	8	5771	1639	0.546672
HSP90AA1	temp	m1	8	2232	695	0.506709
IL1RAPL2	temp	m1	8	1813	620	0.466006
LOC100400790	temp	m1	8	2429	765	0.501766
LOC103792662	temp	m1	8	6806	1458	0.669134
NKAIN2	temp	m1	8	13744	4101	0.525223
PLCH1	temp	m1	8	1023	310	0.518514
POU6F2	temp	m1	8	2574	321	0.904104
SCG2	temp	m1	8	1636	167	0.991067
SST	temp	m1	8	2303	162	1.15278
SULF2	temp	m1	8	3755	1257	0.475275
SYT17	temp	m1	8	1180	363	0.511975
VGF	temp	m1	8	2818	386	0.863354
ABI3BP	temp	m1	9	606	127	0.678669
CALB1	temp	m1	9	318	90	0.548185
CLU	temp	m1	9	1206	274	0.643597
FXYD6	temp	m1	9	1218	340	0.554168
GABRA2	temp	m1	9	479	72	0.823003
GNG4	temp	m1	9	509	126	0.606347
KCNK13	temp	m1	9	215	29	0.87004
LRRN2	temp	m1	9	188	31	0.782796
SCG2	temp	m1	9	906	257	0.547195
SHISA9	temp	m1	9	1304	338	0.586361
ST6GALNAC5	temp	m1	9	500	123	0.609065
VGF	temp	m1	9	1004	102	0.993134
ARL6IP1	temp	m1	11	2608	563	0.665799
ATP6V0C	temp	m1	11	5644	352	1.20504
CALY	temp	m1	11	2545	321	0.899183
CD81	temp	m1	11	1933	230	0.924504
CLU	temp	m1	11	13637	549	1.39515
HSP90AA1	temp	m1	11	2022	407	0.696187
LOC100400790	temp	m1	11	5824	917	0.802852
PCSK1N	temp	m1	11	2563	367	0.844083
SCG2	temp	m1	11	7082	545	1.11376
SST	temp	m1	11	21335	4876	0.641029
THSD7B	temp	m1	11	1669	222	0.876103
ATP6V0C	temp	m1	12	357	47	0.88057
CALB1	temp	m1	12	132	26	0.705601
CALY	temp	m1	12	280	62	0.654766
CD81	temp	m1	12	180	28	0.808114
CLU	temp	m1	12	789	50	1.19811
GLIS3	temp	m1	12	158	40	0.596597
LOC100400790	temp	m1	12	394	94	0.622368
LOC118152289	temp	m1	12	319	75	0.628729
PCSK1N	temp	m1	12	174	33	0.722035
SCG2	temp	m1	12	435	58	0.875061
SST	temp	m1	12	782	236	0.520295
VGF	temp	m1	12	305	47	0.812202
CPNE4	temp	par	1	305	34	0.952821
GPC5	temp	par	1	9859	1953	0.703131
NDST3	temp	par	1	532	62	0.93352
PDE3A	temp	par	1	1539	261	0.770598
SLC1A2	temp	par	1	386	56	0.838399
ASIC2	temp	par	2	6367	692	0.963829
HTR2C	temp	par	2	888	37	1.38021
IQGAP2	temp	par	2	142	12	1.07311
L3MBTL4	temp	par	2	231	22	1.02119
LOC100408910	temp	par	2	266	16	1.22076
LOC103789044	temp	par	2	225	12	1.273
LOC118146097	temp	par	2	151	16	0.974857
LOC118154012	temp	par	2	611	56	1.03785
NDST3	temp	par	2	709	83	0.931568
PLD5	temp	par	2	574	39	1.16785
CLU	temp	par	8	6345	908	0.844346
FXYD6	temp	par	8	2134	314	0.832265
SST	temp	par	8	2303	232	0.996806
ABI3BP	temp	par	9	606	67	0.956398
KCNK13	temp	par	9	215	37	0.764237
LRRN2	temp	par	9	188	18	1.01889
CALB1	temp	par	12	132	17	0.890125
GLIS3	temp	par	12	158	12	1.11948
LOC118145696	temp	par	12	487	64	0.881349
ARHGAP18	temp	pfc	9	352	203	0.239047
CPNE4	temp	s1	1	305	32	0.97915
LOC108593844	temp	s1	1	536	105	0.707975
NDST3	temp	s1	1	532	85	0.796493
PDE3A	temp	s1	1	1539	279	0.741634
POU6F2	temp	s1	1	1055	164	0.808409
SLC1A2	temp	s1	1	386	52	0.870584
HTR2C	temp	s1	2	888	42	1.32516
L3MBTL4	temp	s1	2	231	22	1.02119
LOC100408910	temp	s1	2	266	14	1.27875
LOC103789044	temp	s1	2	225	28	0.905024
NKAIN2	temp	s1	2	1690	193	0.942329
VGF	temp	s1	2	412	53	0.890621
SST	temp	s1	8	2303	109	1.32487
ABI3BP	temp	s1	9	606	71	0.931214
LRRN2	temp	s1	9	188	26	0.859185
GLIS3	temp	s1	12	158	16	0.994537
CPNE4	temp	v1	1	305	19	1.20555
FGFR2	temp	v1	1	469	22	1.32875
GPC5	temp	v1	1	9859	182	1.73376
HSP90AA1	temp	v1	1	764	38	1.30331
HSP90AB1	temp	v1	1	688	40	1.23553
IL1RAPL2	temp	v1	1	862	61	1.15018
LOC100408515	temp	v1	1	552	40	1.13988
LOC103795688	temp	v1	1	368	11	1.52446
LOC118145773	temp	v1	1	443	33	1.12789
LOC118146098	temp	v1	1	318	10	1.50243
LYL1	temp	v1	1	1649	48	1.53598
MAP1A	temp	v1	1	369	15	1.39094
NOS1	temp	v1	1	673	41	1.21523
PCSK1N	temp	v1	1	454	22	1.31463
PDE3A	temp	v1	1	1539	47	1.51514
PKP2	temp	v1	1	1735	80	1.33621
POU6F2	temp	v1	1	1055	72	1.16592
SULF2	temp	v1	1	1377	95	1.16121
ARHGAP18	temp	v1	2	450	14	1.50708
ASIC2	temp	v1	2	6367	55	2.06357
ATP6V0C	temp	v1	2	838	22	1.58082
CALY	temp	v1	2	731	27	1.43255
CD81	temp	v1	2	312	14	1.34803
CHL1	temp	v1	2	1766	38	1.66721
CLU	temp	v1	2	1613	51	1.50006
GNG2	temp	v1	2	353	17	1.31733
HSP90AA1	temp	v1	2	570	26	1.3409
HSP90AB1	temp	v1	2	322	11	1.46646
L3MBTL4	temp	v1	2	231	3	1.88649
LOC100408515	temp	v1	2	527	22	1.37939
LOC100408910	temp	v1	2	266	6	1.64673
LOC103789044	temp	v1	2	225	10	1.35218
LOC103795688	temp	v1	2	172	3	1.75841
LOC118145773	temp	v1	2	235	7	1.52597
LOC118154012	temp	v1	2	611	0	Inf
LYL1	temp	v1	2	451	9	1.69993
MAP1A	temp	v1	2	253	6	1.62497
NDST3	temp	v1	2	709	27	1.41928
NELL1	temp	v1	2	1581	76	1.31812
PCSK1N	temp	v1	2	369	12	1.48785
PDE3A	temp	v1	2	716	27	1.42355
PLD5	temp	v1	2	574	9	1.80467
SULF2	temp	v1	2	1010	46	1.34156
TENM2	temp	v1	2	5081	272	1.27138
ARHGAP6	temp	v1	3	1063	74	1.1573
ATP6V0C	temp	v1	3	3232	192	1.22617
CALY	temp	v1	3	2376	147	1.20853
CDH4	temp	v1	3	2031	49	1.61751
F2RL2	temp	v1	3	3352	115	1.46461
GPC5	temp	v1	3	13489	312	1.63583
HSP90AA1	temp	v1	3	1323	83	1.20248
IQGAP2	temp	v1	3	9924	521	1.27985
LHFPL3	temp	v1	3	2487	149	1.22249
LOC100408515	temp	v1	3	3106	197	1.19774
LOC103792662	temp	v1	3	2780	137	1.30732
LOC103795688	temp	v1	3	1033	71	1.16284
LOC118145773	temp	v1	3	11041	731	1.17909
LYL1	temp	v1	3	3057	121	1.40251
NELL1	temp	v1	3	1842	86	1.33079
PCSK1N	temp	v1	3	1297	85	1.18352
PKP2	temp	v1	3	990	63	1.19629
SCG2	temp	v1	3	9544	663	1.15822
SLIT1	temp	v1	3	822	35	1.3708
SMOC1	temp	v1	3	2991	120	1.39664
SULF1	temp	v1	3	3680	162	1.35633
VGF	temp	v1	3	3191	105	1.48274
ATP6V0C	temp	v1	4	2927	85	1.537
CADPS2	temp	v1	4	4149	113	1.56486
CALY	temp	v1	4	1902	42	1.65596
FGFR2	temp	v1	4	870	23	1.57779
GLIS3	temp	v1	4	905	7	2.11155
GPC5	temp	v1	4	4571	106	1.63471
HSP90AA1	temp	v1	4	1199	18	1.82355
HSP90AB1	temp	v1	4	1099	27	1.60963
LOC100408515	temp	v1	4	3019	73	1.61654
LOC103793760	temp	v1	4	5458	202	1.43168
LOC103795688	temp	v1	4	900	12	1.87506
LYL1	temp	v1	4	1653	31	1.72691
MAP1A	temp	v1	4	444	14	1.50125
PCSK1N	temp	v1	4	869	15	1.76293
PDE3A	temp	v1	4	6903	203	1.53154
PLCXD3	temp	v1	4	5619	196	1.4574
RASGRF2	temp	v1	4	1486	50	1.47305
SLIT1	temp	v1	4	756	7	2.03342
SULF2	temp	v1	4	1317	41	1.5068
TRPM3	temp	v1	4	7933	306	1.41372
VIP	temp	v1	4	872	12	1.86134
ADAMTS3	temp	v1	8	1720	140	1.0894
ARHGAP6	temp	v1	8	1820	287	0.802189
ASIC2	temp	v1	8	44444	6863	0.811299
ATP1B2	temp	v1	8	957	13	1.86697
CALY	temp	v1	8	2214	364	0.784076
CD81	temp	v1	8	969	124	0.892902
CHL1	temp	v1	8	10262	890	1.06184
CMTM8	temp	v1	8	2858	255	1.04952
CRHBP	temp	v1	8	2279	355	0.807516
DCC	temp	v1	8	5343	465	1.06033
DENND2B	temp	v1	8	1638	173	0.976268
DSEL	temp	v1	8	1269	165	0.885978
EYS	temp	v1	8	78140	9440	0.917901
FXYD6	temp	v1	8	2134	82	1.41538
GABRA2	temp	v1	8	1997	143	1.14504
GALNTL6	temp	v1	8	29650	5019	0.771408
GAS7	temp	v1	8	2313	156	1.17105
GNG2	temp	v1	8	1279	78	1.21478
GPC5	temp	v1	8	5771	111	1.71593
GRIA1	temp	v1	8	22384	1959	1.0579
GRIK1	temp	v1	8	28033	3164	0.947433
HSP90AA1	temp	v1	8	2232	329	0.831498
IGF1	temp	v1	8	2698	290	0.968644
IGSF21	temp	v1	8	1332	202	0.819153
IL1RAPL2	temp	v1	8	1813	171	1.0254
KCNIP1	temp	v1	8	5779	651	0.948272
KCNMB4	temp	v1	8	1234	121	1.00853
KIRREL3	temp	v1	8	24565	1618	1.18134
L3MBTL4	temp	v1	8	1300	118	1.04206
LOC100395907	temp	v1	8	4550	392	1.06473
LOC100408515	temp	v1	8	3540	516	0.836354
LOC100414591	temp	v1	8	1067	28	1.58101
LOC103787637	temp	v1	8	1508	221	0.834009
LOC103788553	temp	v1	8	1672	93	1.25475
LOC103788720	temp	v1	8	3914	501	0.892783
LOC103788721	temp	v1	8	19804	2271	0.940536
LOC103792662	temp	v1	8	6806	261	1.41625
LOC118143799	temp	v1	8	1270	222	0.757451
LOC118146097	temp	v1	8	1606	191	0.924712
LOC118146098	temp	v1	8	2045	235	0.939625
LOC118147782	temp	v1	8	2335	316	0.8686
LOC118154012	temp	v1	8	3847	208	1.26706
LRRN2	temp	v1	8	3063	238	1.10957
MAP1LC3A	temp	v1	8	1911	330	0.762747
MARCHF1	temp	v1	8	17054	2027	0.924973
MATN2	temp	v1	8	1370	225	0.784538
NDST3	temp	v1	8	9307	701	1.12309
NKAIN2	temp	v1	8	13744	542	1.40411
NOS1	temp	v1	8	1717	231	0.871158
PCDH19	temp	v1	8	2120	251	0.926662
PDE1C	temp	v1	8	1233	133	0.967111
PLCH1	temp	v1	8	1023	80	1.10679
PLCXD3	temp	v1	8	7178	1086	0.820174
POU6F2	temp	v1	8	2574	235	1.03954
PRKG2	temp	v1	8	1499	157	0.979902
PTPRK	temp	v1	8	3955	388	1.00831
PTPRT	temp	v1	8	7854	1149	0.834771
PTPRZ1	temp	v1	8	3256	392	0.919398
RPH3A	temp	v1	8	5505	254	1.33592
SCG2	temp	v1	8	1636	39	1.62272
SCN3B	temp	v1	8	1126	61	1.26621
SEMA5A	temp	v1	8	1141	155	0.866954
SHISA9	temp	v1	8	26371	4742	0.745165
SLC24A3	temp	v1	8	3729	347	1.03126
SLITRK1	temp	v1	8	1217	49	1.39509
SORCS1	temp	v1	8	3672	144	1.40654
SST	temp	v1	8	2303	27	1.93093
ST6GALNAC5	temp	v1	8	10797	1159	0.96922
SULF2	temp	v1	8	3755	230	1.21288
SYT10	temp	v1	8	1469	254	0.762188
SYT17	temp	v1	8	1180	55	1.33152
SYTL5	temp	v1	8	1852	218	0.929184
TRHDE	temp	v1	8	2672	368	0.860989
TRPM3	temp	v1	8	3591	521	0.838378
VGF	temp	v1	8	2818	307	0.962803
ABI3BP	temp	v1	9	606	24	1.40226
ARHGAP18	temp	v1	9	352	18	1.29127
ASIC2	temp	v1	9	933	75	1.09482
ATP1B2	temp	v1	9	635	54	1.07038
CALB1	temp	v1	9	318	27	1.07106
CALY	temp	v1	9	515	52	0.995804
CDH4	temp	v1	9	580	56	1.01524
CHL1	temp	v1	9	978	61	1.20501
FXYD6	temp	v1	9	1218	26	1.67067
GABRA2	temp	v1	9	479	31	1.18897
GALNTL6	temp	v1	9	14912	1171	1.10498
GAS7	temp	v1	9	239	15	1.20231
GNG4	temp	v1	9	509	8	1.80363
HSP90AA1	temp	v1	9	807	70	1.06178
IL1RAPL2	temp	v1	9	666	39	1.23241
KCNIP1	temp	v1	9	3142	163	1.28502
KCNK13	temp	v1	9	215	3	1.85532
KIRREL3	temp	v1	9	344	18	1.28129
L3MBTL4	temp	v1	9	736	24	1.48667
LOC100395907	temp	v1	9	412	11	1.5735
LOC103788720	temp	v1	9	227	19	1.07727
LOC103788721	temp	v1	9	1173	70	1.2242
LOC118152811	temp	v1	9	218	21	1.01624
LRRN2	temp	v1	9	188	10	1.27416
MAN2A1	temp	v1	9	334	16	1.31963
MATN2	temp	v1	9	664	43	1.1887
PCDH17	temp	v1	9	454	11	1.61566
RALYL	temp	v1	9	1019	80	1.10508
RIT2	temp	v1	9	991	94	1.02295
SCG2	temp	v1	9	906	72	1.0998
SHISA9	temp	v1	9	1304	25	1.71734
SSBP4	temp	v1	9	242	21	1.0616
ST6GALNAC5	temp	v1	9	500	19	1.42022
SULF2	temp	v1	9	908	63	1.15875
VGF	temp	v1	9	1004	25	1.60379
ADAMTS18	temp	v1	11	1880	101	1.26984
ANKFN1	temp	v1	11	1280	48	1.42597
ANKRD6	temp	v1	11	1573	155	1.0064
ARHGAP18	temp	v1	11	1332	105	1.10331
ATP1B2	temp	v1	11	2027	91	1.34781
ATP6V0C	temp	v1	11	5644	650	0.938674
CADM1	temp	v1	11	9121	949	0.982776
CADPS2	temp	v1	11	1968	117	1.22584
CD81	temp	v1	11	1933	122	1.19987
CDH11	temp	v1	11	2765	293	0.974828
CDH4	temp	v1	11	6086	238	1.40775
CEACAM1	temp	v1	11	4627	375	1.09127
CHL1	temp	v1	11	21809	2185	0.999184
DAB1	temp	v1	11	28564	2423	1.07147
DPYD	temp	v1	11	5108	313	1.21271
EFNB2	temp	v1	11	1311	99	1.12197
EYA2	temp	v1	11	1824	172	1.0255
FAT4	temp	v1	11	1065	121	0.944564
FGFR2	temp	v1	11	1215	34	1.5531
GABRG1	temp	v1	11	1148	39	1.46888
GALNTL6	temp	v1	11	84879	9331	0.958872
GDA	temp	v1	11	5772	285	1.30648
GPC3	temp	v1	11	1221	84	1.16244
GPC5	temp	v1	11	1657	191	0.938289
HSP90AA1	temp	v1	11	2022	215	0.973343
IL1RAPL2	temp	v1	11	3271	127	1.41088
KLF3	temp	v1	11	1802	163	1.04357
LOC100414591	temp	v1	11	2350	257	0.961135
LOC103792662	temp	v1	11	7871	805	0.990234
LOC103796497	temp	v1	11	2258	166	1.13362
LOC108592670	temp	v1	11	3457	349	0.995874
LOC118146340	temp	v1	11	2265	222	1.00872
LOC118152289	temp	v1	11	1675	89	1.27462
LOC118152811	temp	v1	11	1977	148	1.12574
NELL1	temp	v1	11	13119	1365	0.982768
NKAIN2	temp	v1	11	50738	3818	1.1235
NKAIN3	temp	v1	11	4905	198	1.39397
NRG1	temp	v1	11	9229	615	1.17628
PCDH17	temp	v1	11	5710	593	0.983581
PCDH19	temp	v1	11	2694	240	1.05019
PRKG1	temp	v1	11	14057	1201	1.06835
PTPRT	temp	v1	11	35228	3035	1.06473
SCG2	temp	v1	11	7082	442	1.20473
SGCD	temp	v1	11	3817	383	0.998523
SLITRK1	temp	v1	11	1352	57	1.3751
SORCS1	temp	v1	11	3503	287	1.08656
SPHKAP	temp	v1	11	2265	144	1.19671
SSBP4	temp	v1	11	2874	201	1.15529
SST	temp	v1	11	21335	1756	1.08457
TAC1	temp	v1	11	4253	467	0.959379
TACR1	temp	v1	11	1638	113	1.16124
THSD7B	temp	v1	11	1669	61	1.43713
ARHGAP18	temp	v1	12	120	4	1.47712
ARHGAP6	temp	v1	12	329	31	1.02583
CDH11	temp	v1	12	540	52	1.01639
CHL1	temp	v1	12	724	54	1.12734
DCC	temp	v1	12	3116	289	1.0327
FGFR2	temp	v1	12	188	4	1.6721
GABRG1	temp	v1	12	188	8	1.37107
GLIS3	temp	v1	12	158	8	1.29557
GPC3	temp	v1	12	450	11	1.61182
GPC5	temp	v1	12	105	6	1.24304
IL1RAPL2	temp	v1	12	3266	237	1.13927
KIRREL3	temp	v1	12	118	11	1.03049
LOC103792662	temp	v1	12	828	59	1.14718
LOC118152289	temp	v1	12	319	27	1.07243
LOC118152811	temp	v1	12	102	7	1.1635
NKAIN2	temp	v1	12	4096	235	1.24129
RASGRF2	temp	v1	12	1112	42	1.42286
SSBP4	temp	v1	12	202	13	1.19141
TAC1	temp	v1	12	123	7	1.24481
CPNE4	temp	v2	1	305	16	1.28018
EYS	temp	v2	1	965	106	0.959221
GPC5	temp	v2	1	9859	578	1.23191
LOC103795688	temp	v2	1	368	41	0.953064
LOC118147782	temp	v2	1	660	52	1.10354
PDE3A	temp	v2	1	1539	98	1.19601
POU6F2	temp	v2	1	1055	52	1.30725
ASIC2	temp	v2	2	6367	309	1.31398
CHL1	temp	v2	2	1766	103	1.23415
HTR2C	temp	v2	2	888	36	1.39211
L3MBTL4	temp	v2	2	231	7	1.51851
LOC100408910	temp	v2	2	266	6	1.64673
LOC103789044	temp	v2	2	225	7	1.50708
LOC103795688	temp	v2	2	172	16	1.03141
LOC118143799	temp	v2	2	156	15	1.01703
LOC118145773	temp	v2	2	235	21	1.04885
LOC118146097	temp	v2	2	151	14	1.03285
LOC118154012	temp	v2	2	611	7	1.94094
NDST3	temp	v2	2	709	47	1.17855
PDE3A	temp	v2	2	716	56	1.10672
PLD5	temp	v2	2	574	16	1.55479
TRPM3	temp	v2	2	362	25	1.16077
CDH4	temp	v2	3	2031	125	1.2108
F2RL2	temp	v2	3	3352	278	1.08126
LOC103793760	temp	v2	3	1955	198	0.994482
LOC118143799	temp	v2	3	782	69	1.05436
LOC118146097	temp	v2	3	1562	161	0.986855
LOC118154012	temp	v2	3	3935	417	0.974809
SMOC1	temp	v2	3	2991	292	1.01043
HSP90AA1	temp	v2	4	1199	71	1.22756
LOC103793760	temp	v2	4	5458	338	1.20812
SLIT1	temp	v2	4	756	54	1.14613
ATP1B2	temp	v2	8	957	65	1.168
FXYD6	temp	v2	8	2134	135	1.19886
GNG2	temp	v2	8	1279	104	1.08984
GPC5	temp	v2	8	5771	471	1.08823
IL1RAPL2	temp	v2	8	1813	189	0.981936
KCNMB4	temp	v2	8	1234	138	0.951436
KIRREL3	temp	v2	8	24565	2836	0.937611
LOC103788553	temp	v2	8	1672	130	1.10929
LOC103792662	temp	v2	8	6806	564	1.08161
LOC118143799	temp	v2	8	1270	87	1.16428
LOC118145696	temp	v2	8	2822	321	0.944052
LOC118146097	temp	v2	8	1606	166	0.985637
LOC118146098	temp	v2	8	2045	188	1.03654
LOC118147782	temp	v2	8	2335	245	0.979121
LOC118154012	temp	v2	8	3847	287	1.12724
NKAIN2	temp	v2	8	13744	1265	1.03602
PDE1C	temp	v2	8	1233	132	0.970389
PLCH1	temp	v2	8	1023	120	0.930694
POU6F2	temp	v2	8	2574	123	1.3207
PTPRK	temp	v2	8	3955	494	0.90342
SCG2	temp	v2	8	1636	178	0.963363
SCN3B	temp	v2	8	1126	135	0.921205
SLITRK1	temp	v2	8	1217	60	1.30714
SST	temp	v2	8	2303	38	1.78251
SULF2	temp	v2	8	3755	239	1.19621
SYT17	temp	v2	8	1180	109	1.03446
ABI3BP	temp	v2	9	606	27	1.35111
CALB1	temp	v2	9	318	28	1.05527
FXYD6	temp	v2	9	1218	69	1.2468
GABRA2	temp	v2	9	479	26	1.26536
GNG4	temp	v2	9	509	35	1.16265
KCNIP1	temp	v2	9	3142	352	0.950664
KCNK13	temp	v2	9	215	4	1.73038
KIRREL3	temp	v2	9	344	25	1.13862
L3MBTL4	temp	v2	9	736	75	0.991817
LOC100395907	temp	v2	9	412	35	1.07083
LOC100408910	temp	v2	9	423	47	0.954243
LOC118146097	temp	v2	9	610	66	0.965786
LOC118146098	temp	v2	9	848	110	0.887003
LRRN2	temp	v2	9	188	4	1.6721
MAN2A1	temp	v2	9	334	34	0.992268
MARCHF1	temp	v2	9	273	34	0.904684
MATN2	temp	v2	9	664	50	1.1232
NECAB1	temp	v2	9	389	43	0.956481
NKAIN2	temp	v2	9	1410	165	0.931735
PCDH17	temp	v2	9	454	29	1.19466
RALYL	temp	v2	9	1019	109	0.970748
ST6GALNAC5	temp	v2	9	500	34	1.16749
SULF2	temp	v2	9	908	89	1.0087
TRPM3	temp	v2	9	217	21	1.01424
VGF	temp	v2	9	1004	68	1.16922
ADAMTS18	temp	v2	11	1880	150	1.09807
CADPS2	temp	v2	11	1968	66	1.47448
DPYD	temp	v2	11	5108	495	1.01365
GABRG1	temp	v2	11	1148	118	0.98806
GDA	temp	v2	11	5772	527	1.03952
IL1RAPL2	temp	v2	11	3271	307	1.02754
LOC103796497	temp	v2	11	2258	215	1.02129
LOC118152289	temp	v2	11	1675	76	1.3432
NRG1	temp	v2	11	9229	641	1.1583
SLITRK1	temp	v2	11	1352	56	1.38279
THSD7B	temp	v2	11	1669	81	1.31397
LDLRAD4	v1	a1	1	432	293	0.168616
LOC103793760	v1	a1	1	545	305	0.252097
SULF1	v1	a1	1	152	125	0.0849336
VAV3	v1	a1	1	346	78	0.646981
CPNE4	v1	a1	2	27	8	0.528274
GDA	v1	a1	2	81	78	0.0163904
HTR2C	v1	a1	2	81	79	0.0108579
LOC118146340	v1	a1	2	31	27	0.0599979
POU6F2	v1	a1	2	63	35	0.255273
SULF1	v1	a1	2	37	27	0.136838
SVEP1	v1	a1	2	149	118	0.101304
VAV3	v1	a1	2	284	113	0.40024
SYT10	v1	a1	3	249	168	0.17089
HS3ST1	v1	a1	4	99	119	-0.0799118
LOC118143124	v1	a1	4	74	88	-0.075251
VAV3	v1	a1	4	79	98	-0.093599
OLFM3	v1	a1	8	6304	2329	0.432447
PDZRN4	v1	a1	8	3875	1007	0.585242
PLXDC2	v1	a1	8	2087	827	0.402017
VAV3	v1	a1	8	932	346	0.43034
FBXL7	v1	a1	9	209	94	0.347018
SLC35F4	v1	a1	9	585	278	0.323111
SULF1	v1	a1	9	701	307	0.35858
UNC13C	v1	a1	9	216	43	0.700985
UTRN	v1	a1	9	161	58	0.443398
VAV3	v1	a1	9	199	95	0.321129
FGF13	v1	a1	11	3024	1382	0.340074
HS6ST3	v1	a1	11	12796	5816	0.34245
KCNH8	v1	a1	11	3276	613	0.727883
LOC118145773	v1	a1	11	8517	3963	0.332263
LOC118148474	v1	a1	11	8178	984	0.919652
PDE3A	v1	a1	11	559	272	0.312843
PLXDC2	v1	a1	11	2375	1053	0.353235
SULF1	v1	a1	11	2152	393	0.73845
ABI3BP	v1	a1	12	674	440	0.185207
LOC108593844	v1	a1	12	35	17	0.313619
ATP6V0C	v1	m1	1	112	128	-0.0579919
CLU	v1	m1	1	202	153	0.12066
FILIP1	v1	m1	1	244	310	-0.103972
SULF1	v1	m1	1	152	115	0.121146
CLU	v1	m1	2	51	48	0.0263289
CPNE4	v1	m1	2	27	2	1.13033
POU6F2	v1	m1	2	63	42	0.176091
VGF	v1	m1	2	27	15	0.255273
ATP6V0C	v1	m1	3	192	211	-0.0409812
CLU	v1	m1	3	803	905	-0.051933
SCG3	v1	m1	3	266	308	-0.0636691
SYT10	v1	m1	3	249	272	-0.0383696
ATP6V0C	v1	m1	4	85	173	-0.308627
HS3ST1	v1	m1	4	99	216	-0.338819
POU6F2	v1	m1	4	183	301	-0.216115
VAV3	v1	m1	4	79	144	-0.260735
CLU	v1	m1	8	1203	282	0.630017
FBXL7	v1	m1	8	5931	3242	0.262315
OLFM3	v1	m1	8	6304	3145	0.301996
PDZRN4	v1	m1	8	3875	668	0.763495
PLXDC2	v1	m1	8	2087	1228	0.230324
SLC35F4	v1	m1	8	940	443	0.326724
VAV3	v1	m1	8	932	276	0.528507
FBXL7	v1	m1	9	209	134	0.193041
UTRN	v1	m1	9	161	110	0.165433
VAV3	v1	m1	9	199	144	0.140491
ATP6V0C	v1	m1	11	650	352	0.266371
CLU	v1	m1	11	1682	549	0.486254
FGF13	v1	m1	11	3024	1790	0.227729
KCNH8	v1	m1	11	3276	363	0.955437
LOC118145773	v1	m1	11	8517	4373	0.289507
LOC118148474	v1	m1	11	8178	1263	0.811244
PCSK1N	v1	m1	11	725	367	0.295672
PLXDC2	v1	m1	11	2375	1429	0.220631
SLC35F4	v1	m1	11	2787	1090	0.40771
SULF1	v1	m1	11	2152	525	0.612683
ATP6V0C	v1	m1	12	83	47	0.24698
CALB1	v1	m1	12	36	26	0.141329
CLU	v1	m1	12	89	50	0.25042
LOC100400790	v1	m1	12	126	94	0.127243
LOC108593844	v1	m1	12	35	29	0.08167
PCSK1N	v1	m1	12	82	33	0.3953
SCG2	v1	m1	12	99	58	0.232207
SST	v1	m1	12	274	236	0.0648386
VGF	v1	m1	12	139	47	0.470917
LOC103789375	v1	par	1	84	61	0.138949
LOC103793760	v1	par	1	545	366	0.172915
SULF1	v1	par	1	152	91	0.222802
CPNE4	v1	par	2	27	12	0.352183
HTR2C	v1	par	2	81	37	0.340283
LOC118146097	v1	par	2	26	16	0.210853
POU6F2	v1	par	2	63	35	0.255273
SULF1	v1	par	2	37	19	0.289448
SVEP1	v1	par	2	149	105	0.151997
VAV3	v1	par	2	284	159	0.251921
SYT10	v1	par	3	249	187	0.124358
FBXL7	v1	par	8	5931	1046	0.753596
HS3ST1	v1	par	8	2474	473	0.718539
LOC100408910	v1	par	8	1156	295	0.593136
LOC103789375	v1	par	8	664	156	0.629043
LOC118148384	v1	par	8	1016	257	0.596961
OLFM3	v1	par	8	6304	938	0.827413
PDE3A	v1	par	8	3204	428	0.874249
PDZRN4	v1	par	8	3875	152	1.40643
PLXDC2	v1	par	8	2087	162	1.11001
TMTC2	v1	par	8	4735	1037	0.659541
UTRN	v1	par	8	7743	1850	0.621738
VAV3	v1	par	8	932	166	0.749308
UTRN	v1	par	9	161	29	0.744428
VAV3	v1	par	9	199	71	0.447595
COL11A1	v1	par	11	2625	1026	0.407982
HS6ST3	v1	par	11	12796	4032	0.501554
KCNA1	v1	par	11	1235	328	0.575793
KCNH8	v1	par	11	3276	235	1.14428
LOC103793760	v1	par	11	3351	1353	0.393877
LOC118145773	v1	par	11	8517	2704	0.49828
LOC118148384	v1	par	11	447	165	0.432824
LOC118148474	v1	par	11	8178	529	1.18919
PLXDC2	v1	par	11	2375	830	0.456586
RUNX2	v1	par	11	2980	1241	0.380444
SLC35F4	v1	par	11	2787	896	0.492829
SULF1	v1	par	11	2152	204	1.02321
LOC103789044	v1	par	12	219	76	0.459631
LOC108593844	v1	par	12	35	13	0.430125
LOC118148384	v1	par	12	58	21	0.441209
LOC118148474	v1	par	12	471	162	0.463506
FILIP1	v1	pfc	1	244	1002	-0.613478
HPSE2	v1	pfc	1	1114	2764	-0.394653
HS6ST3	v1	pfc	1	361	1491	-0.61597
LDLRAD4	v1	pfc	1	432	1607	-0.570532
LOC103789375	v1	pfc	1	84	292	-0.541104
LOC103793760	v1	pfc	1	545	1718	-0.498627
SULF1	v1	pfc	1	152	226	-0.172265
VAV3	v1	pfc	1	346	646	-0.271156
CPNE4	v1	pfc	2	27	110	-0.610029
GDA	v1	pfc	2	81	381	-0.67244
POU6F2	v1	pfc	2	63	282	-0.650909
PRKG2	v1	pfc	2	64	350	-0.737888
SULF1	v1	pfc	2	37	166	-0.651906
SVEP1	v1	pfc	2	149	194	-0.114615
VAV3	v1	pfc	2	284	1350	-0.677015
COL11A1	v1	pfc	3	428	1955	-0.659703
LOC118143124	v1	pfc	3	310	565	-0.260687
MKX	v1	pfc	3	365	989	-0.432903
STON1	v1	pfc	3	179	517	-0.460638
SYT10	v1	pfc	3	249	838	-0.527045
HS3ST1	v1	pfc	4	99	570	-0.76024
LOC118143124	v1	pfc	4	74	548	-0.869549
POU6F2	v1	pfc	4	183	1485	-0.909275
VAV3	v1	pfc	4	79	636	-0.90583
FBXL7	v1	pfc	8	5931	9330	-0.196754
HS3ST1	v1	pfc	8	2474	2576	-0.0175462
KCNK1	v1	pfc	8	3254	5719	-0.244903
LOC103789375	v1	pfc	8	664	788	-0.0743581
LOC108593844	v1	pfc	8	611	744	-0.0855317
LOC118145773	v1	pfc	8	10423	19168	-0.264584
OLFM3	v1	pfc	8	6304	5123	0.0900918
PDE3A	v1	pfc	8	3204	5159	-0.206873
PDZRN4	v1	pfc	8	3875	1157	0.524938
PLS1	v1	pfc	8	1177	1736	-0.168773
PLXDC2	v1	pfc	8	2087	2920	-0.14586
SEZ6L	v1	pfc	8	8007	14922	-0.270357
THSD7A	v1	pfc	8	4605	7857	-0.232027
UNC13C	v1	pfc	8	741	1416	-0.281245
UTRN	v1	pfc	8	7743	14527	-0.273267
VAV3	v1	pfc	8	932	261	0.552775
COL25A1	v1	pfc	9	1530	2652	-0.238882
EGFR	v1	pfc	9	130	246	-0.276992
GRIK1	v1	pfc	9	1500	5833	-0.589801
LOC118145773	v1	pfc	9	5323	14438	-0.433351
SULF1	v1	pfc	9	701	2573	-0.564722
UNC13C	v1	pfc	9	216	618	-0.456535
UTRN	v1	pfc	9	161	253	-0.196295
VAV3	v1	pfc	9	199	231	-0.0647589
COL11A1	v1	pfc	11	2625	5942	-0.354803
EGFR	v1	pfc	11	709	1261	-0.250069
HS6ST3	v1	pfc	11	12796	13898	-0.0358781
KCNA1	v1	pfc	11	1235	1775	-0.157531
[truncated: 311 more rows]

## Sheet: glut_rDEG_consensus
gene	reg1	reg2	cluster	reg1exp	reg2exp	log10fc
ATP6V0C	a1	m1	1	26455	1848	1.15581
C1QL3	a1	m1	1	17189	4589	0.573533
CALY	a1	m1	1	11837	809	1.16529
CLU	a1	m1	1	14686	231	1.80329
LOC100400790	a1	m1	1	24905	9605	0.413789
LOC103788544	a1	m1	1	20462	7415	0.440837
LOC103788721	a1	m1	1	26709	10155	0.419978
NKAIN3	a1	m1	1	9096	281	1.51014
PDE1C	a1	m1	1	14367	4127	0.541732
SCG3	a1	m1	1	17836	4817	0.568521
ATP6V0C	a1	m1	3	3792	470	0.90677
C1QL3	a1	m1	3	2537	919	0.441005
CALY	a1	m1	3	2307	314	0.866118
CCK	a1	m1	3	3256	1247	0.416818
CD81	a1	m1	3	929	106	0.94271
CDH7	a1	m1	3	2743	399	0.837253
CHN2	a1	m1	3	7431	2128	0.543076
CLU	a1	m1	3	1846	231	0.90262
DOCK8	a1	m1	3	1320	210	0.798355
KCNH8	a1	m1	3	3935	1612	0.38758
LOC103794084	a1	m1	3	914	383	0.377747
LOC108588864	a1	m1	3	1965	602	0.513766
LOC118145773	a1	m1	3	3990	1087	0.564743
LOC118152289	a1	m1	3	2405	894	0.429778
LOC118154615	a1	m1	3	2271	602	0.576621
NKAIN3	a1	m1	3	2565	150	1.233
RAVER2	a1	m1	3	959	384	0.397487
ROBO1	a1	m1	3	4290	566	0.879641
SKAP2	a1	m1	3	3746	843	0.64774
SYNPR	a1	m1	3	946	184	0.711073
ARL6IP5	a1	m1	4	467	140	0.523189
ATP6V0C	a1	m1	4	1989	148	1.12837
BMP5	a1	m1	4	461	116	0.599243
CALY	a1	m1	4	1311	102	1.109
CCK	a1	m1	4	1269	388	0.51463
CD81	a1	m1	4	573	31	1.26679
CLU	a1	m1	4	1198	28	1.6313
IFI6	a1	m1	4	457	101	0.655595
ITM2B	a1	m1	4	2213	659	0.526096
LOC103795688	a1	m1	4	3361	963	0.542842
LOC118145773	a1	m1	4	11118	3308	0.526461
LOC118147356	a1	m1	4	1232	278	0.646566
LOC118152289	a1	m1	4	1038	143	0.860861
LOC118152992	a1	m1	4	1268	191	0.822086
PDE7B	a1	m1	4	1429	383	0.571833
PLCH1	a1	m1	4	503	105	0.680379
SEMA3E	a1	m1	4	740	61	1.0839
ADAMTS3	a1	m1	5	2370	1132	0.320902
ARHGEF28	a1	m1	5	1456	613	0.375701
ARL6IP1	a1	m1	5	2546	1035	0.390918
ARL6IP5	a1	m1	5	2251	1001	0.351941
ATP6V0C	a1	m1	5	6969	620	1.05078
C1QL3	a1	m1	5	8774	2566	0.533941
CALY	a1	m1	5	3038	281	1.03388
CCK	a1	m1	5	5292	1542	0.535535
CD81	a1	m1	5	2061	70	1.46898
CDH4	a1	m1	5	2799	921	0.482743
CLU	a1	m1	5	4403	73	1.78043
IFI6	a1	m1	5	1551	237	0.815863
ITM2B	a1	m1	5	7338	2910	0.401685
LOC100400790	a1	m1	5	5209	2070	0.400784
LOC103795688	a1	m1	5	10727	4509	0.376398
LOC118145773	a1	m1	5	8932	3598	0.394888
LOC118154674	a1	m1	5	12536	6281	0.30013
NR4A3	a1	m1	5	1511	407	0.56967
ROBO1	a1	m1	5	30340	2531	1.07872
SCG3	a1	m1	5	4425	1865	0.375234
SEMA3E	a1	m1	5	3251	1055	0.488765
TLL1	a1	m1	5	2014	638	0.499239
ARL6IP5	a1	m1	6	965	186	0.715014
ATP6V0C	a1	m1	6	2103	142	1.17055
C1QL3	a1	m1	6	517	83	0.794412
CALY	a1	m1	6	742	71	1.01915
CCK	a1	m1	6	695	151	0.663008
CD81	a1	m1	6	705	37	1.27999
CDH4	a1	m1	6	442	92	0.681634
CHN2	a1	m1	6	1086	241	0.653813
CLU	a1	m1	6	1115	24	1.66706
CUX2	a1	m1	6	2672	250	1.0289
FRAS1	a1	m1	6	1806	355	0.706489
GLRA3	a1	m1	6	1790	287	0.794971
GPC6	a1	m1	6	5106	1351	0.577425
HS6ST3	a1	m1	6	19462	4520	0.634049
IFI6	a1	m1	6	1033	135	0.883767
LOC100392984	a1	m1	6	621	150	0.617
LOC100393148	a1	m1	6	1163	253	0.662459
LOC100400790	a1	m1	6	1563	382	0.611896
LOC103788720	a1	m1	6	935	215	0.638373
LOC103788721	a1	m1	6	4248	947	0.651835
LOC103789044	a1	m1	6	751	172	0.640111
LOC103793609	a1	m1	6	1669	17	1.99201
LOC103795688	a1	m1	6	2808	764	0.565304
LOC108590766	a1	m1	6	1337	127	1.02233
LOC118154583	a1	m1	6	3150	605	0.716555
LRRTM4	a1	m1	6	14462	3383	0.630926
LUZP2	a1	m1	6	8781	488	1.25512
MGAT4C	a1	m1	6	8312	1462	0.754758
PLD5	a1	m1	6	1167	242	0.683255
PLS3	a1	m1	6	1268	276	0.66221
PRKCQ	a1	m1	6	1921	56	1.53534
SEMA3E	a1	m1	6	420	80	0.720159
SERPINE2	a1	m1	6	1486	423	0.545678
SLIT2	a1	m1	6	4902	798	0.78837
SRGAP1	a1	m1	6	1170	178	0.817766
STUM	a1	m1	6	792	141	0.749506
SYCP2	a1	m1	6	683	157	0.638521
TLL1	a1	m1	6	1371	301	0.658471
VWC2L	a1	m1	6	1309	277	0.67446
ARHGEF28	a1	m1	7	2833	974	0.463688
ARL6IP1	a1	m1	7	3264	1620	0.304235
ARL6IP5	a1	m1	7	1699	623	0.435705
ATP6V0C	a1	m1	7	8176	775	1.02324
CALY	a1	m1	7	3737	440	0.92907
CCK	a1	m1	7	1998	761	0.419211
CD81	a1	m1	7	2046	115	1.25021
CLU	a1	m1	7	4807	224	1.33163
DOCK8	a1	m1	7	6656	1442	0.664248
ITM2B	a1	m1	7	7653	3577	0.330313
LOC100400790	a1	m1	7	6153	2516	0.388376
LOC103795688	a1	m1	7	9503	4174	0.357308
LOC108590766	a1	m1	7	2632	1160	0.355828
LOC108592241	a1	m1	7	7545	2758	0.437065
LOC118145773	a1	m1	7	20458	1653	1.09259
RASGRF2	a1	m1	7	3568	1069	0.523447
ROBO1	a1	m1	7	7506	1074	0.844404
SCG3	a1	m1	7	7097	3131	0.355392
ZNF385D	a1	m1	7	16232	5812	0.446046
ADAMTS20	a1	m1	8	335	185	0.257873
ATP6V0C	a1	m1	8	400	205	0.290306
CALY	a1	m1	8	244	109	0.349963
CD81	a1	m1	8	198	43	0.663197
CLU	a1	m1	8	462	67	0.838567
ENOX2	a1	m1	8	326	155	0.322886
GALNT18	a1	m1	8	1172	913	0.108457
GRAMD1C	a1	m1	8	326	185	0.246046
KCNIP1	a1	m1	8	245	146	0.224813
LOC103788720	a1	m1	8	239	34	0.846919
LOC103788721	a1	m1	8	1256	236	0.726078
LOC103789015	a1	m1	8	1023	695	0.167891
LOC103792517	a1	m1	8	544	513	0.0254815
LOC103794084	a1	m1	8	413	271	0.182981
LOC108590766	a1	m1	8	293	262	0.0485663
LOC118152341	a1	m1	8	443	205	0.33465
LOC118152395	a1	m1	8	565	354	0.203045
MEIS3	a1	m1	8	260	188	0.140815
PDE3A	a1	m1	8	1988	916	0.336521
PDZD2	a1	m1	8	1530	945	0.20926
PLD5	a1	m1	8	2345	2129	0.0419672
RASGRF2	a1	m1	8	1201	675	0.250239
SCN3B	a1	m1	8	389	266	0.165068
SHISA9	a1	m1	8	594	535	0.0454327
SLC16A2	a1	m1	8	214	199	0.0315607
STAT4	a1	m1	8	217	126	0.236089
UTRN	a1	m1	8	2778	1936	0.156827
ATP6V0C	a1	m1	9	1725	149	1.0636
CALY	a1	m1	9	1111	194	0.757912
CD81	a1	m1	9	638	89	0.855431
CLU	a1	m1	9	2613	283	0.965353
GRID2	a1	m1	9	5944	2662	0.348871
ITM2B	a1	m1	9	1604	704	0.357632
LOC100400790	a1	m1	9	1048	342	0.486335
LOC103788758	a1	m1	9	426	224	0.279162
LOC103795688	a1	m1	9	909	314	0.461634
LOC118152395	a1	m1	9	674	247	0.435963
SLC9A9	a1	m1	9	889	383	0.365703
ARHGEF28	a1	m1	10	2021	118	1.23368
ARL6IP5	a1	m1	10	1030	588	0.24346
ATP6V0B	a1	m1	10	2054	1227	0.223756
ATP6V0C	a1	m1	10	5055	520	0.987718
CALN1	a1	m1	10	5953	3635	0.214231
CALY	a1	m1	10	2796	363	0.886631
CD81	a1	m1	10	1413	142	0.997854
CLU	a1	m1	10	3620	155	1.36838
FXYD6	a1	m1	10	1961	1120	0.24326
IFI6	a1	m1	10	2151	537	0.602666
ITM2B	a1	m1	10	4168	2087	0.300405
KLHL1	a1	m1	10	2015	1246	0.208757
LOC100400790	a1	m1	10	3779	1751	0.334091
LOC103795688	a1	m1	10	3192	1133	0.449833
NEFL	a1	m1	10	2492	1501	0.220167
NR4A3	a1	m1	10	988	436	0.35527
PIEZO2	a1	m1	10	1029	513	0.302298
SCG3	a1	m1	10	9443	5313	0.24977
ARL6IP1	a1	m1	11	1082	419	0.412013
ARL6IP5	a1	m1	11	747	246	0.482385
ATP6V0B	a1	m1	11	940	345	0.435309
ATP6V0C	a1	m1	11	2446	156	1.19533
CALY	a1	m1	11	1171	108	1.03513
CD81	a1	m1	11	776	49	1.19967
CLU	a1	m1	11	4103	113	1.56002
GALNTL6	a1	m1	11	8509	3063	0.443732
IFI6	a1	m1	11	651	88	0.869098
ITM2B	a1	m1	11	2285	738	0.49083
LOC100400790	a1	m1	11	1909	533	0.554079
LOC103795688	a1	m1	11	1841	468	0.594808
LOC118145773	a1	m1	11	742	193	0.584847
MGST3	a1	m1	11	451	171	0.42118
NEFL	a1	m1	11	508	125	0.608954
NR4A3	a1	m1	11	871	154	0.752497
SCG3	a1	m1	11	5247	1875	0.44691
SLC1A2	a1	m1	11	3298	1249	0.421688
GLIS3	a1	par	1	16740	2670	0.797244
KCNH8	a1	par	1	13326	596	1.34945
LOC103788721	a1	par	1	26709	2480	1.03221
LOC103796822	a1	par	1	11896	1855	0.807057
LOC118145773	a1	par	1	69239	6363	1.03669
LOC118154568	a1	par	1	31095	5131	0.782489
NKAIN3	a1	par	1	9096	509	1.25213
PLD5	a1	par	1	9457	1358	0.842854
SCN9A	a1	par	1	19706	2720	0.86003
SEMA3A	a1	par	1	11753	2056	0.757126
SLC35F4	a1	par	1	26386	4342	0.783684
TCIRG1	a1	par	1	10952	1692	0.811093
WHRN	a1	par	1	8846	1282	0.838859
ANTXR2	a1	par	3	2908	708	0.613561
ATP10A	a1	par	3	2352	869	0.432418
ATP8B1	a1	par	3	1659	485	0.534105
B3GLCT	a1	par	3	2050	779	0.420216
C1QL3	a1	par	3	2537	447	0.754013
CNTN3	a1	par	3	11828	3419	0.539012
COL14A1	a1	par	3	6614	1294	0.70853
COL5A2	a1	par	3	2854	627	0.658186
DNAH12	a1	par	3	1439	447	0.507753
DOCK8	a1	par	3	1320	254	0.71574
EYA4	a1	par	3	4687	885	0.723952
GALNTL6	a1	par	3	39556	9128	0.636837
GLRA3	a1	par	3	1482	523	0.452347
KCNH8	a1	par	3	3935	879	0.650956
LOC100392984	a1	par	3	2826	772	0.563555
LOC103788720	a1	par	3	2440	545	0.650993
LOC103788721	a1	par	3	10898	2091	0.716993
LOC103793954	a1	par	3	1588	300	0.723729
LOC108588864	a1	par	3	1965	213	0.964983
LOC108590766	a1	par	3	1038	219	0.675753
LOC108593203	a1	par	3	11306	3866	0.466047
LOC118145773	a1	par	3	3990	1052	0.578957
LOC118146097	a1	par	3	3142	553	0.754481
LOC118146098	a1	par	3	4170	836	0.69793
LOC118146279	a1	par	3	3999	548	0.863171
LOC118146867	a1	par	3	1736	584	0.473137
LOC118147356	a1	par	3	1786	426	0.622472
LOC118148474	a1	par	3	1209	385	0.496966
LOC118151426	a1	par	3	1970	188	1.02031
LOC118154568	a1	par	3	1900	421	0.654472
LOC118154615	a1	par	3	2271	489	0.666908
NFIB	a1	par	3	12357	3293	0.574321
NKAIN3	a1	par	3	2565	248	1.01464
OTOGL	a1	par	3	6301	1863	0.529197
PCBP3	a1	par	3	2374	341	0.842726
PLD5	a1	par	3	1207	261	0.665067
PRKG1	a1	par	3	35429	10268	0.537873
ROBO1	a1	par	3	4290	732	0.767946
SEMA3A	a1	par	3	4718	1070	0.644374
SKAP2	a1	par	3	3746	226	1.21946
STUM	a1	par	3	960	278	0.538226
SYNPR	a1	par	3	946	223	0.627586
TCIRG1	a1	par	3	968	342	0.451849
THSD7A	a1	par	3	5068	1054	0.681996
TMEM200A	a1	par	3	1257	293	0.632468
WHRN	a1	par	3	1317	305	0.635286
ZFHX3	a1	par	3	1437	538	0.426674
ARHGEF28	a1	par	4	645	88	0.865077
LOC118152289	a1	par	4	1038	206	0.70233
PLCH1	a1	par	4	503	92	0.73778
ROR2	a1	par	4	614	105	0.766979
TCIRG1	a1	par	4	603	101	0.775996
THSD7A	a1	par	4	948	174	0.736259
TLL1	a1	par	4	3567	572	0.794907
ALCAM	a1	par	5	1495	188	0.900483
ARHGEF28	a1	par	5	1456	201	0.859965
CDH4	a1	par	5	2799	397	0.848212
LOC118145773	a1	par	5	8932	1126	0.89941
LOC118154568	a1	par	5	3735	521	0.855453
ROBO1	a1	par	5	30340	3398	0.950792
SASH1	a1	par	5	5014	813	0.790094
SGCG	a1	par	5	2838	400	0.850952
TLL1	a1	par	5	2014	211	0.979777
ANTXR2	a1	par	6	863	31	1.44465
CUX2	a1	par	6	2672	114	1.36993
LOC103793609	a1	par	6	1669	29	1.76006
LOC103796822	a1	par	6	875	52	1.226
LOC108590766	a1	par	6	1337	65	1.31322
LOC118146097	a1	par	6	1395	73	1.28125
LOC118146098	a1	par	6	1667	99	1.2263
LUZP2	a1	par	6	8781	200	1.64251
MGAT4C	a1	par	6	8312	368	1.35386
PRDM8	a1	par	6	1565	87	1.255
PRKCQ	a1	par	6	1921	78	1.39143
SEZ6	a1	par	6	427	24	1.25022
SRGAP1	a1	par	6	1170	66	1.24864
TAFA1	a1	par	6	7765	441	1.2457
TLL1	a1	par	6	1371	83	1.21796
ANTXR2	a1	par	7	2135	413	0.713448
ARHGEF28	a1	par	7	2833	177	1.20427
EYA4	a1	par	7	8156	1641	0.696369
LOC103796822	a1	par	7	1640	395	0.618247
LOC108592241	a1	par	7	7545	1658	0.658075
LOC118145773	a1	par	7	20458	2655	0.886799
RASGRF2	a1	par	7	3568	479	0.872089
ZNF385D	a1	par	7	16232	2285	0.851486
DOCK2	a1	par	8	189	15	1.10037
ENOX2	a1	par	8	326	19	1.23446
KCNIP1	a1	par	8	245	22	1.04674
LOC103788720	a1	par	8	239	16	1.17428
LOC103788721	a1	par	8	1256	98	1.10776
LOC108590766	a1	par	8	293	21	1.14465
LOC118143155	a1	par	8	396	27	1.16633
LOC118146097	a1	par	8	437	51	0.932911
LOC118152395	a1	par	8	565	68	0.91954
LOC118153949	a1	par	8	310	29	1.02896
MEIS3	a1	par	8	260	26	1
NCKAP5	a1	par	8	278	36	0.887742
PDZD2	a1	par	8	1530	187	0.91285
PRDM8	a1	par	8	307	28	1.03998
RASGRF2	a1	par	8	1201	60	1.30139
STAT4	a1	par	8	217	12	1.25728
TCIRG1	a1	par	8	264	30	0.944483
UTRN	a1	par	8	2778	310	0.952371
LOC108593203	a1	par	9	407	57	0.85372
LOC118152395	a1	par	9	674	166	0.608552
ARHGEF28	a1	par	10	2021	57	1.54969
MYO16	a1	par	10	3014	233	1.11179
NEFL	a1	par	10	2492	317	0.895489
PIEZO2	a1	par	10	1029	48	1.33117
TCIRG1	a1	par	10	813	98	0.918864
ANTXR2	a1	pfc	1	16678	14853	0.0503298
ANXA5	a1	pfc	1	12614	9964	0.102419
BMPR1B	a1	pfc	1	24432	13934	0.243883
CABLES1	a1	pfc	1	15971	18304	-0.0592139
CHRM2	a1	pfc	1	19184	23278	-0.0840065
COL24A1	a1	pfc	1	10645	9759	0.0377403
HS3ST4	a1	pfc	1	32698	14043	0.367061
IL1RAPL2	a1	pfc	1	25295	29036	-0.0599021
KCNH8	a1	pfc	1	13326	1362	0.990523
LOC103788360	a1	pfc	1	12400	12207	0.00681274
LOC103793760	a1	pfc	1	11455	7419	0.18865
LOC108593251	a1	pfc	1	14409	17753	-0.0906379
LOC118145773	a1	pfc	1	69239	78026	-0.0518886
PCDH11X	a1	pfc	1	27923	29410	-0.0225329
PDE3A	a1	pfc	1	12553	11818	0.0262035
PLCXD3	a1	pfc	1	25415	28830	-0.0547545
PLD5	a1	pfc	1	9457	11319	-0.0780547
SCN1B	a1	pfc	1	12004	14289	-0.0756758
SCN9A	a1	pfc	1	19706	10907	0.256893
SEMA3A	a1	pfc	1	11753	8978	0.116969
SGCG	a1	pfc	1	18485	16154	0.0585394
SLC35F4	a1	pfc	1	26386	8607	0.486522
TRPC3	a1	pfc	1	8410	8418	-0.000412926
WHRN	a1	pfc	1	8846	3963	0.348723
CDH7	a1	pfc	3	2743	2280	0.080291
CHN2	a1	pfc	3	7431	13712	-0.266054
DOCK8	a1	pfc	3	1320	2578	-0.290709
ENTPD1	a1	pfc	3	1318	2174	-0.217344
EYA4	a1	pfc	3	4687	9308	-0.297961
GRAMD1C	a1	pfc	3	2673	3914	-0.165622
KCNH8	a1	pfc	3	3935	1917	0.312323
LOC103788360	a1	pfc	3	930	1269	-0.134979
LOC103793954	a1	pfc	3	1588	2396	-0.178636
LOC108588864	a1	pfc	3	1965	760	0.412549
LOC118148977	a1	pfc	3	1138	1188	-0.0186742
LOC118152289	a1	pfc	3	2405	3135	-0.115122
MALRD1	a1	pfc	3	1565	2372	-0.1806
PCDH11X	a1	pfc	3	5162	9158	-0.248983
PCDH7	a1	pfc	3	16017	30749	-0.28325
PHACTR2	a1	pfc	3	5606	10833	-0.286096
PIK3R3	a1	pfc	3	2050	2797	-0.134939
SCN9A	a1	pfc	3	4138	7750	-0.272511
SEMA3A	a1	pfc	3	4718	6038	-0.107135
SKAP2	a1	pfc	3	3746	3875	-0.0147039
SPON1	a1	pfc	3	1611	3063	-0.279051
TRPC3	a1	pfc	3	1641	2917	-0.249828
WHRN	a1	pfc	3	1317	982	0.127474
ZNF385D	a1	pfc	3	6307	11182	-0.248697
GSG1L	a1	pfc	4	524	799	-0.183215
LOC103793760	a1	pfc	4	951	1588	-0.22267
LOC118152289	a1	pfc	4	1038	314	0.519268
LOC118152992	a1	pfc	4	1268	1391	-0.0402079
MYO16	a1	pfc	4	559	701	-0.0983062
PDE7B	a1	pfc	4	1429	2186	-0.184618
SCN9A	a1	pfc	4	1594	2139	-0.127722
TLL1	a1	pfc	4	3567	5329	-0.174343
KCTD8	a1	pfc	5	6707	6673	0.00220718
LOC108593203	a1	pfc	5	2968	3518	-0.0738319
NFIB	a1	pfc	5	17617	16341	0.0326533
PBX3	a1	pfc	5	2226	2090	0.0273789
PLCXD3	a1	pfc	5	4858	4132	0.0702972
SGCG	a1	pfc	5	2838	1377	0.314078
TLL1	a1	pfc	5	2014	1793	0.0504792
ANTXR2	a1	pfc	6	863	39	1.34495
CUX2	a1	pfc	6	2672	271	0.993867
KLF12	a1	pfc	6	2750	1059	0.414437
LOC103788360	a1	pfc	6	850	48	1.24818
LOC103793609	a1	pfc	6	1669	21	1.90024
LOC118154583	a1	pfc	6	3150	384	0.913979
LUZP2	a1	pfc	6	8781	712	1.09106
NFIA	a1	pfc	6	1821	751	0.38467
PRDM8	a1	pfc	6	1565	583	0.428846
PRKCQ	a1	pfc	6	1921	516	0.570878
SKAP2	a1	pfc	6	1511	392	0.585978
SLC17A6	a1	pfc	6	467	79	0.77169
SLIT2	a1	pfc	6	4902	886	0.74294
SPON1	a1	pfc	6	817	323	0.40302
SRGAP1	a1	pfc	6	1170	412	0.453289
TAFA1	a1	pfc	6	7765	2951	0.420172
TLL1	a1	pfc	6	1371	539	0.405449
VWC2	a1	pfc	6	619	229	0.431855
ZNF385D	a1	pfc	6	2713	1072	0.403255
ANTXR2	a1	pfc	7	2135	2634	-0.0912179
ATP10A	a1	pfc	7	2239	3894	-0.240342
EYA4	a1	pfc	7	8156	13062	-0.204532
LOC103795060	a1	pfc	7	13070	26154	-0.301263
LOC118148977	a1	pfc	7	6584	12215	-0.268404
SCN9A	a1	pfc	7	3433	5903	-0.235399
ZNF385D	a1	pfc	7	16232	27206	-0.224293
ADAMTS19	a1	pfc	8	212	410	-0.286448
ADAMTS20	a1	pfc	8	335	124	0.431623
BMPER	a1	pfc	8	342	601	-0.244848
BMPR1B	a1	pfc	8	694	966	-0.143618
CHN2	a1	pfc	8	1226	4253	-0.540205
CNTN5	a1	pfc	8	1755	5097	-0.463038
CUX2	a1	pfc	8	276	977	-0.548985
ENOX2	a1	pfc	8	326	767	-0.371578
ERG	a1	pfc	8	480	1015	-0.325225
HTR1E	a1	pfc	8	1306	3909	-0.476122
HTR1F	a1	pfc	8	1054	2859	-0.433374
INPP4B	a1	pfc	8	4508	10387	-0.362506
KCTD8	a1	pfc	8	2254	5880	-0.416423
KITLG	a1	pfc	8	288	537	-0.270582
LOC103789015	a1	pfc	8	1023	1542	-0.178209
LOC118148977	a1	pfc	8	962	2747	-0.455684
LOC118152395	a1	pfc	8	565	904	-0.20412
LOC118152992	a1	pfc	8	480	853	-0.249708
LRMDA	a1	pfc	8	1366	4480	-0.515827
NELL1	a1	pfc	8	2229	6934	-0.492874
PARM1	a1	pfc	8	409	948	-0.365085
PCP4	a1	pfc	8	533	1499	-0.449074
PDE3A	a1	pfc	8	1988	1019	0.290242
PDE7B	a1	pfc	8	537	1132	-0.323872
PDZRN4	a1	pfc	8	3451	4931	-0.15499
PLD5	a1	pfc	8	2345	7803	-0.522119
PLEKHG1	a1	pfc	8	181	268	-0.170456
PLXDC2	a1	pfc	8	1530	3276	-0.330652
RELN	a1	pfc	8	531	580	-0.0383335
SHISA6	a1	pfc	8	1320	1942	-0.167675
SNCG	a1	pfc	8	496	1635	-0.518036
SYT2	a1	pfc	8	677	1711	-0.402661
UTRN	a1	pfc	8	2778	2885	-0.0164136
ZNF462	a1	pfc	8	503	1228	-0.38763
ANKFN1	a1	pfc	9	1973	3026	-0.185742
CCND2	a1	pfc	9	528	605	-0.0591215
IGFBP5	a1	pfc	9	659	602	0.0392889
LOC103792829	a1	pfc	9	2380	4017	-0.227325
LRMDA	a1	pfc	9	1121	1380	-0.0902735
SEMA3E	a1	pfc	9	1424	1103	0.110934
SHISA6	a1	pfc	9	1454	2969	-0.310046
SLC9A9	a1	pfc	9	889	1331	-0.175276
TLL1	a1	pfc	9	697	1349	-0.286779
TRPM3	a1	pfc	9	5880	12524	-0.328366
CALD1	a1	pfc	10	4107	4753	-0.0634431
LOC100409913	a1	pfc	10	1061	718	0.169591
LOC118143124	a1	pfc	10	850	505	0.226128
LRMDA	a1	pfc	10	3411	2383	0.155758
PIEZO2	a1	pfc	10	1029	851	0.0824858
SCN1B	a1	pfc	10	1048	666	0.196887
SERPINE2	a1	pfc	10	6433	5377	0.0778735
TRPS1	a1	pfc	10	5419	6944	-0.107691
ERBB4	a1	pfc	11	942	1081	-0.0597748
KCNH8	a1	s1	1	13326	2827	0.673374
LOC103788721	a1	s1	1	26709	5233	0.707907
NKAIN3	a1	s1	1	9096	1015	0.952384
PCSK1	a1	s1	1	22877	4028	0.75431
DOCK8	a1	s1	3	1320	186	0.851061
EYA4	a1	s1	3	4687	1073	0.640295
KCNH8	a1	s1	3	3935	812	0.685389
LOC103788720	a1	s1	3	2440	577	0.626214
LOC103793954	a1	s1	3	1588	380	0.621067
LOC108588864	a1	s1	3	1965	417	0.673226
LOC118145773	a1	s1	3	3990	745	0.728817
LOC118148474	a1	s1	3	1209	329	0.56523
LOC118151426	a1	s1	3	1970	436	0.65498
NKAIN3	a1	s1	3	2565	311	0.916327
PLCL1	a1	s1	3	3740	983	0.580318
ROBO1	a1	s1	3	4290	811	0.723436
SKAP2	a1	s1	3	3746	925	0.607426
BMP5	a1	s1	4	461	99	0.668066
KCTD8	a1	s1	4	1005	229	0.642331
SEMA3E	a1	s1	4	740	96	0.88696
ALCAM	a1	s1	5	1495	265	0.751395
CD81	a1	s1	5	2061	310	0.822716
NR4A3	a1	s1	5	1511	239	0.800867
OSBPL3	a1	s1	5	1760	380	0.665729
PCSK1	a1	s1	5	4734	1011	0.670477
ROBO1	a1	s1	5	30340	3094	0.991495
TLL1	a1	s1	5	2014	370	0.735858
CD81	a1	s1	6	705	92	0.884401
CHN2	a1	s1	6	1086	136	0.902291
CLU	a1	s1	6	1115	150	0.871184
LOC103789044	a1	s1	6	751	83	0.956562
LUZP2	a1	s1	6	8781	1407	0.79525
ANTXR2	a1	s1	7	2135	527	0.607587
ZNF385D	a1	s1	7	16232	3576	0.656975
CD81	a1	s1	8	198	44	0.653213
CLU	a1	s1	8	462	97	0.67787
ENOX2	a1	s1	8	326	59	0.742366
GRAMD1C	a1	s1	8	326	67	0.687143
LOC103788720	a1	s1	8	239	32	0.873248
LOC103788721	a1	s1	8	1256	216	0.764536
ARHGEF28	a1	s1	10	2021	286	0.8492
NEFL	a1	s1	10	2492	388	0.807716
NR4A3	a1	s1	10	988	240	0.614546
SERPINE2	a1	s1	10	6433	1731	0.570116
CALY	a1	s1	11	1171	270	0.637193
CD81	a1	s1	11	776	164	0.675018
CLU	a1	s1	11	4103	830	0.694023
LOC103795688	a1	s1	11	1841	414	0.648053
NEFL	a1	s1	11	508	53	0.981588
NR4A3	a1	s1	11	871	181	0.68234
SLC1A2	a1	s1	11	3298	746	0.645512
BMPER	a1	temp	1	15850	6443	0.390941
COL24A1	a1	temp	1	10645	3253	0.514862
ENTPD1	a1	temp	1	12500	2829	0.645277
HS3ST4	a1	temp	1	32698	11312	0.460982
KCNH8	a1	temp	1	13326	4692	0.453342
LOC103793760	a1	temp	1	11455	3319	0.537988
SCN9A	a1	temp	1	19706	4212	0.67011
SGCG	a1	temp	1	18485	5142	0.555687
SHISA6	a1	temp	1	13398	5403	0.394405
TRPC3	a1	temp	1	8410	3474	0.383966
COL27A1	a1	temp	3	931	847	0.0410663
ANK1	a1	temp	4	453	197	0.361632
LOC118151426	a1	temp	4	550	228	0.382428
MYO16	a1	temp	4	559	263	0.327456
COL24A1	a1	temp	5	1394	596	0.369017
ENTPD1	a1	temp	5	4714	2029	0.366108
NEFL	a1	temp	5	1419	673	0.323967
SCN1B	a1	temp	5	1756	837	0.321799
SGCG	a1	temp	5	2838	1116	0.405348
ENTPD1	a1	temp	6	674	623	0.0341718
LOC118146732	a1	temp	6	881	801	0.0413434
ANK1	a1	temp	7	2573	1311	0.292837
LOC118151426	a1	temp	7	2906	1878	0.1896
RHBDL3	a1	temp	7	2979	1399	0.328253
SCN9A	a1	temp	7	3433	2061	0.221596
SHISA6	a1	temp	7	2409	1480	0.211575
COL21A1	a1	temp	8	544	224	0.385351
ENTPD1	a1	temp	8	309	120	0.410777
EPB41	a1	temp	8	486	297	0.21388
LOC118143124	a1	temp	8	846	543	0.192571
LOC118148977	a1	temp	8	962	856	0.0507013
PARM1	a1	temp	8	409	375	0.037692
RELN	a1	temp	8	531	257	0.315161
SCN1B	a1	temp	8	216	200	0.0334238
SHISA6	a1	temp	8	1320	904	0.164406
SYT2	a1	temp	8	677	419	0.208375
THSD4	a1	temp	8	333	324	0.0118992
ENTPD1	a1	temp	10	2146	745	0.459473
ERBB4	a1	temp	10	941	426	0.34418
LOC118143124	a1	temp	10	850	116	0.864961
NEFL	a1	temp	10	2492	748	0.522646
PCDH11X	a1	temp	10	5233	2008	0.415987
PTCHD4	a1	temp	10	1377	648	0.327359
SCN1B	a1	temp	10	1048	171	0.787365
CALY	a1	temp	11	1171	850	0.139138
ERBB4	a1	temp	11	942	388	0.385219
MME	a1	temp	11	557	252	0.344455
NEFL	a1	temp	11	508	292	0.240481
AKAP13	a1	v1	1	17089	670	1.40664
ATP8B1	a1	v1	1	13956	499	1.44666
C16H8orf34	a1	v1	1	28751	879	1.51466
C1QL3	a1	v1	1	17189	465	1.5678
CALY	a1	v1	1	11837	443	1.42684
CDH20	a1	v1	1	14869	240	1.79207
CLU	a1	v1	1	14686	171	1.93391
CNTNAP4	a1	v1	1	20691	325	1.8039
COL5A2	a1	v1	1	8910	119	1.87433
DPF3	a1	v1	1	33219	1031	1.50813
DYSF	a1	v1	1	12363	475	1.41543
GAB1	a1	v1	1	20223	488	1.61743
GLIS3	a1	v1	1	16740	432	1.58827
GUCY1A1	a1	v1	1	18907	394	1.68113
IL1RAPL2	a1	v1	1	25295	333	1.88059
KCNH8	a1	v1	1	13326	104	2.10767
KCNMB2	a1	v1	1	18625	46	2.60734
KCNT2	a1	v1	1	60231	1394	1.63556
LMO3	a1	v1	1	18384	501	1.5646
LOC100386451	a1	v1	1	10247	403	1.40529
LOC100392984	a1	v1	1	10797	55	2.29294
LOC103788544	a1	v1	1	20462	538	1.58017
LOC108593203	a1	v1	1	14400	170	1.92791
LOC118145773	a1	v1	1	69239	2125	1.51299
LOC118146097	a1	v1	1	14797	185	1.903
LOC118146098	a1	v1	1	19483	271	1.85669
LOC118147294	a1	v1	1	8273	211	1.59338
MAN1A1	a1	v1	1	8815	316	1.44554
NKAIN3	a1	v1	1	9096	32	2.4537
OTOGL	a1	v1	1	49416	1733	1.45507
PID1	a1	v1	1	62797	1807	1.54098
PIK3C2G	a1	v1	1	9840	207	1.67702
PLCH1	a1	v1	1	18838	98	2.28381
PLD5	a1	v1	1	9457	205	1.664
PLEKHH2	a1	v1	1	13835	443	1.49458
PPEF1	a1	v1	1	11921	414	1.45931
PTPRM	a1	v1	1	53035	1225	1.63643
PTPRT	a1	v1	1	51483	1978	1.41544
RAB27B	a1	v1	1	13827	373	1.56902
SEMA5A	a1	v1	1	14098	470	1.47706
SLC35F1	a1	v1	1	31221	707	1.64503
SLC35F4	a1	v1	1	26386	225	2.06919
SPARCL1	a1	v1	1	56031	1343	1.62035
ST6GALNAC3	a1	v1	1	22492	664	1.52986
SYNPR	a1	v1	1	30828	758	1.60928
SYT17	a1	v1	1	15245	555	1.43883
TRHDE	a1	v1	1	32841	796	1.6155
WHRN	a1	v1	1	8846	272	1.51218
ARHGEF28	a1	v1	4	645	68	0.977051
ATP10A	a1	v1	4	1584	178	0.949335
ATP6V0C	a1	v1	4	1989	291	0.834742
BMP5	a1	v1	4	461	3	2.18658
CALY	a1	v1	4	1311	191	0.836569
CD81	a1	v1	4	573	98	0.766929
CHL1	a1	v1	4	3055	396	0.887316
CLU	a1	v1	4	1198	198	0.781792
CNTN3	a1	v1	4	1250	207	0.78094
COL5A1	a1	v1	4	773	66	1.06864
DNER	a1	v1	4	530	76	0.843462
DPY19L1	a1	v1	4	1854	298	0.793893
DPY19L2	a1	v1	4	781	105	0.871462
GABRG1	a1	v1	4	490	57	0.934321
IFI6	a1	v1	4	457	53	0.93564
KCNIP3	a1	v1	4	586	102	0.759297
KLHL1	a1	v1	4	827	54	1.18511
LHFPL2	a1	v1	4	443	79	0.748777
LOC100392984	a1	v1	4	1028	66	1.19245
LOC118145773	a1	v1	4	11118	1217	0.960736
LOC118147356	a1	v1	4	1232	6	2.31246
LRMDA	a1	v1	4	651	59	1.04273
LRRTM4	a1	v1	4	6121	763	0.904298
NFIB	a1	v1	4	1165	208	0.748263
OLFM3	a1	v1	4	7998	1084	0.867952
PLCH1	a1	v1	4	503	35	1.1575
PPEF1	a1	v1	4	793	123	0.809368
PREX1	a1	v1	4	769	98	0.8947
RASGRF2	a1	v1	4	2227	214	1.01731
RAVER2	a1	v1	4	489	39	1.09824
ROR2	a1	v1	4	614	28	1.34101
RXFP1	a1	v1	4	1019	36	1.45187
SCN3B	a1	v1	4	880	128	0.837273
SEMA3E	a1	v1	4	740	95	0.891508
STARD13	a1	v1	4	1573	233	0.829373
STUM	a1	v1	4	1109	102	1.03633
TSHZ2	a1	v1	4	3469	120	1.46102
WDR49	a1	v1	4	614	99	0.792533
ADAMTS3	a1	v1	5	2370	109	1.33732
ANXA4	a1	v1	5	2331	336	0.841203
ARHGEF28	a1	v1	5	1456	26	1.74819
ASIC2	a1	v1	5	46393	7317	0.802119
ATP6V0C	a1	v1	5	6969	1077	0.810955
C16H8orf34	a1	v1	5	4897	616	0.900349
C1QL3	a1	v1	5	8774	751	1.06756
CALY	a1	v1	5	3038	479	0.802252
CBFB	a1	v1	5	2653	138	1.28386
CD81	a1	v1	5	2061	260	0.899105
CDH4	a1	v1	5	2799	160	1.24288
CHST1	a1	v1	5	1819	227	0.903807
CLU	a1	v1	5	4403	466	0.975363
DAB1	a1	v1	5	7308	1019	0.855624
DCC	a1	v1	5	16644	2373	0.84596
DGKG	a1	v1	5	10323	455	1.35579
DPYD	a1	v1	5	15243	2474	0.789671
GAB1	a1	v1	5	1321	148	0.950641
GPC6	a1	v1	5	7263	671	1.03439
GRIA4	a1	v1	5	6092	717	0.929241
GRID2	a1	v1	5	21565	727	1.47222
IFI6	a1	v1	5	1551	186	0.921099
IQGAP2	a1	v1	5	1488	46	1.50985
KCNH7	a1	v1	5	38763	5757	0.828221
KCTD8	a1	v1	5	6707	455	1.16852
KIRREL3	a1	v1	5	21932	1555	1.14935
KLHL1	a1	v1	5	3658	331	1.04342
LOC100392984	a1	v1	5	1496	65	1.36202
LOC103788544	a1	v1	5	5934	957	0.792436
LOC103793954	a1	v1	5	47803	3014	1.20031
LOC103794084	a1	v1	5	2238	213	1.02148
LOC108593203	a1	v1	5	2968	274	1.03471
LOC118143181	a1	v1	5	2593	350	0.869734
LOC118145773	a1	v1	5	8932	507	1.24594
LOC118147294	a1	v1	5	1964	187	1.0213
LOC118154012	a1	v1	5	4757	513	0.967216
LOC118154568	a1	v1	5	3735	482	0.889244
LOC118154674	a1	v1	5	12536	537	1.36818
LZTS1	a1	v1	5	2180	17	2.10801
MDGA1	a1	v1	5	1620	63	1.41017
NEFL	a1	v1	5	1419	132	1.03141
NR4A3	a1	v1	5	1511	112	1.13005
NSG2	a1	v1	5	2626	304	0.936421
PLD5	a1	v1	5	2333	144	1.20955
PLPP4	a1	v1	5	1324	7	2.27679
PTPRO	a1	v1	5	3840	211	1.26005
QKI	a1	v1	5	7021	446	1.19706
RAB27B	a1	v1	5	1644	197	0.921436
RASGRF2	a1	v1	5	5912	100	1.77173
ROBO1	a1	v1	5	30340	262	2.06371
SCN3B	a1	v1	5	3055	482	0.801964
SERPINE2	a1	v1	5	6866	581	1.07253
SHISA9	a1	v1	5	20810	2244	0.967249
SKAP2	a1	v1	5	2209	260	0.929222
SLC16A2	a1	v1	5	2102	238	0.946056
SLC38A11	a1	v1	5	2340	255	0.962676
STUM	a1	v1	5	3679	133	1.44188
SYNPR	a1	v1	5	2031	140	1.16158
SYT17	a1	v1	5	2546	25	2.00792
TAFA1	a1	v1	5	17346	609	1.45458
TLL1	a1	v1	5	2014	145	1.14269
TMEM108	a1	v1	5	14509	764	1.27854
ZNF462	a1	v1	5	1788	116	1.18791
ADRA1A	a1	v1	6	592	12	1.69314
ANTXR2	a1	v1	6	863	69	1.09716
ARHGAP10	a1	v1	6	1815	291	0.794984
BCL11B	a1	v1	6	1046	49	1.32934
BTBD3	a1	v1	6	1053	129	0.911839
C1QL3	a1	v1	6	517	82	0.799677
CALY	a1	v1	6	742	88	0.925921
CDH4	a1	v1	6	442	19	1.36667
CHL1	a1	v1	6	6688	1250	0.728386
CLU	a1	v1	6	1115	130	0.933332
CNTN6	a1	v1	6	741	37	1.30162
COL5A1	a1	v1	6	508	32	1.20071
CUX2	a1	v1	6	2672	146	1.26248
DGKG	a1	v1	6	2412	438	0.740903
DNAH12	a1	v1	6	905	76	1.07583
GAB1	a1	v1	6	1522	226	0.828306
GLRA3	a1	v1	6	1790	134	1.12575
GNG4	a1	v1	6	1421	53	1.42832
GPC6	a1	v1	6	5106	371	1.13871
GRID2	a1	v1	6	3724	507	0.866002
GRM1	a1	v1	6	1563	77	1.30747
HPSE2	a1	v1	6	1613	300	0.730513
HS6ST3	a1	v1	6	19462	1258	1.18951
KCND2	a1	v1	6	8469	1507	0.749719
KCTD8	a1	v1	6	526	90	0.766743
KIRREL3	a1	v1	6	2215	194	1.05757
L3MBTL4	a1	v1	6	567	90	0.799341
LOC100392984	a1	v1	6	621	17	1.56264
LOC100393148	a1	v1	6	1163	146	0.901227
LOC103788544	a1	v1	6	707	126	0.749049
LOC103793609	a1	v1	6	1669	9	2.26821
LOC108590766	a1	v1	6	1337	55	1.38577
LOC118145773	a1	v1	6	3994	466	0.933022
LOC118146097	a1	v1	6	1395	97	1.1578
LOC118146098	a1	v1	6	1667	150	1.04584
LRRTM4	a1	v1	6	14462	1230	1.07032
LUZP2	a1	v1	6	8781	1054	0.920703
MAPK4	a1	v1	6	896	137	0.815587
MGAT4C	a1	v1	6	8312	1146	0.860521
NFIB	a1	v1	6	1439	289	0.697163
NNAT	a1	v1	6	763	101	0.878203
PLAAT3	a1	v1	6	526	86	0.786487
PLD5	a1	v1	6	1167	36	1.51077
PLS3	a1	v1	6	1268	60	1.32497
PRDM8	a1	v1	6	1565	116	1.13006
PRKCQ	a1	v1	6	1921	21	1.96131
RAB3C	a1	v1	6	2985	437	0.834463
RASGRF2	a1	v1	6	3130	545	0.759148
ROBO1	a1	v1	6	735	108	0.832864
RXFP1	a1	v1	6	700	54	1.1127
SCN3B	a1	v1	6	1042	142	0.865579
SERPINE2	a1	v1	6	1486	124	1.0786
SEZ6	a1	v1	6	427	67	0.804353
SHISA9	a1	v1	6	7140	652	1.03945
SLC16A2	a1	v1	6	561	102	0.740363
SLC38A11	a1	v1	6	745	118	0.800274
SLC39A11	a1	v1	6	1436	270	0.725791
SLC4A7	a1	v1	6	1477	248	0.774929
SLIT2	a1	v1	6	4902	635	0.8876
SLIT3	a1	v1	6	1085	216	0.700976
SRGAP1	a1	v1	6	1170	68	1.23568
STUM	a1	v1	6	792	10	1.89873
SV2C	a1	v1	6	522	60	0.939519
SYCP2	a1	v1	6	683	124	0.740999
TAFA1	a1	v1	6	7765	291	1.42625
THSD7A	a1	v1	6	1070	195	0.739349
TMEM108	a1	v1	6	2068	217	0.979091
TSHZ2	a1	v1	6	478	69	0.840579
VWC2L	a1	v1	6	1309	129	1.00635
ARHGEF28	a1	v1	7	2833	49	1.76205
ATP6V0C	a1	v1	7	8176	1242	0.818419
CA10	a1	v1	7	15981	1866	0.932692
CALY	a1	v1	7	3737	621	0.779431
CBFB	a1	v1	7	4594	195	1.37216
CCK	a1	v1	7	1998	295	0.830773
CD81	a1	v1	7	2046	361	0.753398
CDH6	a1	v1	7	1996	225	0.947978
CDH9	a1	v1	7	3169	413	0.884972
CHN2	a1	v1	7	9194	697	1.12027
COL14A1	a1	v1	7	3800	411	0.965942
COL23A1	a1	v1	7	3162	216	1.16551
DNER	a1	v1	7	2231	410	0.735716
DOCK8	a1	v1	7	6656	180	1.56794
DPYD	a1	v1	7	7764	1487	0.717775
EPS8	a1	v1	7	1949	126	1.18944
FAT1	a1	v1	7	1881	339	0.744189
GALNTL6	a1	v1	7	25891	1251	1.31589
GLRA3	a1	v1	7	3546	377	0.973397
GRID2	a1	v1	7	51041	4625	1.04281
HTR4	a1	v1	7	4887	325	1.17716
IL1RAPL2	a1	v1	7	34055	6151	0.743235
KCNMB4	a1	v1	7	4780	762	0.797473
LOC100392984	a1	v1	7	1915	138	1.14229
LOC100393148	a1	v1	7	8543	1297	0.81867
LOC103788721	a1	v1	7	2623	431	0.784321
LOC103788758	a1	v1	7	3962	531	0.87282
LOC103789338	a1	v1	7	10282	1852	0.744437
LOC108590766	a1	v1	7	2632	201	1.11709
LOC108592241	a1	v1	7	7545	147	1.71034
LOC108593203	a1	v1	7	7310	637	1.05978
LOC118143799	a1	v1	7	2923	560	0.717641
LOC118145495	a1	v1	7	4598	835	0.740882
LOC118145773	a1	v1	7	20458	343	1.77557
LOC118148474	a1	v1	7	16727	766	1.33919
LOC118151426	a1	v1	7	2906	323	0.954093
LOC118152341	a1	v1	7	1526	80	1.28046
LOC118154012	a1	v1	7	3043	544	0.747703
LOC118154568	a1	v1	7	5355	969	0.742436
LRMDA	a1	v1	7	3855	233	1.21867
LRRN2	a1	v1	7	4101	459	0.951077
LRRTM4	a1	v1	7	54135	3027	1.25247
NETO2	a1	v1	7	18286	2475	0.868544
NFIB	a1	v1	7	20840	1995	1.01895
OCA2	a1	v1	7	1944	342	0.75467
PCBP3	a1	v1	7	5449	1007	0.733287
PLEKHG1	a1	v1	7	2687	375	0.855236
PPEF1	a1	v1	7	2979	575	0.714403
RAB27B	a1	v1	7	3576	589	0.783282
RASGEF1C	a1	v1	7	12417	1936	0.807111
RASGRF2	a1	v1	7	3568	107	1.52304
RASL10A	a1	v1	7	2853	499	0.757201
RNF182	a1	v1	7	7558	1342	0.750654
ROBO1	a1	v1	7	7506	310	1.38405
RSPO2	a1	v1	7	4404	772	0.75623
SCN3B	a1	v1	7	2556	162	1.19805
SDK2	a1	v1	7	4294	391	1.04069
SERPINE2	a1	v1	7	4245	617	0.837593
SHISA9	a1	v1	7	13297	559	1.37634
SLIT1	a1	v1	7	4864	239	1.3086
STUM	a1	v1	7	3532	26	2.13305
SYNJ2	a1	v1	7	4759	434	1.04003
TAFA1	a1	v1	7	49009	5629	0.939845
TENM1	a1	v1	7	1691	94	1.25502
TLL1	a1	v1	7	7832	1057	0.869798
TMEM108	a1	v1	7	5485	805	0.833381
ARF5	a1	v1	9	245	9	1.43492
ATP6V0C	a1	v1	9	1725	75	1.36173
BMPR1B	a1	v1	9	852	21	1.60822
CALY	a1	v1	9	1111	59	1.27486
CD81	a1	v1	9	638	27	1.37346
CDH13	a1	v1	9	2419	137	1.24692
CDH4	a1	v1	9	518	30	1.23721
CLU	a1	v1	9	2613	120	1.33796
CNTN3	a1	v1	9	707	33	1.33091
CNTN6	a1	v1	9	535	31	1.23699
CSMD2	a1	v1	9	1710	99	1.23736
DOCK10	a1	v1	9	1035	37	1.44674
DPYD	a1	v1	9	547	30	1.26087
DSEL	a1	v1	9	410	8	1.70969
GALNT14	a1	v1	9	486	20	1.38561
GALNT18	a1	v1	9	346	7	1.69398
GNG2	a1	v1	9	235	3	1.89395
GRID2	a1	v1	9	5944	77	1.88759
IGFBP5	a1	v1	9	659	36	1.26258
ITGA6	a1	v1	9	250	8	1.49485
LOC103788758	a1	v1	9	426	23	1.26768
LOC103794084	a1	v1	9	224	13	1.2363
LOC103795688	a1	v1	9	909	56	1.21038
LOC108593203	a1	v1	9	407	20	1.30856
LOC108593251	a1	v1	9	388	7	1.74373
LOC118143181	a1	v1	9	447	11	1.60891
LOC118143799	a1	v1	9	631	27	1.36867
LOC118145773	a1	v1	9	421	24	1.24407
LOC118152395	a1	v1	9	674	39	1.2376
LRMDA	a1	v1	9	1121	52	1.3336
LRRTM4	a1	v1	9	1965	69	1.45451
MEIS3	a1	v1	9	340	14	1.38535
MYO16	a1	v1	9	2115	78	1.43322
PDZD2	a1	v1	9	928	53	1.24327
PRKG1	a1	v1	9	4856	229	1.32644
PTPRT	a1	v1	9	6373	288	1.34495
RASGRF2	a1	v1	9	261	3	1.93952
RASL10A	a1	v1	9	301	15	1.30248
ROBO1	a1	v1	9	820	43	1.28035
SERPINE2	a1	v1	9	838	44	1.27979
SFMBT2	a1	v1	9	624	19	1.51643
SLC9A9	a1	v1	9	889	21	1.62668
SYNJ2	a1	v1	9	230	9	1.40749
VAT1L	a1	v1	9	241	12	1.30284
ZFPM2	a1	v1	9	314	5	1.79796
ABI3BP	a1	v1	10	5873	1722	0.532827
ADRA1B	a1	v1	10	1067	275	0.588832
ARHGAP10	a1	v1	10	3233	1348	0.379916
ARHGEF28	a1	v1	10	2021	41	1.69278
BMP5	a1	v1	10	2889	506	0.756597
C16H8orf34	a1	v1	10	4143	704	0.769742
CADM1	a1	v1	10	6047	2091	0.461186
CALN1	a1	v1	10	5953	1554	0.583285
CALY	a1	v1	10	2796	1090	0.409111
CAMKV	a1	v1	10	990	288	0.536243
CBFB	a1	v1	10	1372	308	0.648803
CBLN2	a1	v1	10	1010	384	0.41999
CD81	a1	v1	10	1413	548	0.411362
CDH13	a1	v1	10	986	386	0.40729
CHL1	a1	v1	10	4460	730	0.786012
CHST1	a1	v1	10	1594	69	1.36364
CRYM	a1	v1	10	923	74	1.09597
DGKG	a1	v1	10	4428	613	0.858747
FXYD6	a1	v1	10	1961	111	1.24715
GALNT18	a1	v1	10	5577	337	1.21877
GPC6	a1	v1	10	2272	943	0.381897
GRID2	a1	v1	10	30259	2349	1.10997
GRM1	a1	v1	10	1315	407	0.509331
GRM8	a1	v1	10	10260	3060	0.525426
GSG1L	a1	v1	10	1909	323	0.771603
HLF	a1	v1	10	2092	686	0.484238
KCNK10	a1	v1	10	1290	529	0.387134
KCTD16	a1	v1	10	10359	3567	0.463015
KCTD8	a1	v1	10	890	255	0.54285
KIRREL3	a1	v1	10	2413	543	0.647757
KLHL1	a1	v1	10	2015	250	0.906335
LMO3	a1	v1	10	4647	1435	0.510321
LOC100408486	a1	v1	10	7370	2468	0.475122
LOC100409913	a1	v1	10	1061	194	0.737914
LOC103789338	a1	v1	10	4963	1961	0.403267
LOC103792829	a1	v1	10	2787	485	0.759395
LOC103794084	a1	v1	10	865	241	0.554999
LOC103795688	a1	v1	10	3192	1203	0.423797
LOC118143181	a1	v1	10	1126	351	0.506231
LOC118143799	a1	v1	10	996	203	0.690763
LRRTM4	a1	v1	10	26015	6420	0.607689
LZTS1	a1	v1	10	901	17	1.72428
MEIS3	a1	v1	10	1463	561	0.416281
NECTIN3	a1	v1	10	2315	777	0.47413
NR4A3	a1	v1	10	988	333	0.472313
NSG2	a1	v1	10	951	115	0.917483
PDZD2	a1	v1	10	2493	763	0.514198
PID1	a1	v1	10	4234	1464	0.46121
PIEZO2	a1	v1	10	1029	232	0.646927
PLCXD3	a1	v1	10	1139	304	0.57365
PRKG1	a1	v1	10	13793	2392	0.760898
PTPRT	a1	v1	10	7187	909	0.897984
QKI	a1	v1	10	2441	625	0.591688
RASGRF2	a1	v1	10	1028	112	0.962775
ROBO1	a1	v1	10	1139	369	0.489497
ROR1	a1	v1	10	2635	525	0.700621
SATB2	a1	v1	10	5150	1997	0.411429
SDK2	a1	v1	10	4930	498	0.995618
SEMA5B	a1	v1	10	881	157	0.749076
SHISA9	a1	v1	10	6443	395	1.21249
SKAP2	a1	v1	10	1043	213	0.689905
SLC16A2	a1	v1	10	1494	325	0.662467
SLIT1	a1	v1	10	1388	116	1.07793
SORCS2	a1	v1	10	1731	727	0.376763
ST6GALNAC3	a1	v1	10	2663	733	0.560267
ST6GALNAC5	a1	v1	10	10007	3470	0.459974
TAFA1	a1	v1	10	3257	809	0.604869
TLL1	a1	v1	10	2435	769	0.500573
TMEM108	a1	v1	10	2907	901	0.50872
TMEM132A	a1	v1	10	1510	469	0.507804
TRPM3	a1	v1	10	11548	2260	0.708398
UST	a1	v1	10	7266	1374	0.723309
VAT1L	a1	v1	10	1070	379	0.450745
ARHGEF28	a1	v1	11	451	9	1.69993
ATP6V0C	a1	v1	11	2446	152	1.20661
CA10	a1	v1	11	1607	78	1.31392
CALY	a1	v1	11	1171	64	1.26238
CAMKV	a1	v1	11	1012	48	1.32394
CBFB	a1	v1	11	1858	112	1.21983
CD81	a1	v1	11	776	36	1.33356
CDH13	a1	v1	11	918	44	1.31939
CDH4	a1	v1	11	666	25	1.42553
CHL1	a1	v1	11	683	45	1.18121
CHN2	a1	v1	11	467	20	1.36829
CHST1	a1	v1	11	953	31	1.48773
CLU	a1	v1	11	4103	213	1.28472
COL14A1	a1	v1	11	665	34	1.29134
CREM	a1	v1	11	1566	99	1.19916
DPY19L2	a1	v1	11	518	26	1.29936
FXYD6	a1	v1	11	723	32	1.35399
GRM1	a1	v1	11	442	26	1.23045
GSG1L	a1	v1	11	3185	165	1.28563
IL1RAPL2	a1	v1	11	481	30	1.20502
KCNT2	a1	v1	11	2406	146	1.21694
KIRREL3	a1	v1	11	1039	28	1.56946
LOC100392984	a1	v1	11	409	9	1.65748
LOC103788544	a1	v1	11	378	10	1.57749
LOC103795688	a1	v1	11	1841	77	1.37856
LOC118144414	a1	v1	11	397	25	1.20085
LOC118145773	a1	v1	11	742	16	1.66628
LOC118153548	a1	v1	11	1000	66	1.18046
MOXD1	a1	v1	11	1091	48	1.35658
NEFL	a1	v1	11	508	17	1.47541
NR4A3	a1	v1	11	871	43	1.30655
NSG2	a1	v1	11	971	50	1.28825
PALLD	a1	v1	11	1018	65	1.19483
PIEZO2	a1	v1	11	428	6	1.85329
PLCH2	a1	v1	11	589	16	1.566
PLCXD3	a1	v1	11	370	25	1.17026
PRKG1	a1	v1	11	7371	396	1.26983
QKI	a1	v1	11	820	51	1.20624
RAB3C	a1	v1	11	2602	178	1.16489
RASGRF2	a1	v1	11	1737	25	1.84186
ROBO1	a1	v1	11	8362	490	1.23211
SHISA9	a1	v1	11	4086	152	1.42945
SLC16A2	a1	v1	11	1241	37	1.52557
SLIT1	a1	v1	11	589	16	1.566
SORCS2	a1	v1	11	1384	64	1.33496
ST6GALNAC3	a1	v1	11	2702	157	1.23579
STUM	a1	v1	11	463	6	1.88743
TAFA1	a1	v1	11	1640	58	1.45142
THSD7A	a1	v1	11	420	29	1.16085
WHRN	a1	v1	11	858	61	1.14816
ZNF462	a1	v1	11	1241	18	1.8385
ZNF804B	a1	v1	11	1494	68	1.34184
C16H8orf34	a1	v2	1	28751	3590	0.903559
CNTNAP4	a1	v2	1	20691	1319	1.19554
COL5A2	a1	v2	1	8910	873	1.00886
GLIS3	a1	v2	1	16740	834	1.30259
GUCY1A1	a1	v2	1	18907	2098	0.954817
IL1RAPL2	a1	v2	1	25295	2207	1.05923
KCNH8	a1	v2	1	13326	197	1.83023
KCNMB2	a1	v2	1	18625	911	1.31058
LMO3	a1	v2	1	18384	1788	1.01207
LOC103788544	a1	v2	1	20462	1292	1.19969
LOC103788721	a1	v2	1	26709	1821	1.16635
LOC108590766	a1	v2	1	19346	2359	0.913863
LOC108593203	a1	v2	1	14400	1290	1.04777
LOC118145773	a1	v2	1	69239	3245	1.32914
LOC118146097	a1	v2	1	14797	1507	0.99206
LOC118146098	a1	v2	1	19483	2085	0.97055
NKAIN3	a1	v2	1	9096	130	1.84491
PLCH1	a1	v2	1	18838	2269	0.9192
PLD5	a1	v2	1	9457	801	1.07212
PLEKHH2	a1	v2	1	13835	1663	0.920087
SLC35F1	a1	v2	1	31221	2928	1.02788
SLC35F4	a1	v2	1	26386	2774	0.978267
ANTXR2	a1	v2	3	2908	617	0.673309
ATP10A	a1	v2	3	2352	356	0.819987
ATP8B1	a1	v2	3	1659	428	0.588403
C1QL3	a1	v2	3	2537	165	1.18684
CDH13	a1	v2	3	1835	303	0.782193
CHL1	a1	v2	3	7652	1017	0.876454
CNTN3	a1	v2	3	11828	2003	0.77123
CNTN6	a1	v2	3	1085	31	1.54407
COL14A1	a1	v2	3	6614	556	1.07539
COL5A2	a1	v2	3	2854	106	1.43015
DGKG	a1	v2	3	1047	215	0.687508
DNAH12	a1	v2	3	1439	146	0.993708
DOCK8	a1	v2	3	1320	270	0.68921
DPF3	a1	v2	3	6055	1670	0.559398
DPYD	a1	v2	3	4683	685	0.834834
EYA4	a1	v2	3	4687	139	1.52788
FAM13A	a1	v2	3	7800	1970	0.597628
FHOD3	a1	v2	3	3563	759	0.671574
GALNTL6	a1	v2	3	39556	4757	0.919879
GLRA3	a1	v2	3	1482	85	1.24143
HTR1E	a1	v2	3	2595	314	0.917208
KCNH7	a1	v2	3	19348	3724	0.715626
KCNH8	a1	v2	3	3935	1185	0.521226
L3MBTL4	a1	v2	3	3797	608	0.795537
LCORL	a1	v2	3	8361	2242	0.571623
LDLRAD3	a1	v2	3	1449	270	0.729705
LOC100386451	a1	v2	3	1308	112	1.06739
LOC100392984	a1	v2	3	2826	31	1.95981
LOC100393148	a1	v2	3	1550	218	0.851875
LOC103788544	a1	v2	3	10294	2597	0.598112
LOC103788720	a1	v2	3	2440	52	1.67139
LOC103788721	a1	v2	3	10898	241	1.65533
LOC103793941	a1	v2	3	1952	529	0.567024
LOC103793954	a1	v2	3	1588	170	0.970402
LOC108588864	a1	v2	3	1965	337	0.765733
LOC108590766	a1	v2	3	1038	42	1.39295
LOC108593203	a1	v2	3	11306	443	1.40691
LOC118145773	a1	v2	3	3990	428	0.969529
LOC118146097	a1	v2	3	3142	182	1.23713
LOC118146098	a1	v2	3	4170	339	1.08994
LOC118146279	a1	v2	3	3999	150	1.42586
LOC118146867	a1	v2	3	1736	416	0.620456
LOC118147356	a1	v2	3	1786	16	2.04776
LOC118148474	a1	v2	3	1209	124	0.989005
LOC118150505	a1	v2	3	2550	455	0.748529
LOC118151426	a1	v2	3	1970	103	1.28163
LOC118152341	a1	v2	3	1513	75	1.30478
LOC118153130	a1	v2	3	2309	549	0.623852
LOC118154568	a1	v2	3	1900	232	0.913266
LOC118154615	a1	v2	3	2271	7	2.51112
MPDZ	a1	v2	3	2318	646	0.554881
NFIB	a1	v2	3	12357	1479	0.921945
NKAIN3	a1	v2	3	2565	43	1.77562
OSBPL3	a1	v2	3	5535	890	0.793728
OTOGL	a1	v2	3	6301	488	1.11099
PARD3	a1	v2	3	2475	565	0.641527
PCBP3	a1	v2	3	2374	112	1.32626
PLCH1	a1	v2	3	7907	1478	0.728337
PLD5	a1	v2	3	1207	135	0.951374
PLEKHH2	a1	v2	3	3045	604	0.70255
PLPP4	a1	v2	3	1382	87	1.20099
PRKAG2	a1	v2	3	6246	1615	0.587429
PRKG1	a1	v2	3	35429	5052	0.845896
RASGEF1C	a1	v2	3	8654	2653	0.51348
RASGRF2	a1	v2	3	2523	275	0.962585
RAVER2	a1	v2	3	959	156	0.788694
RNF182	a1	v2	3	2363	626	0.576889
ROBO1	a1	v2	3	4290	291	1.16856
SCN3B	a1	v2	3	1750	249	0.846839
SDK2	a1	v2	3	1357	299	0.656909
SEMA3A	a1	v2	3	4718	956	0.6933
SKAP2	a1	v2	3	3746	163	1.36138
SPARCL1	a1	v2	3	3415	455	0.875379
STUM	a1	v2	3	960	22	1.63985
SYCP2	a1	v2	3	1038	271	0.583228
SYNJ2	a1	v2	3	1623	180	0.955046
SYNPR	a1	v2	3	946	16	1.77177
TAFA1	a1	v2	3	13339	2495	0.728053
TENM3	a1	v2	3	3821	908	0.624091
THSD7A	a1	v2	3	5068	564	0.953558
TMEFF2	a1	v2	3	8319	1377	0.781137
TMEM200A	a1	v2	3	1257	35	1.55527
TRPS1	a1	v2	3	963	173	0.74558
ZEB2	a1	v2	3	10052	2402	0.621679
ZFHX3	a1	v2	3	1437	275	0.718124
ZFPM2	a1	v2	3	1002	240	0.620656
ARHGEF28	a1	v2	4	645	42	1.18631
BMP5	a1	v2	4	461	46	1.00094
DPY19L2	a1	v2	4	781	136	0.759112
LHFPL2	a1	v2	4	443	71	0.795145
LOC103788758	a1	v2	4	837	129	0.812136
LOC118147356	a1	v2	4	1232	39	1.49955
LOC118152992	a1	v2	4	1268	197	0.808653
LOC118153007	a1	v2	4	768	95	0.907638
LOC118154012	a1	v2	4	3055	531	0.759917
LRMDA	a1	v2	4	651	67	0.987506
PLCH1	a1	v2	4	503	46	1.03881
PREX1	a1	v2	4	769	109	0.8485
RAVER2	a1	v2	4	489	67	0.863234
ROR2	a1	v2	4	614	36	1.23187
STUM	a1	v2	4	1109	167	0.822215
TSHZ2	a1	v2	4	3469	458	0.879339
WDR49	a1	v2	4	614	98	0.796942
ADAMTS3	a1	v2	5	2370	82	1.46093
ARHGEF28	a1	v2	5	1456	45	1.50995
C16H8orf34	a1	v2	5	4897	537	0.959956
CBFB	a1	v2	5	2653	340	0.892258
CDH13	a1	v2	5	21976	3246	0.8306
CDH4	a1	v2	5	2799	141	1.29778
DAB1	a1	v2	5	7308	1146	0.804614
DGKG	a1	v2	5	10323	853	1.08286
ITGA6	a1	v2	5	1793	241	0.871563
LOC103788544	a1	v2	5	5934	806	0.867013
LOC103794084	a1	v2	5	2238	325	0.837977
LOC108590766	a1	v2	5	1379	148	0.969303
LOC118143181	a1	v2	5	2593	411	0.799961
LOC118145773	a1	v2	5	8932	752	1.07473
LOC118152128	a1	v2	5	1947	263	0.86941
LOC118154012	a1	v2	5	4757	741	0.807515
LOC118154568	a1	v2	5	3735	448	0.921013
LZTS1	a1	v2	5	2180	256	0.930217
MDGA1	a1	v2	5	1620	241	0.827498
NR4A3	a1	v2	5	1511	114	1.12236
PLPP4	a1	v2	5	1324	135	0.991554
RASGRF2	a1	v2	5	5912	487	1.08421
ROBO1	a1	v2	5	30340	380	1.90223
SASH1	a1	v2	5	5014	615	0.911309
SERPINE2	a1	v2	5	6866	925	0.870562
SLC16A2	a1	v2	5	2102	324	0.812088
SYNPR	a1	v2	5	2031	178	1.05729
SYT17	a1	v2	5	2546	202	1.10051
TAFA1	a1	v2	5	17346	1351	1.10854
TLL1	a1	v2	5	2014	160	1.09994
TMEM108	a1	v2	5	14509	1855	0.893294
ADRA1A	a1	v2	6	592	28	1.32516
ANTXR2	a1	v2	6	863	21	1.61379
BCL11B	a1	v2	6	1046	106	0.994226
CDH4	a1	v2	6	442	9	1.69118
CNTN6	a1	v2	6	741	38	1.29003
COL5A1	a1	v2	6	508	45	1.05265
CUX2	a1	v2	6	2672	114	1.36993
DNAH12	a1	v2	6	905	49	1.26645
FXYD6	a1	v2	6	2062	212	0.987953
GLRA3	a1	v2	6	1790	105	1.23166
GNG4	a1	v2	6	1421	102	1.14399
GPC6	a1	v2	6	5106	385	1.12262
GRM1	a1	v2	6	1563	69	1.35511
HS6ST3	a1	v2	6	19462	835	1.3675
ITGA6	a1	v2	6	536	55	0.988802
KCND2	a1	v2	6	8469	980	0.936606
L3MBTL4	a1	v2	6	567	42	1.13033
LOC100392984	a1	v2	6	621	31	1.30173
LOC100393148	a1	v2	6	1163	81	1.15709
LOC103788360	a1	v2	6	850	97	0.942647
LOC103788544	a1	v2	6	707	28	1.40226
LOC103789822	a1	v2	6	1103	136	0.909037
LOC103793609	a1	v2	6	1669	4	2.6204
LOC108590766	a1	v2	6	1337	26	1.71116
LOC118145696	a1	v2	6	1299	147	0.946292
LOC118145773	a1	v2	6	3994	473	0.926547
LOC118146097	a1	v2	6	1395	51	1.437
LOC118146098	a1	v2	6	1667	71	1.37068
LOC118153548	a1	v2	6	684	60	1.0569
LRRTM4	a1	v2	6	14462	1317	1.04064
LUZP2	a1	v2	6	8781	406	1.33502
MGAT4C	a1	v2	6	8312	325	1.40782
NFIA	a1	v2	6	1821	134	1.13321
NFIB	a1	v2	6	1439	163	0.945873
NNAT	a1	v2	6	763	96	0.900253
PLAAT3	a1	v2	6	526	65	0.908072
PLS3	a1	v2	6	1268	107	1.07374
PRDM8	a1	v2	6	1565	61	1.40918
PRKCQ	a1	v2	6	1921	15	2.10744
RAB3C	a1	v2	6	2985	380	0.895161
RXFP1	a1	v2	6	700	53	1.12082
SCN3B	a1	v2	6	1042	109	0.980441
SEZ6	a1	v2	6	427	29	1.16803
SHISA9	a1	v2	6	7140	750	0.978637
SLC39A11	a1	v2	6	1436	160	0.953034
SLC4A7	a1	v2	6	1477	127	1.06558
SLIT2	a1	v2	6	4902	553	0.947648
SRGAP1	a1	v2	6	1170	79	1.17056
STUM	a1	v2	6	792	27	1.46736
SYCP2	a1	v2	6	683	64	1.02824
TAFA1	a1	v2	6	7765	413	1.27419
TLL1	a1	v2	6	1371	141	0.987818
TMEM108	a1	v2	6	2068	185	1.04838
TSHZ2	a1	v2	6	478	36	1.12313
VWC2L	a1	v2	6	1309	78	1.22485
ARHGEF28	a1	v2	7	2833	31	1.96088
CBFB	a1	v2	7	4594	429	1.02973
CDH9	a1	v2	7	3169	574	0.74201
CHN2	a1	v2	7	9194	1804	0.707268
COL23A1	a1	v2	7	3162	422	0.874649
DOCK8	a1	v2	7	6656	852	0.892774
EYA4	a1	v2	7	8156	1519	0.729919
GALNTL6	a1	v2	7	25891	3894	0.822753
LOC100392984	a1	v2	7	1915	67	1.45609
LOC103788721	a1	v2	7	2623	413	0.802848
LOC103788758	a1	v2	7	3962	609	0.813297
LOC103789338	a1	v2	7	10282	1754	0.768048
LOC108590766	a1	v2	7	2632	353	0.872511
LOC108592241	a1	v2	7	7545	556	1.13258
LOC108593203	a1	v2	7	7310	821	0.949574
LOC118145773	a1	v2	7	20458	348	1.76928
LOC118146097	a1	v2	7	1983	392	0.704037
LOC118148474	a1	v2	7	16727	3085	0.734163
LOC118151426	a1	v2	7	2906	541	0.730098
LOC118152341	a1	v2	7	1526	201	0.880358
LOC118154012	a1	v2	7	3043	495	0.788697
LOC118154568	a1	v2	7	5355	941	0.75517
LRMDA	a1	v2	7	3855	689	0.747805
LRRTM4	a1	v2	7	54135	7781	0.842443
NFIA	a1	v2	7	2607	271	0.983172
NFIB	a1	v2	7	20840	3095	0.828237
QKI	a1	v2	7	4136	622	0.82279
RASGRF2	a1	v2	7	3568	69	1.71358
ROBO1	a1	v2	7	7506	104	1.85838
SCN3B	a1	v2	7	2556	429	0.775104
SDK2	a1	v2	7	4294	784	0.738546
SHISA9	a1	v2	7	13297	1737	0.883954
SLIT1	a1	v2	7	4864	825	0.77054
STUM	a1	v2	7	3532	129	1.43743
TENM1	a1	v2	7	1691	136	1.0946
ABI3BP	a1	v2	9	965	144	0.826165
COL21A1	a1	v2	9	509	61	0.921388
GALNT14	a1	v2	9	486	60	0.908485
GRIK1	a1	v2	9	431	41	1.02169
HTR2C	a1	v2	9	1792	183	0.990887
LOC108593203	a1	v2	9	407	45	0.956382
LOC118152395	a1	v2	9	674	97	0.841888
MYO16	a1	v2	9	2115	258	0.913691
ZFPM2	a1	v2	9	314	51	0.789359
ARHGEF28	a1	v2	10	2021	27	1.8742
BMP5	a1	v2	10	2889	530	0.736472
CALN1	a1	v2	10	5953	736	0.907858
CDH4	a1	v2	10	3655	580	0.799459
FXYD6	a1	v2	10	1961	268	0.864343
GALNT18	a1	v2	10	5577	963	0.762774
GSG1L	a1	v2	10	1909	300	0.803685
KLHL1	a1	v2	10	2015	307	0.817137
LOC103789338	a1	v2	10	4963	903	0.740057
LOC103792829	a1	v2	10	2787	394	0.849641
LOC118146097	a1	v2	10	963	148	0.813365
LZTS1	a1	v2	10	901	168	0.729416
NR4A3	a1	v2	10	988	120	0.915576
PIEZO2	a1	v2	10	1029	89	1.06303
RASGRF2	a1	v2	10	1028	185	0.744821
ROR1	a1	v2	10	2635	399	0.819808
SHISA9	a1	v2	10	6443	1014	0.80305
SKAP2	a1	v2	10	1043	162	0.808769
SLIT1	a1	v2	10	1388	232	0.776901
ARHGEF28	a1	v2	11	451	30	1.17706
CA10	a1	v2	11	1607	123	1.11611
CBFB	a1	v2	11	1858	146	1.10469
CDH4	a1	v2	11	666	30	1.34635
CHN2	a1	v2	11	467	40	1.06726
GALNTL6	a1	v2	11	8509	658	1.11165
GRM1	a1	v2	11	442	32	1.14027
LOC103788544	a1	v2	11	378	17	1.34704
LOC118145773	a1	v2	11	742	55	1.13004
NR4A3	a1	v2	11	871	44	1.29657
PIEZO2	a1	v2	11	428	11	1.59005
RASGRF2	a1	v2	11	1737	125	1.14289
LOC118143124	m1	a1	1	13897	2659	0.718203
PTCHD4	m1	a1	1	36953	6209	0.774628
SPOCK3	m1	a1	1	154751	23936	0.810582
THEMIS	m1	a1	1	18590	1783	1.01813
CDH11	m1	a1	3	5453	1145	0.67783
LMO3	m1	a1	3	9305	2167	0.632857
NFIA	m1	a1	3	1276	174	0.865301
PDZRN4	m1	a1	3	1803	105	1.23481
SPOCK3	m1	a1	3	2120	410	0.713552
THEMIS	m1	a1	3	1485	142	1.01944
ZFPM2	m1	a1	3	4688	1002	0.67012
GRIK4	m1	a1	4	1413	292	0.684759
LMO3	m1	a1	4	1927	195	0.994847
NRP1	m1	a1	4	591	89	0.822197
PARD3	m1	a1	4	3691	1160	0.502686
PBX3	m1	a1	4	981	275	0.552336
ALK	m1	a1	5	3568	343	1.01713
NRP1	m1	a1	5	5857	716	0.912762
SPOCK3	m1	a1	5	9508	1134	0.923476
CDH11	m1	a1	6	1957	520	0.575587
DPP4	m1	a1	6	485	122	0.599382
KBTBD12	m1	a1	6	1038	275	0.576865
LOC103791740	m1	a1	6	1883	254	0.870017
LOC103793760	m1	a1	6	771	223	0.53875
PBX3	m1	a1	6	3075	551	0.746694
POU6F2	m1	a1	6	12302	4205	0.46621
SDK1	m1	a1	6	1686	308	0.738307
THEMIS	m1	a1	6	1621	522	0.492113
TOX	m1	a1	6	5110	1231	0.618163
USH1C	m1	a1	6	1586	243	0.814697
ADRA1B	m1	a1	7	2825	530	0.726743
LMO3	m1	a1	7	12472	1847	0.829469
NRP1	m1	a1	7	6019	1103	0.736949
PDZRN4	m1	a1	7	3795	614	0.791043
THEMIS	m1	a1	7	9678	1449	0.824717
THSD4	m1	a1	7	4428	599	0.868781
ABI3BP	m1	a1	8	1905	166	1.05979
CNTN6	m1	a1	8	2379	188	1.10224
DGKG	m1	a1	8	4875	425	1.05959
FAM13A	m1	a1	8	1152	119	0.985906
GRIN3A	m1	a1	8	1123	87	1.11086
LOC100393148	m1	a1	8	636	54	1.07106
LOC100408486	m1	a1	8	19477	1952	0.999042
LOC103793760	m1	a1	8	3243	224	1.1607
LOC118143124	m1	a1	8	8591	846	1.00667
LTBP1	m1	a1	8	2780	159	1.24265
OSBPL3	m1	a1	8	4321	398	1.0357
P3H2	m1	a1	8	5430	502	1.0341
PIEZO2	m1	a1	8	3698	175	1.32493
RNF182	m1	a1	8	631	22	1.45761
ROBO1	m1	a1	8	36881	3665	1.00273
SCN9A	m1	a1	8	3156	319	0.995346
SEMA3C	m1	a1	8	1652	42	1.59476
SGCG	m1	a1	8	629	47	1.12655
SPOCK3	m1	a1	8	4800	250	1.2833
SV2C	m1	a1	8	4559	300	1.18175
THSD4	m1	a1	8	3584	333	1.03192
ZNF385D	m1	a1	8	1727	62	1.4449
B4GALNT3	m1	a1	9	723	113	0.80606
CNTNAP4	m1	a1	9	1134	185	0.787441
GRIK1	m1	a1	9	2471	431	0.758395
KBTBD12	m1	a1	9	634	118	0.730207
LOC118143124	m1	a1	9	585	77	0.880665
PDZRN4	m1	a1	9	1468	208	0.848663
RAI14	m1	a1	9	557	104	0.728822
SEMA3C	m1	a1	9	527	77	0.83532
UNC13C	m1	a1	9	1964	293	0.826274
DDR2	m1	a1	10	5603	712	0.895941
ALK	m1	a1	11	677	60	1.05244
SPOCK3	m1	a1	11	2098	231	0.958194
COL27A1	m1	par	1	10161	1479	0.836968
LOC103793760	m1	par	1	33927	4167	0.910722
LOC118145773	m1	par	1	56951	6363	0.951839
SASH1	m1	par	1	13116	1625	0.906948
SCN9A	m1	par	1	35139	2720	1.11122
SEMA3A	m1	par	1	16647	2056	0.908313
SGCG	m1	par	1	27017	3458	0.892812
ANTXR2	m1	par	3	3194	708	0.654302
ATP8B1	m1	par	3	2939	485	0.782458
COL14A1	m1	par	3	5388	1294	0.619493
DACH1	m1	par	3	1722	264	0.814429
FHOD3	m1	par	3	9504	2266	0.622647
GALNTL6	m1	par	3	32261	9128	0.548302
L3MBTL4	m1	par	3	7236	1663	0.638606
LDLRAD3	m1	par	3	2455	637	0.585912
LOC108593203	m1	par	3	16864	3866	0.639699
LOC118146097	m1	par	3	2876	553	0.716064
LOC118146098	m1	par	3	3570	836	0.630462
LOC118146279	m1	par	3	4720	548	0.935161
LOC118147356	m1	par	3	1570	426	0.56649
LOC118148474	m1	par	3	1412	385	0.564374
NFIA	m1	par	3	1276	211	0.781568
NFIB	m1	par	3	12018	3293	0.56224
PARD3	m1	par	3	6018	1025	0.768728
PCBP3	m1	par	3	2820	341	0.917495
RHOBTB1	m1	par	3	3464	626	0.743004
ST3GAL1	m1	par	3	1767	477	0.568718
THEMIS	m1	par	3	1485	256	0.763486
ZFHX3	m1	par	3	2000	538	0.570248
ZFPM2	m1	par	3	4688	1270	0.567184
LMO3	m1	par	4	1927	185	1.01771
UNC13C	m1	par	4	1214	216	0.749765
LMO3	m1	par	5	13491	1264	1.0283
SGCG	m1	par	5	4495	400	1.05067
ANTXR2	m1	par	6	647	31	1.31954
DPP4	m1	par	6	485	12	1.60656
PRDM8	m1	par	6	1441	87	1.21914
SCN9A	m1	par	6	791	51	1.19061
SDK1	m1	par	6	1686	83	1.30778
UNC13C	m1	par	6	898	51	1.24571
LMO3	m1	par	7	12472	1743	0.854639
ABI3BP	m1	par	8	1905	35	1.73583
CNTN6	m1	par	8	2379	43	1.74293
COL23A1	m1	par	8	1109	37	1.47673
GRIK3	m1	par	8	2787	114	1.38823
GRIN3A	m1	par	8	1123	40	1.44832
HS6ST3	m1	par	8	9829	388	1.40368
IL1RAP	m1	par	8	2348	97	1.38393
L3MBTL4	m1	par	8	2161	84	1.41038
LOC100408486	m1	par	8	19477	594	1.51574
LTBP1	m1	par	8	2780	114	1.38714
NFIA	m1	par	8	2657	89	1.475
NRP1	m1	par	8	2740	117	1.36956
P3H2	m1	par	8	5430	142	1.58251
PIEZO2	m1	par	8	3698	111	1.52264
PRDM8	m1	par	8	869	28	1.49186
SEMA3C	m1	par	8	1652	16	2.01389
SGCG	m1	par	8	629	14	1.65252
VWC2	m1	par	8	835	5	2.22272
ZNF385D	m1	par	8	1727	37	1.66909
BMP5	m1	par	9	533	68	0.894218
GRIK1	m1	par	9	2471	300	0.915751
PDZRN4	m1	par	9	1468	81	1.25824
BMP5	m1	par	10	9500	552	1.23578
DDR2	m1	par	10	5603	219	1.40798
SEMA5A	m1	par	10	3280	214	1.18546
UTRN	m1	par	10	6790	411	1.21803
ALK	m1	par	11	677	53	1.10631
ANTXR2	m1	pfc	1	25765	14853	0.239216
ANXA5	m1	pfc	1	21155	9964	0.326979
BMPR1B	m1	pfc	1	21727	13934	0.192924
CFAP299	m1	pfc	1	28575	22442	0.104925
COL24A1	m1	pfc	1	15084	9759	0.189111
COL27A1	m1	pfc	1	10161	5657	0.25435
ENTPD1	m1	pfc	1	22254	15625	0.153588
GRAMD1C	m1	pfc	1	10401	8668	0.0791562
HS3ST4	m1	pfc	1	61239	14043	0.639568
IL1RAPL2	m1	pfc	1	29780	29036	0.0109879
LOC103788360	m1	pfc	1	12587	12207	0.0133133
LOC103793760	m1	pfc	1	33927	7419	0.6602
LOC118143124	m1	pfc	1	13897	4299	0.509554
MSRB3	m1	pfc	1	29285	28629	0.00983905
PBX3	m1	pfc	1	11212	6443	0.240595
PCDH11X	m1	pfc	1	34401	29410	0.068076
PDE3A	m1	pfc	1	13625	11818	0.0617925
PLCXD3	m1	pfc	1	35477	28830	0.0901022
PTCHD4	m1	pfc	1	36953	32747	0.0524782
RHBDL3	m1	pfc	1	31610	17278	0.262331
SCN1B	m1	pfc	1	16462	14289	0.0614808
SCN9A	m1	pfc	1	35139	10907	0.508084
SEMA3A	m1	pfc	1	16647	8978	0.268156
SGCG	m1	pfc	1	27017	16154	0.223357
SHISA6	m1	pfc	1	21827	19427	0.0505883
SLC35F4	m1	pfc	1	12397	8607	0.158465
THEMIS	m1	pfc	1	18590	15981	0.0656754
TRPC3	m1	pfc	1	13551	8418	0.206762
USH1C	m1	pfc	1	20498	7350	0.445424
ADARB2	m1	pfc	3	1275	1000	0.10551
ANK1	m1	pfc	3	1365	1034	0.120612
COL27A1	m1	pfc	3	2195	2058	0.0279892
DLC1	m1	pfc	3	1595	2091	-0.117593
DPP4	m1	pfc	3	1448	1534	-0.0250568
ENTPD1	m1	pfc	3	3026	2174	0.143609
GRAMD1C	m1	pfc	3	2889	3914	-0.131873
HPSE2	m1	pfc	3	5817	6346	-0.037801
HS3ST4	m1	pfc	3	21584	31864	-0.169168
KCNH8	m1	pfc	3	1612	1917	-0.0752571
KLF12	m1	pfc	3	11251	15998	-0.152875
LOC103788360	m1	pfc	3	2238	1269	0.246398
PCDH7	m1	pfc	3	22254	30749	-0.140423
PDZRN4	m1	pfc	3	1803	1126	0.204457
PIK3R3	m1	pfc	3	2869	2797	0.0110381
RHBDL3	m1	pfc	3	4248	3679	0.0624547
SGCG	m1	pfc	3	7183	8107	-0.0525543
SPON1	m1	pfc	3	2092	3063	-0.165585
ST8SIA1	m1	pfc	3	3224	4530	-0.147703
TRPC3	m1	pfc	3	2235	2917	-0.115659
ANK1	m1	pfc	4	506	838	-0.219094
HCRTR2	m1	pfc	4	674	1040	-0.188373
LOC103788360	m1	pfc	4	831	1324	-0.202287
PBX3	m1	pfc	4	981	610	0.206339
TMEM163	m1	pfc	4	492	606	-0.0905075
TSHZ1	m1	pfc	4	455	753	-0.218784
LOC108587756	m1	pfc	5	2946	2020	0.163881
PBX3	m1	pfc	5	5211	2090	0.396775
PLCXD3	m1	pfc	5	6762	4132	0.213915
PTCHD4	m1	pfc	5	5583	2831	0.294928
RHBDL3	m1	pfc	5	5008	2766	0.257812
SGCG	m1	pfc	5	4495	1377	0.513796
ANTXR2	m1	pfc	6	647	39	1.21984
DPP4	m1	pfc	6	485	201	0.382546
DRD2	m1	pfc	6	957	391	0.388735
HPSE2	m1	pfc	6	4140	1647	0.400307
KLF12	m1	pfc	6	3001	1059	0.45237
LOC103788360	m1	pfc	6	526	48	1.03974
LOC103793760	m1	pfc	6	771	84	0.962775
PBX3	m1	pfc	6	3075	501	0.788007
PRDM8	m1	pfc	6	1441	583	0.392995
PTCHD4	m1	pfc	6	533	128	0.619517
SCN9A	m1	pfc	6	791	114	0.841272
UNC13C	m1	pfc	6	898	316	0.453589
ZMAT4	m1	pfc	6	2774	784	0.54879
ZNF385D	m1	pfc	6	2700	1072	0.401169
ANK1	m1	pfc	7	5039	5878	-0.0668852
ANTXR2	m1	pfc	7	2463	2634	-0.0291514
DOCK10	m1	pfc	7	4821	6044	-0.0981873
LOC103793760	m1	pfc	7	3857	5026	-0.114973
RHBDL3	m1	pfc	7	8671	10538	-0.084689
SHISA6	m1	pfc	7	5135	6300	-0.0888001
ANK1	m1	pfc	8	610	175	0.542292
BMPER	m1	pfc	8	1396	601	0.366011
BMPR1B	m1	pfc	8	1908	966	0.295601
CDH12	m1	pfc	8	30173	22416	0.12906
DPY19L1	m1	pfc	8	2278	1968	0.0635286
DPY19L2	m1	pfc	8	1018	604	0.226711
ERG	m1	pfc	8	1462	1015	0.158481
HTR2C	m1	pfc	8	1012	198	0.708515
KIAA1217	m1	pfc	8	4195	3145	0.125111
KITLG	m1	pfc	8	723	537	0.129164
LOC103793760	m1	pfc	8	3243	3259	-0.00213741
LOC118143124	m1	pfc	8	8591	3143	0.436699
LOC118152992	m1	pfc	8	919	853	0.0323665
LRMDA	m1	pfc	8	5971	4480	0.124769
MKX	m1	pfc	8	1032	1115	-0.0335952
PCDH11X	m1	pfc	8	7026	7524	-0.0297406
PCP4	m1	pfc	8	1489	1499	-0.00290694
PDE3A	m1	pfc	8	916	1019	-0.0462787
PDE7B	m1	pfc	8	1595	1132	0.148914
PDZRN4	m1	pfc	8	4470	4931	-0.0426275
RELN	m1	pfc	8	2793	580	0.682643
RNF182	m1	pfc	8	631	485	0.114288
SCN1B	m1	pfc	8	780	921	-0.072165
SHISA6	m1	pfc	8	3197	1942	0.216493
SNCG	m1	pfc	8	1688	1635	0.0138547
SPOCK3	m1	pfc	8	4800	2209	0.337046
SYT2	m1	pfc	8	2779	1711	0.210639
THEMIS	m1	pfc	8	2117	1604	0.120516
THSD4	m1	pfc	8	3584	2163	0.219311
WLS	m1	pfc	8	1990	1385	0.157403
LOC118143124	m1	pfc	9	585	578	0.00522803
LRMDA	m1	pfc	9	2312	1380	0.224109
PDZRN4	m1	pfc	9	1468	595	0.392209
SEMA3E	m1	pfc	9	1631	1103	0.169878
SLC35F4	m1	pfc	9	749	591	0.102894
ADAMTS19	m1	pfc	10	4003	2157	0.268535
CCDC3	m1	pfc	10	2246	1050	0.33022
CDH12	m1	pfc	10	54984	33209	0.218981
DDR2	m1	pfc	10	5603	1071	0.718631
DPP4	m1	pfc	10	2346	1338	0.243872
EEPD1	m1	pfc	10	2315	1491	0.191073
LHFPL6	m1	pfc	10	19213	8156	0.372118
LOC100409913	m1	pfc	10	2136	718	0.473477
LOC108593251	m1	pfc	10	3878	2088	0.268877
LOC118143124	m1	pfc	10	2334	505	0.664809
LRMDA	m1	pfc	10	13782	2383	0.762188
MAML3	m1	pfc	10	3731	1630	0.359638
NHSL2	m1	pfc	10	4401	2743	0.205326
PRDM8	m1	pfc	10	5418	2540	0.329005
PTCHD4	m1	pfc	10	4170	2672	0.1933
RHBDL3	m1	pfc	10	3555	1434	0.39429
TMEM163	m1	pfc	10	6653	3534	0.274751
UNC13C	m1	pfc	10	4699	1321	0.551103
ZNF804A	m1	pfc	10	12544	7737	0.209863
ANXA4	m1	pfc	11	1741	1334	0.115643
CCDC3	m1	pfc	11	621	579	0.030413
MME	m1	pfc	11	1870	1613	0.0642072
RHBDL3	m1	pfc	11	1192	1111	0.0305622
NFIA	m1	s1	3	1276	165	0.888367
PDZRN4	m1	s1	3	1803	295	0.786174
THEMIS	m1	s1	3	1485	207	0.855756
ABI3BP	m1	s1	8	1905	109	1.24247
COL21A1	m1	s1	8	1766	141	1.09777
GRIN3A	m1	s1	8	1123	90	1.09614
LTBP1	m1	s1	8	2780	232	1.07856
OSBPL3	m1	s1	8	4321	255	1.22904
SEMA3C	m1	s1	8	1652	87	1.27849
VWC2	m1	s1	8	835	52	1.20568
ZNF385D	m1	s1	8	1727	102	1.22869
PDZRN4	m1	s1	9	1468	162	0.957211
ALK	m1	s1	11	677	109	0.793162
ANXA5	m1	temp	1	21155	5765	0.564614
BMPER	m1	temp	1	29928	6443	0.66699
CFAP299	m1	temp	1	28575	6372	0.65171
COL24A1	m1	temp	1	15084	3253	0.666232
COL27A1	m1	temp	1	10161	1724	0.770399
COL4A2	m1	temp	1	16842	5691	0.471205
DLC1	m1	temp	1	30959	7789	0.599305
ENTPD1	m1	temp	1	22254	2829	0.895775
FOXP2	m1	temp	1	12227	3921	0.493923
HS3ST4	m1	temp	1	61239	11312	0.733489
HTR1F	m1	temp	1	48353	14573	0.520874
LOC103793760	m1	temp	1	33927	3319	1.00954
LOC118143124	m1	temp	1	13897	761	1.26154
MSRB3	m1	temp	1	29285	9805	0.475198
PBX3	m1	temp	1	11212	2360	0.676771
PTCHD4	m1	temp	1	36953	2339	1.19862
RHBDL3	m1	temp	1	31610	4158	0.88094
RNF144B	m1	temp	1	12420	2904	0.631125
SCN9A	m1	temp	1	35139	4212	0.921301
SGCG	m1	temp	1	27017	5142	0.720505
SHISA6	m1	temp	1	21827	5403	0.606359
SPOCK3	m1	temp	1	154751	33917	0.659216
SPON1	m1	temp	1	12291	3819	0.507638
ST8SIA1	m1	temp	1	23500	6894	0.532597
THEMIS	m1	temp	1	18590	2758	0.828685
TRPC3	m1	temp	1	13551	3474	0.591142
USH1C	m1	temp	1	20498	2833	0.859465
VIPR2	m1	temp	1	12792	4071	0.497237
ANK1	m1	temp	3	1365	199	0.83628
ANO4	m1	temp	3	3468	1766	0.293088
COL27A1	m1	temp	3	2195	847	0.413551
DACH1	m1	temp	3	1722	1175	0.165995
DPP4	m1	temp	3	1448	563	0.41026
ENTPD1	m1	temp	3	3026	1333	0.356039
EPB41	m1	temp	3	8426	5412	0.192264
HPSE2	m1	temp	3	5817	3378	0.236039
ITPR2	m1	temp	3	3948	1652	0.378367
NFIA	m1	temp	3	1276	528	0.383217
PDZRN4	m1	temp	3	1803	312	0.761841
RHBDL3	m1	temp	3	4248	1600	0.424065
RNF144B	m1	temp	3	4244	2632	0.207489
TBC1D4	m1	temp	3	1499	1060	0.150496
THEMIS	m1	temp	3	1485	483	0.487779
ANK1	m1	temp	4	506	197	0.409684
DPP4	m1	temp	4	612	322	0.278896
LMO3	m1	temp	4	1927	774	0.396141
LOC103788360	m1	temp	4	831	481	0.237456
LOC118151426	m1	temp	4	398	228	0.241948
NNAT	m1	temp	4	513	252	0.308717
PBX3	m1	temp	4	981	281	0.542963
SPHKAP	m1	temp	4	1081	628	0.235866
THEMIS	m1	temp	4	1138	631	0.256113
TMEM163	m1	temp	4	492	263	0.272009
TSHZ1	m1	temp	4	455	269	0.228259
VIPR2	m1	temp	4	558	279	0.30103
ZNF804B	m1	temp	4	13907	8066	0.236575
ALK	m1	temp	5	3568	490	0.862229
BMP5	m1	temp	5	4711	779	0.781576
CLMP	m1	temp	5	10849	2461	0.644278
CPLX2	m1	temp	5	3057	925	0.519154
ENTPD1	m1	temp	5	8424	2029	0.618236
LOC103795486	m1	temp	5	7251	2278	0.502844
LOC108587756	m1	temp	5	2946	555	0.72494
PBX3	m1	temp	5	5211	1486	0.544902
PTCHD4	m1	temp	5	5583	1090	0.709441
RHBDL3	m1	temp	5	5008	1230	0.609759
RNF144B	m1	temp	5	2241	551	0.60929
SGCG	m1	temp	5	4495	1116	0.605066
SPOCK3	m1	temp	5	9508	1602	0.773427
SYNPO2	m1	temp	5	4025	1192	0.52849
BTC	m1	temp	6	782	627	0.0959392
CNTN5	m1	temp	6	32985	33190	-0.00269076
DPP4	m1	temp	6	485	293	0.218874
DRD2	m1	temp	6	957	927	0.0138322
ENTPD1	m1	temp	6	940	623	0.17864
EPB41	m1	temp	6	2417	2220	0.0369237
ESRRG	m1	temp	6	9771	9668	0.00460237
HPSE2	m1	temp	6	4140	2141	0.286384
IL1RAPL2	m1	temp	6	7856	2961	0.423763
KBTBD12	m1	temp	6	1038	685	0.180507
LOC100386406	m1	temp	6	4774	4813	-0.00353345
LOC103791740	m1	temp	6	1883	1064	0.247909
LOC103793760	m1	temp	6	771	600	0.108903
LOC118146732	m1	temp	6	1705	801	0.328092
MYO5C	m1	temp	6	1131	1162	-0.0117435
NEFL	m1	temp	6	518	426	0.0849202
PBX3	m1	temp	6	3075	619	0.696154
POU6F2	m1	temp	6	12302	5498	0.349771
PTCHD4	m1	temp	6	533	416	0.107634
SCN1B	m1	temp	6	713	697	0.00985675
SCN9A	m1	temp	6	791	610	0.112847
SDK1	m1	temp	6	1686	919	0.263542
TOX	m1	temp	6	5110	2316	0.343682
TSHZ1	m1	temp	6	525	462	0.0555173
USH1C	m1	temp	6	1586	274	0.762553
UST	m1	temp	6	2042	2142	-0.0207637
ZMAT4	m1	temp	6	2774	1705	0.211382
ANK1	m1	temp	7	5039	1311	0.584742
CCBE1	m1	temp	7	8207	2557	0.506454
LOC108587756	m1	temp	7	3307	1186	0.44535
RHBDL3	m1	temp	7	8671	1399	0.792251
RNF144B	m1	temp	7	2703	951	0.453666
SHISA6	m1	temp	7	5135	1480	0.540279
SPOCK3	m1	temp	7	6299	2203	0.456257
TBC1D4	m1	temp	7	4505	1857	0.384883
THEMIS	m1	temp	7	9678	2979	0.511715
ABI3BP	m1	temp	8	1905	276	0.838986
ANK1	m1	temp	8	610	21	1.46311
BMPER	m1	temp	8	1396	365	0.582593
CDH12	m1	temp	8	30173	5718	0.722374
CFAP299	m1	temp	8	3243	911	0.551429
COL21A1	m1	temp	8	1766	224	0.896743
DPY19L1	m1	temp	8	2278	613	0.570093
DPY19L2	m1	temp	8	1018	260	0.592774
ENTPD1	m1	temp	8	921	120	0.885078
EPB41	m1	temp	8	3437	297	1.06342
FHOD3	m1	temp	8	3774	1002	0.575934
GRIN3A	m1	temp	8	1123	199	0.751527
KIAA1217	m1	temp	8	4195	865	0.685716
LOC103793760	m1	temp	8	3243	323	1.00174
LOC118143124	m1	temp	8	8591	543	1.19924
LTBP1	m1	temp	8	2780	544	0.708446
OSBPL3	m1	temp	8	4321	943	0.661073
P3H2	m1	temp	8	5430	1128	0.682491
PCDH11X	m1	temp	8	7026	1716	0.612191
PIEZO2	m1	temp	8	3698	823	0.652567
RELN	m1	temp	8	2793	257	1.03614
RHOBTB1	m1	temp	8	1135	206	0.741129
RNF182	m1	temp	8	631	116	0.735571
SCN1B	m1	temp	8	780	200	0.591065
SCN9A	m1	temp	8	3156	343	0.963843
SEMA3C	m1	temp	8	1652	217	0.88155
SGCG	m1	temp	8	629	91	0.839609
SHISA6	m1	temp	8	3197	904	0.548574
SNCG	m1	temp	8	1688	485	0.541631
SPARCL1	m1	temp	8	2578	761	0.529898
SPOCK3	m1	temp	8	4800	370	1.11304
ST3GAL1	m1	temp	8	2857	783	0.562148
SV2C	m1	temp	8	4559	772	0.771252
SYT2	m1	temp	8	2779	419	0.821675
TBC1D4	m1	temp	8	1696	511	0.521005
THEMIS	m1	temp	8	2117	402	0.721495
THSD4	m1	temp	8	3584	324	1.04382
ZNF385D	m1	temp	8	1727	229	0.877457
ADCY8	m1	temp	9	1443	375	0.585235
CNTNAP4	m1	temp	9	1134	338	0.525696
HPSE2	m1	temp	9	1064	315	0.528631
LOC118143124	m1	temp	9	585	111	0.721833
MYO5C	m1	temp	9	721	143	0.702599
PDZRN4	m1	temp	9	1468	154	0.979205
RAB31	m1	temp	9	396	115	0.536997
SEMA3C	m1	temp	9	527	146	0.557458
SLC35F4	m1	temp	9	749	139	0.731467
SRGAP1	m1	temp	9	641	182	0.546787
UTRN	m1	temp	9	2151	553	0.589915
WLS	m1	temp	9	1030	311	0.520077
ADAMTS19	m1	temp	10	4003	528	0.879752
ADCY8	m1	temp	10	5690	703	0.908157
ALK	m1	temp	10	14875	2298	0.811107
ANXA4	m1	temp	10	3954	747	0.723716
CPLX2	m1	temp	10	5839	1205	0.685351
DDR2	m1	temp	10	5603	685	0.91273
DPP4	m1	temp	10	2346	348	0.828749
ENTPD1	m1	temp	10	5375	745	0.858222
EPB41	m1	temp	10	7771	1618	0.681498
LOC118143124	m1	temp	10	2334	116	1.30364
LRMDA	m1	temp	10	13782	2920	0.673929
MAML3	m1	temp	10	3731	666	0.748351
MYO5C	m1	temp	10	4109	594	0.83995
NHSL2	m1	temp	10	4401	877	0.700552
PCDH11X	m1	temp	10	14993	2008	0.873125
PRDM8	m1	temp	10	5418	562	0.984103
PTCHD4	m1	temp	10	4170	648	0.808561
RHBDL3	m1	temp	10	3555	373	0.979131
SGCG	m1	temp	10	2357	479	0.692024
TMEM163	m1	temp	10	6653	1499	0.647216
TPD52L1	m1	temp	10	3175	669	0.676318
WLS	m1	temp	10	6770	1636	0.616805
ADAMTS19	m1	temp	11	3108	775	0.603179
AKAP13	m1	temp	11	1344	586	0.360502
ALK	m1	temp	11	677	197	0.536122
ANXA4	m1	temp	11	1741	397	0.642008
CDH12	m1	temp	11	20283	9791	0.316305
CPLX2	m1	temp	11	1007	457	0.343113
GULP1	m1	temp	11	758	368	0.313821
LOC100386406	m1	temp	11	3269	1542	0.326331
LOC108593251	m1	temp	11	798	240	0.521792
LOC118147294	m1	temp	11	745	278	0.428111
LUZP2	m1	temp	11	2290	1170	0.29165
MME	m1	temp	11	1870	252	0.870441
NRP1	m1	temp	11	2332	1028	0.355735
PCDH15	m1	temp	11	7571	3410	0.346399
PRDM8	m1	temp	11	1248	390	0.50515
RHBDL3	m1	temp	11	1192	319	0.572486
SPOCK3	m1	temp	11	2098	459	0.659993
TPD52L1	m1	temp	11	4543	2236	0.307871
ZNF385D	m1	temp	11	4910	2035	0.382517
ZNF804A	m1	temp	11	1657	802	0.315148
ANXA4	m1	v1	1	15440	402	1.58442
CNTNAP4	m1	v1	1	21308	325	1.81666
COL23A1	m1	v1	1	17325	428	1.60723
COL27A1	m1	v1	1	10161	191	1.7259
DYSF	m1	v1	1	25614	475	1.73178
GAB1	m1	v1	1	28313	488	1.76357
GRAMD1C	m1	v1	1	10401	130	1.90313
IL1RAPL2	m1	v1	1	29780	333	1.95148
KBTBD12	m1	v1	1	14347	321	1.65026
KCNMB2	m1	v1	1	15923	46	2.53927
KCNT2	m1	v1	1	64706	1394	1.66668
LMO3	m1	v1	1	47935	501	1.98082
LOC108593203	m1	v1	1	28005	170	2.21679
LOC118146097	m1	v1	1	10685	185	1.7616
LOC118146098	m1	v1	1	13562	271	1.69935
LRMDA	m1	v1	1	39266	1068	1.56545
PIK3C2G	m1	v1	1	13787	207	1.8235
PLCH1	m1	v1	1	17063	98	2.24083
PRR16	m1	v1	1	174261	3726	1.66996
PTPRM	m1	v1	1	42128	1225	1.53643
PTPRT	m1	v1	1	83678	1978	1.62639
RNF144B	m1	v1	1	12420	295	1.6243
SLC35F1	m1	v1	1	31995	707	1.65566
SLC35F4	m1	v1	1	12397	225	1.74113
SPARCL1	m1	v1	1	55237	1343	1.61415
ST6GALNAC3	m1	v1	1	25670	664	1.58726
TRHDE	m1	v1	1	33824	796	1.62831
VSTM2B	m1	v1	1	14357	439	1.5146
ARHGEF28	m1	v1	4	394	68	0.762987
ATP10A	m1	v1	4	990	178	0.745215
CHL1	m1	v1	4	2239	396	0.752359
COL23A1	m1	v1	4	459	62	0.869421
COL5A1	m1	v1	4	538	66	0.911238
HPSE2	m1	v1	4	3882	691	0.749577
KCNIP3	m1	v1	4	654	102	0.806978
KLHL1	m1	v1	4	534	54	0.995147
LOC100392984	m1	v1	4	438	66	0.82193
LRMDA	m1	v1	4	679	59	1.06102
NRP1	m1	v1	4	591	46	1.10883
PLD5	m1	v1	4	866	129	0.826928
RNF144B	m1	v1	4	1193	163	0.864453
ROR2	m1	v1	4	388	28	1.14167
RXFP1	m1	v1	4	506	36	1.14785
SASH1	m1	v1	4	6348	1108	0.758097
STUM	m1	v1	4	709	102	0.842046
TSHZ2	m1	v1	4	4019	120	1.52494
ALK	m1	v1	5	3568	131	1.43515
ANXA4	m1	v1	5	4390	336	1.11613
BCL11B	m1	v1	5	3573	159	1.35164
CHST1	m1	v1	5	2480	227	1.03843
DGKG	m1	v1	5	11608	455	1.40675
GAB1	m1	v1	5	2330	148	1.19709
GPC6	m1	v1	5	9923	671	1.16992
GRIA4	m1	v1	5	8884	717	1.09309
GRID2	m1	v1	5	34801	727	1.68006
GYG2	m1	v1	5	2004	124	1.20848
IQGAP2	m1	v1	5	2244	46	1.68827
KCTD8	m1	v1	5	6541	455	1.15763
LMO3	m1	v1	5	13491	663	1.30853
LOC100386657	m1	v1	5	7979	714	1.04825
LOC100408486	m1	v1	5	67925	6248	1.03629
LOC103793941	m1	v1	5	4253	387	1.04098
LOC103793954	m1	v1	5	37464	3014	1.09447
LOC118147294	m1	v1	5	2012	187	1.03179
LOC118154674	m1	v1	5	6281	537	1.06805
MDGA1	m1	v1	5	2021	63	1.50623
NRP1	m1	v1	5	5857	208	1.44961
PLD5	m1	v1	5	5185	144	1.55639
PTPRO	m1	v1	5	2711	211	1.10885
QKI	m1	v1	5	8662	446	1.28828
RASGRF2	m1	v1	5	5295	100	1.72387
RNF182	m1	v1	5	2812	257	1.03908
SLC38A11	m1	v1	5	2621	255	1.01193
STUM	m1	v1	5	3437	133	1.41233
SULF2	m1	v1	5	2787	283	0.993351
TAFA1	m1	v1	5	9336	609	1.18554
TSHZ2	m1	v1	5	4557	423	1.03234
ANTXR2	m1	v1	6	647	69	0.972055
BCL11B	m1	v1	6	1169	49	1.37762
BTBD3	m1	v1	6	931	129	0.85836
CCBE1	m1	v1	6	2541	469	0.733832
COL5A1	m1	v1	6	849	32	1.42376
GAB1	m1	v1	6	1239	226	0.738963
GNG4	m1	v1	6	551	53	1.01688
GRIK4	m1	v1	6	966	172	0.749449
GRM1	m1	v1	6	451	77	0.767686
HPSE2	m1	v1	6	4140	300	1.13988
ITGA6	m1	v1	6	591	115	0.71089
KIRREL3	m1	v1	6	1005	194	0.714364
LMO3	m1	v1	6	698	144	0.685493
LOC103793351	m1	v1	6	748	143	0.718566
LOC103793941	m1	v1	6	699	148	0.674215
LOC118145773	m1	v1	6	3545	466	0.88123
LOC118146097	m1	v1	6	463	97	0.678809
MAP1A	m1	v1	6	1141	243	0.671679
MAPK4	m1	v1	6	613	137	0.65074
PRDM8	m1	v1	6	1441	116	1.09421
RASGRF2	m1	v1	6	3046	545	0.747333
ROBO1	m1	v1	6	701	108	0.812294
SDK1	m1	v1	6	1686	307	0.739719
SLC4A7	m1	v1	6	1094	248	0.644566
ST6GALNAC3	m1	v1	6	632	120	0.721536
SULF2	m1	v1	6	465	59	0.896601
SV2C	m1	v1	6	379	60	0.800488
TAFA1	m1	v1	6	2662	291	0.961315
ADRA1B	m1	v1	7	2825	288	0.991626
ANO3	m1	v1	7	19067	2206	0.936677
ANXA4	m1	v1	7	2685	109	1.39152
CA10	m1	v1	7	19065	1866	1.00933
CBFB	m1	v1	7	2957	195	1.18082
CDH6	m1	v1	7	3478	225	1.18915
CHN2	m1	v1	7	6537	697	0.972146
COL23A1	m1	v1	7	5709	216	1.42211
EPS8	m1	v1	7	3030	126	1.38107
FAT1	m1	v1	7	3073	339	0.957363
GALNTL6	m1	v1	7	45833	1251	1.56392
GREB1	m1	v1	7	5788	404	1.15615
GRID2	m1	v1	7	68664	4625	1.17162
HTR4	m1	v1	7	6018	325	1.26757
KCNMB4	m1	v1	7	6482	762	0.929754
LOC103793368	m1	v1	7	3226	376	0.933477
LOC108592241	m1	v1	7	2758	147	1.27328
LOC108593203	m1	v1	7	7892	637	1.09305
LOC118145495	m1	v1	7	7704	835	0.96503
LOC118147825	m1	v1	7	11945	1272	0.972699
LOC118148474	m1	v1	7	13618	766	1.24988
LRMDA	m1	v1	7	7657	233	1.5167
LRRN2	m1	v1	7	7507	459	1.21365
LRRTM4	m1	v1	7	51155	3027	1.22788
RAB27B	m1	v1	7	4904	589	0.920435
RASGEF1C	m1	v1	7	16394	1936	0.92778
RNF182	m1	v1	7	11826	1342	0.945085
RSPO2	m1	v1	7	6920	772	0.952489
SDK2	m1	v1	7	6084	391	1.19201
SHISA9	m1	v1	7	8814	559	1.19776
SLIT1	m1	v1	7	6078	239	1.40536
SLIT3	m1	v1	7	34056	3851	0.94662
SOX5	m1	v1	7	24716	2505	0.99417
STUM	m1	v1	7	3722	26	2.1558
SYNJ2	m1	v1	7	7425	434	1.23321
ZNF804B	m1	v1	7	45224	4128	1.03963
ARF5	m1	v1	9	381	9	1.62668
CFAP221	m1	v1	9	862	31	1.44415
COL21A1	m1	v1	9	1510	45	1.52576
DOCK10	m1	v1	9	1197	37	1.50989
GALNT14	m1	v1	9	1299	20	1.81258
GRID2	m1	v1	9	2662	77	1.53872
GRIK1	m1	v1	9	2471	33	1.87436
LRMDA	m1	v1	9	2312	52	1.64798
LRRTM4	m1	v1	9	3661	69	1.72475
RNF144B	m1	v1	9	996	34	1.46678
ROBO1	m1	v1	9	1723	43	1.60282
SEMA3C	m1	v1	9	527	4	2.11975
THSD7A	m1	v1	9	3275	112	1.46599
ABI3BP	m1	v1	10	10236	1722	0.774097
ADRA1B	m1	v1	10	2582	275	0.972624
BMP5	m1	v1	10	9500	506	1.27357
C16H8orf34	m1	v1	10	5287	704	0.875637
CFAP221	m1	v1	10	3967	758	0.718793
CHL1	m1	v1	10	4732	730	0.811722
CHST1	m1	v1	10	2509	69	1.56065
CORIN	m1	v1	10	1982	331	0.777276
DGKG	m1	v1	10	10296	613	1.22521
GALNT18	m1	v1	10	4114	337	1.08663
GRID2	m1	v1	10	37928	2349	1.20808
GRM8	m1	v1	10	21006	3060	0.836622
GSG1L	m1	v1	10	2644	323	0.913059
HLF	m1	v1	10	3869	686	0.751275
KCNK10	m1	v1	10	3492	529	0.819619
KCTD16	m1	v1	10	17373	3567	0.687572
KIRREL3	m1	v1	10	2906	543	0.728496
LMO3	m1	v1	10	9800	1435	0.834374
LOC100408486	m1	v1	10	12113	2468	0.690907
LOC100409913	m1	v1	10	2136	194	1.0418
LOC103793941	m1	v1	10	3449	364	0.976592
LOC108591859	m1	v1	10	3583	106	1.52894
LRRTM4	m1	v1	10	45284	6420	0.84841
MAPK8IP2	m1	v1	10	4354	764	0.755795
MEIS3	m1	v1	10	2871	561	0.70907
NECTIN3	m1	v1	10	4214	777	0.734274
PID1	m1	v1	10	9277	1464	0.801866
PRKG1	m1	v1	10	25151	2392	1.02179
PTPRT	m1	v1	10	9609	909	1.02411
RAB27B	m1	v1	10	3039	633	0.681327
SATB2	m1	v1	10	9940	1997	0.697008
SDK2	m1	v1	10	6476	498	1.11408
SEMA5B	m1	v1	10	2498	157	1.20169
SHISA9	m1	v1	10	5937	395	1.17697
SORBS2	m1	v1	10	20421	3934	0.715243
SPHKAP	m1	v1	10	3985	757	0.721332
SPOCK3	m1	v1	10	1973	325	0.783244
ST6GALNAC5	m1	v1	10	21976	3470	0.801619
SULF2	m1	v1	10	2958	228	1.11306
TLL1	m1	v1	10	4265	769	0.743993
TRPM3	m1	v1	10	18888	2260	0.922078
TSHZ2	m1	v1	10	1644	198	0.919237
UST	m1	v1	10	7456	1374	0.734519
CAMKV	m1	v1	11	1350	48	1.44909
CHST1	m1	v1	11	1168	31	1.57608
GSG1L	m1	v1	11	3422	165	1.3168
HCRTR2	m1	v1	11	1498	64	1.36933
KIRREL3	m1	v1	11	939	28	1.52551
MAPK8IP2	m1	v1	11	1172	45	1.41572
MEIS3	m1	v1	11	1631	78	1.32036
MOXD1	m1	v1	11	1302	48	1.43337
[truncated: 8,929 more rows]
