# Supplementary material for: A marmoset brain cell census reveals regional specialization of cellular identities
Source: Sci Adv. 2023 Oct 12;9(41):eadk3986. doi: 10.1126/sciadv.adk3986 (PMC10569717; doi:10.1126/sciadv.adk3986)
Supplement: Supplementary file 2 — Tables S1 to S7 [file sciadv.adk3986_tables_s1_to_s7.zip › adk3986_Table_S4.xlsx]

## Sheet: Table S4
FISH Probe	Product Number	Type/Company	Experiment/Figure
GAD1	2475/B223	HCR	Fig 4G, Fig. 6B-C, Fig. S6A
PVALB	PRE483	HCR	Fig. 7B-C, Fig.8A-B
LAMP5	PRE485	HCR	Fig. 6B-C,E, Fig. 8A, Fig. S6A-C
CXCL14	2697/B833	HCR	Fig. 8A
VIP	PRE484	HCR	Fig. 8A
SST	PRJ472	HCR	Fig. 7C, Fig. 8A-B
NPY	PRB351	HCR	Fig. 8B
CHAT	PRB352	HCR	Fig. 8B
SLC5A7	PRB353	HCR	Fig. 7C, Fig. 8B
CCK	PRB354	HCR	Fig. 7C, Fig. 8B
TH	PRB355	HCR	Fig. 7C, Fig. 8B
TAC3 edit	PRC843	HCR	Fig. 7C, Fig. 9G, Fig. S4A-B, Fig. S9C-D
DRD2_add	PRF752	HCR	Fig. 7C
DRD1	PRO048	HCR	Fig. 7C
SIM1	RTB199	HCR	Fig. 4G
SLC17A6	RTA802	HCR	Fig. 4G
SPARC	PRN047	HCR	Fig. S2F-H
FOXG1	PRN046	HCR	Fig. S2F-H
VCAN	RTC658	HCR	Fig. 5F
GFAP	PRK875	HCR	Fig. 5F
SST	522741-C3	ACD	Fig. 6B-E, Fig. S6
PVALB	554621-C3	ACD	Fig. 6B-E, Fig. S6
CXCL14	554641	ACD	Fig. 6B-E, Fig. S6
VIP	554571	ACD	Fig. 6B-E, Fig. S6
Antibody	Product Number	Company	Experiment/Figure	Concentration Used
Mouse anti-GFAP	MAB360	Millipore	Fig. 5F, Fig. S2F-H	1:1000 (Fig. 5F), 1:1500 (Fig. S2F-H)
Rabbit anti-GFP	A-11122	Invitrogen	Fig. 8A-B, Fig. 9G, Fig. S9C-D	1:250
Goat anti-mouse AF 555	A-21422	Thermo-Fisher	Fig. 5F, Fig. S2F-H	1:1000
Goat anti-rabbit AF 488	A-11034	Thermo-Fisher	Fig. 8A-B, Fig. 9G, Fig. S9C-D	1:500
HCR (Molecular Instruments)
ACD (RNA Scope)
