# Supplementary material for: A marmoset brain cell census reveals regional specialization of cellular identities
Source: Sci Adv. 2023 Oct 12;9(41):eadk3986. doi: 10.1126/sciadv.adk3986 (PMC10569717; doi:10.1126/sciadv.adk3986)
Supplement: Supplementary file 2 — Tables S1 to S7 [file sciadv.adk3986_tables_s1_to_s7.zip › adk3986_Table_S5.xlsx]

## Sheet: Sheet1
BIL ID	Animal ID	Tissue Storage	Nuclei Size	Brain Area	Gene	Soma Surface	Number of Stems	Number of Bifurcatons	Number of Branches	Number of Tips	Overall Width	Overall Height	Overall Depth	Average Diameter	Total Length	Total Surface	Total Volume	Max Euclidean Distance	Max Path Distance	Max Branch Order	Average Contraction	Average Fragmentation	Average Parent-daughter Ratio	Average Bifurcation Angle Local	Average Bifurcation Angle Remote	Hausdorff Dimension
5e1cac6750e6a4c6	17-154	Long Term 70% EtOH	12.324	CTX	Lamp5-Nos1+	503.061	4	6	15	10	313.089	329	92.383	4.179	1122.35	14809.1	15549.5	264.894	309.441	4	0.951573	12.2667	0.821841	75.1161	74.7424	0.988821
cd022c0f1c01c851	19-135	Long Term 70% EtOH	11.17	VIS CTX	CXCL14+PAX6-	576.13	8	22	52	31	162.482	174.255	66.8646	5.18149	1574.13	25715.4	33430.1	107.41	129.904	5	0.93509	4.38462	0.905229	72.1647	75.446	1.20032
baac9527e69ac617	19-135	Long Term 70% EtOH	14.77	CTX	Lamp5+Nos1-	725.834	5	21	47	27	120	149	52.6323	3.19729	1043.23	10487.7	8390.16	98.1478	104.712	6	0.938144	24.1277	0.916013	89.173	76.2678	1.07361
4acfd86361502103	19-135	Long Term 70% EtOH	10.056	CTX	Lamp5+Nos1+	725.834	4	12	29	18	253	88	43.1566	3.19564	969.929	9750.79	7800.63	169.775	184.686	7	0.933453	24.2759	0.891107	84.1536	73.6258	1.13376
ace1ab7588173843	19-135	Long Term 70% EtOH	8.772	CTX	Lamp5+RXFP1-	768.619	7	21	47	27	270	82	80.5	3.18897	1503.4	15113.8	12091.1	187.361	260.763	5	0.928239	5.14894	0.881534	86.1569	76.4487	1.28008
4a8ffbb8c976511f	17-154	Long Term 70% EtOH	11.811	PFC	LAMP5+KIT+	804.248	7	10	25	16	111	102	10	2.19748	618.892	4277.47	2352.61	77.9038	83.332	4	0.949483	33.84	0.7585	72.1123	67.0621	1.11271
cd022c0f1c01c851	19-135	Long Term 70% EtOH	14.255	VIS CTX	CXCL14+	804.248	4	10	24	15	141	138	59.7539	5.18852	957.309	15638.9	20330.5	120.785	170.331	5	0.884993	17.8333	0.8875	89.5042	80.2118	1.15118
1c5a46411536514c	19-135	Long Term 70% EtOH	13.203	VIS CTX	CXCL14+	824.48	5	16	38	23	121	156	57.161	3.19921	974.422	9795.96	7836.76	108.164	130.943	6	0.919269	105.395	0.894412	83.2102	79.2099	1.10849
0ec84cd3c8b99b0a	19-135	Long Term 70% EtOH	12.191	PFC	CXCL14+PAX6+	843.13	5	14	33	20	104	158	67.7279	5.17062	885.076	14458.9	18796.5	109.149	129.749	4	0.92329	4.33333	0.896578	62.0173	66.1228	1.18312
872ac07629ac63f3	19-135	Long Term 70% EtOH	14.156	VIS CTX	VIP+DIRAS-	844.141	5	17	38	22	230	264	77.5	4.186	1137.25	15005.7	15756	256.073	287.303	5	0.936504	6.86842	0.902135	70.6594	73.4188	1.055
930da80ad0342691	19-135	Long Term 70% EtOH	11.226	CTX	VIP+ lowly LYPD1+ lowly	852.79	6	10	25	16	112.545	201	68.4142	4.16667	952.146	12563.3	13191.4	104.404	140.559	5	0.897676	4	0.821181	74.0296	61.7439	1.14475
6cd525c9c405941c	19-135	Long Term 70% EtOH	11.196	STR	VIP+DIRAS-	853.545	3	27	55	29	155	188	89.625	5.18385	1691.41	27631.4	35920.8	133.814	169.478	7	0.9372	4.83636	0.962662	72.8211	72.1807	1.16325
e4fcb968bc99c73a	19-135	Long Term 70% EtOH	11.011	CTX	Lamp5+NDNF+	871.542	7	17	41	25	170	148	82.75	5.17903	1257.22	20538.4	26699.9	105.306	140.501	5	0.933416	5.02439	0.882571	88.6091	79.714	1.17668
88732bec88a734fc	19-135	Long Term 70% EtOH	12.267	CTX	SST+NPY-	904.717	4	17	36	20	233.5	156	82.2364	3.1977	1709.11	17181.9	13745.5	185.317	227.021	5	0.888882	37.6667	0.909841	90.7643	67.701	1.0712
0979f6f13aa0a93d	19-135	Long Term 70% EtOH	10.38	STR	VIP+PTGFR+	908.012	3	32	69	38	203.674	159	84.9095	4.19019	2162.28	28530.5	29957.1	126.318	184.46	8	0.926239	5.18841	0.967263	75.7025	85.3481	1.1842
dc2d644dd113775a	19-135	Long Term 70% EtOH	9.506	STR	VIP+CRH-	908.711	5	36	77	42	171	199	85.5	4.19499	2138.14	28212	29622.7	112.68	171.798	7	0.904851	9.88312	0.951101	93.4392	81.5455	1.10319
f24f2651369b3bea	19-135	Long Term 70% EtOH	11.886	STR	VIP lowly, YJEFN3 lowly+	913.301	3	10	22	13	115.601	196.383	91.25	4.17255	912.522	12040.4	12642.5	163.16	197.233	4	0.929679	5.90909	0.897227	77.0604	87.5227	1.06557
72564cfe61ae65dd	19-135	Long Term 70% EtOH	14.981	HIPP	VIP+DIRAS-	915.679	7	8	21	14	190.5	363.5	82.599	5.17413	1069.82	17476.8	22719.9	300.759	332.708	5	0.952898	8.52381	0.768195	64.3346	77.8777	1.05214
0ec84cd3c8b99b0a	19-135	Long Term 70% EtOH	13.499	PFC	CXCL14+, PAX6 lowly+	929.409	6	18	43	26	210	333	44.875	4.19529	1591.85	21004	22054.2	220.258	271.105	5	0.937458	19.6977	0.894538	61.9542	69.2457	1.12885
56b8adf4e95108c9	19-135	Long Term 70% EtOH	9.627	CTX	Lamp5+ lowly	929.409	5	18	42	25	182	196	82.875	3.19678	1494.14	15020.8	12016.6	117.235	135.12	7	0.920362	22.6429	0.903101	82.0854	75.4351	1.06442
26477cde26f61f7c	17-154	Long Term 70% EtOH	12.972	CTX	VIP+PDE3A-	935.223	3	6	13	8	200	121.061	40.1464	5.1358	505.9	8264.53	10743.9	169.303	206.32	3	0.931319	5.15385	0.838781	61.7775	66.4953	1.04718
a378a612a104daa8	19-135	Long Term 70% EtOH	13.314	CTX	Lamp5+NDNF-	982.84	10	33	78	46	135.729	186	76.75	4.19012	1957.94	25834.5	27126.2	107.028	134.897	8	0.931923	4.4359	0.902238	69.8191	75.7617	1.13167
5429ce4d58e0acde	19-135	Long Term 70% EtOH	13.2	CTX	LAMP5+HRH1-	989.562	7	20	50	31	154	163	76.5833	3.19284	1297.63	13045.2	10436.2	111.424	147.112	5	0.945536	7.92	0.885242	71.2019	65.4756	1.09836
f014ec83976b3b25	19-135	Long Term 70% EtOH	13.417	CTX	Lamp5+RXFP1-	991.117	3	9	19	11	95.302	200	29.8938	4.15579	493.593	6512.81	6838.45	131.048	141.144	5	0.931553	3.94737	0.879441	76.6535	72.257	1.19901
02cc9f44efb33329	19-135	Long Term 70% EtOH	10.794	VIS CTX	VIP+IGFBP5+	997.17	3	25	55	31	394	180	81.9167	5.18771	2369.59	38710.3	50323.4	327.882	364.874	9	0.929641	6.67273	0.961375	82.2214	74.3077	1.28448
ae003d5124e7c567	17-154	Long Term 70% EtOH	8.667	CTX	PVALB+	998.89	4	8	19	12	118	181	75.375	3.19485	791.648	7958.51	6366.81	149.952	187.45	4	0.944363	31.6316	0.827255	85.7569	69.2759	1.07253
91a101ad4349e323	19-135	Long Term 70% EtOH	10.342	VIS CTX	VIP-SPP1+	1007.81	3	7	15	9	138.5	57	83	3.1859	606.562	6097.82	4878.26	130.556	205.452	4	0.92604	14.0667	0.835733	66.543	72.3311	1.07459
/970294e86ff75a67	19-135	Long Term 70% EtOH	11.78	CTX	Lamp5+RXFP1-	1013.9	11	18	45	28	130	112	85.25	3.18638	1253.54	12602	10081.6	94.2687	175.806	5	0.901493	4.2	0.799097	80.7747	73.7267	1.11441
cad96343288d2405	19-135	Long Term 70% EtOH	9.606	CTX	CCK+TRPC6-	1016.48	4	12	26	15	130	114	51.65	4.18505	665.851	8785.69	9224.98	98.8644	116.077	6	0.931696	9.76923	0.882076	78.8034	75.199	1.08296
5f287287004fdd8e	19-135	Long Term 70% EtOH	11.964	PFC	CXCL14+, PAX6 lowly+	1017.88	4	30	65	36	209	118	69.75	4.18662	1471.58	19417.1	20387.9	145.455	150.65	9	0.936486	3.81538	0.952821	85.6135	91.2858	1.25357
07504513d424f013	17-154	Long Term 70% EtOH	14.004	CTX	PVALB+	1017.88	8	11	29	19	221	278	46.9171	3.19504	1177.87	11841.2	9472.97	224.053	236.862	4	0.968799	21.2069	0.77318	85.2505	71.0574	1.11584
8ac62bbadc4a5186	19-135	Long Term 70% EtOH	11.021	CTX	Lamp-, Nos1+	1040.62	6	4	12	9	282	174	62.4931	2.19672	751.97	5197.24	2858.48	267.919	298.924	2	0.959317	54.8333	0.56044	77.243	73.6173	1.01671
56aa52bc656b688e	19-135	Long Term 70% EtOH	11.508	CTX	Lamp5+Nos1+	1040.62	10	12	34	23	161	210.565	48	3.19981	1205.75	12121.5	9697.23	129.456	161.643	4	0.927075	482.353	0.757595	92.7536	80.9894	1.07425
78674abbceff7f6b	19-135	Long Term 70% EtOH	11.685	CTX	Lamp5+Nos1+	1040.62	8	13	33	21	120	198	59.7655	3.19831	1340.39	13475.1	10780.1	125.054	199.216	7	0.917571	56.2121	0.8002	62.0478	62.704	1.08182
e985305c930212eb	19-135	Long Term 70% EtOH	12.137	CTX	SST+TRHDE+	1044.21	3	6	13	8	161.5	207.5	75	3.19389	670.602	6741.62	5393.3	148.45	164.309	4	0.929645	39.2308	0.809736	81.5153	67.698	1.07072
a78e2c3bf61219b5	19-135	Long Term 70% EtOH	11.853	CTX	Lamp5+RELN+	1049.01	9	21	51	31	174	89	55	4.19904	1308.88	17270.2	18133.8	99.7072	135.934	5	0.926874	84.8627	0.86409	79.4469	70.5885	1.08644
4caa5f0fce5ebcec	19-135	Long Term 70% EtOH	8.434	CTX	PVALB+THSD7A+	1052.38	5	11	27	17	358	129	75.9727	5.18052	1498.06	24472.7	31814.4	190.382	240.792	4	0.941161	8.85185	0.867428	82.1173	94.0968	1.0746
f33dc0f2a65dec20	19-135	Long Term 70% EtOH	10.128	STR	VIP+DIRAS-	1056.42	4	30	63	34	179	272	86.125	4.19005	2169.67	28628.1	30059.5	176.458	263.7	6	0.92016	5.68254	0.95105	75.9687	77.9721	1.15324
e4aaae541b73f0c0	19-135	Long Term 70% EtOH	9.384	VIS CTX	VIP+CRH+	1061.08	3	2	5	4	367	263	56.9641	4.17742	853.712	11264.5	11827.7	346.517	362.77	2	0.943902	36	0.53712	61.4827	36.5243	1.06808
7d5c5bfa6fd88e7e	19-135	Long Term 70% EtOH	10.901	CTX	VIP+ LYPD1+	1062.6	3	13	27	15	327	169	78.5	4.19452	1142.67	15077.2	15831	185.215	207.396	5	0.945538	27.3333	0.914263	73.3565	59.4228	1.03291
d67cdefba08fa889	19-135	Long Term 70% EtOH	8.515	CTX	PVALB+THSD7A-	1080.61	5	5	13	9	263	145	44.5	6.14095	646.044	12583.6	19504.5	193.247	207.757	3	0.95102	7	0.74396	84.6549	70.5406	1.08756
79e50b4a8a5c2a91	19-135	Long Term 70% EtOH	11.506	VIS CTX	CXCL14+	1101.76	6	16	37	22	183	198	82	4.18667	1405.45	18544.5	19471.7	132.949	160.342	4	0.920448	7.48649	0.874207	75.9665	72.6477	1.11879
c98004286b0e0ad8	19-135	Long Term 70% EtOH	10.979	CTX	LAMP5+HRH1+	1110.07	7	16	41	26	145	249	76.2393	4.19155	1374.58	18137.2	19044.1	152.848	168.79	6	0.931377	11.0976	0.867416	90.6803	81.5669	1.08068
c85ad7056bc3ee58	19-135	Long Term 70% EtOH	13.288	PFC	CXCL14+	1134.11	1	2	7	5	188	130	74.875	3.07845	507.132	4975.26	3907.95	173.606	223.231	3	0.861909	59.7143	0.881203	90.6741	71.3905	1.03545
cf1c2af6b7b0a8a8	17-154	Long Term 70% EtOH	11.819	CTX	PVALB+	1134.11	7	8	21	14	321	218	53.5	3.1979	1122.95	11289.1	9031.3	216.865	228.447	3	0.939334	71.619	0.722807	73.3952	71.0275	1.08394
a1c6e2a1354a4c5e	17-154	Long Term 70% EtOH	12.516	PFC	VIP+	1134.11	4	4	10	7	159.212	321.141	16.1696	2.49673	755.28	7070.62	5575.38	176.345	185.763	3	0.960676	29.4	0.744289	64.037	84.5558	1.06359
12489918115f6fe0	17-154	Long Term 70% EtOH	11.939	CTX	VIP+	1134.11	2	3	6	4	115.268	19.938	9.48606	2.57274	158.464	1501.88	1233.11	65.2958	67.8606	3	0.953821	7.5	0.766038	91.6148	86.6979	0.990269
415c8612c4d2fae9	19-135	Long Term 70% EtOH	13.054	STR	VIP+, YJEFN3 lowly+	1138.79	8	24	57	34	197	192	98.6977	4.19019	2050.84	27060.2	28413.3	130.794	169.749	6	0.916695	6.49123	0.89061	73.1289	77.0664	1.10221
e05220bcd7fca790	19-135	Long Term 70% EtOH	11.188	CTX	Lamp5+Nos1+	1158.12	8	25	61	37	133	113.5	78.5	3.1986	1545.84	15540.4	12432.3	78.2894	117.175	6	0.92508	36.5082	0.89071	79.7195	85.3246	1.10219
619986c99263f809	19-135	Long Term 70% EtOH	11.375	CTX	Lamp5+SCGZ+	1158.12	7	21	48	28	174	143	70.6604	3.19874	1735.97	17451.9	13961.5	111.835	194.374	6	0.901835	52.0625	0.878472	75.6735	80.1534	1.09163
01e3d665ebd098ea	17-154	Long Term 70% EtOH	13.119	CTX	PVALB+R655+	1251.65	3	2	5	4	68	65	38.0266	3.184	197.6	1986.49	1589.19	57.9106	67.2395	2	0.90804	38.8	0.496191	100.659	95.4793	1.02311
cea83fb90be09ff1	17-154	Long Term 70% EtOH	15.186	CTX	PVALB+THSD7A+	1256.64	3	7	15	9	228	190	36.7151	4.17219	640.7	8453.83	8876.53	162.974	185.652	4	0.962793	9	0.842	84.5501	82.9637	1.04147
7bd33f5cf9593d3c	19-135	Long Term 70% EtOH	12.091	VIS CTX	VIP+DIRAS-	1263.91	5	13	30	18	372	352	50.9	5.18462	1762.84	28798.2	37437.7	328.145	354.386	6	0.947378	10.2333	0.876542	72.9254	59.7771	1.16193
51b194db80ed2af2	19-135	Long Term 70% EtOH	12.05	VIS CTX	CXCL14+	1281.9	4	17	36	20	160	428	96.75	3.19894	1291.84	12987	10389.6	266.974	321.772	8	0.940442	82.6667	0.906491	77.5186	57.8009	1.07106
d76f0f17f3e34b43	19-135	Long Term 70% EtOH	10.719	CTX	Lamp5+ lowly	1281.9	6	18	42	25	169	120	56	4.18586	1315.08	17352	18219.6	106.097	127.738	5	0.905796	6.04762	0.886846	76.5373	72.5496	1.1219
ba4ae7a4781d6606	19-135	Long Term 70% EtOH	9.115	CTX	Lamp5+Nos1+	1281.9	7	24	53	30	141	319.5	64.5	3.19869	1625.55	16341.8	13073.4	178.581	201.335	8	0.956028	45.1887	0.888847	81.6965	63.8846	1.10453
082a0c96831e73ad	19-135	Long Term 70% EtOH	11.606	CTX	Lamp5+RELN-	1281.9	7	21	48	28	237	179.88	79.75	3.19862	1702.14	17111.8	13689.4	158.617	275.352	8	0.891101	47.2292	0.877269	88.0409	85.5717	1.17585
5a9b010a664e8640	19-135	Long Term 70% EtOH	12.439	STR	VIP+DIRAS-	1285.93	5	28	61	34	190	257	79.6719	4.18807	1871.34	24691.7	25926.3	153.891	217.806	7	0.932656	4.7541	0.935049	73.4733	79.2666	1.13232
9a53a80e937b1ec0	19-135	Long Term 70% EtOH	12.139	CTX	SST+SFRP2+	1298.37	5	5	13	9	177	152.5	74.125	5.14951	596.837	9750.09	12675.1	152.991	173.281	3	0.931055	6.84615	0.713764	46.0792	46.7356	1.0453
308961f13a32b907	19-135	Long Term 70% EtOH	11.376	STR	VIP+, YJEFN3 lowly+	1311.79	5	27	58	32	228	172	79.25	4.18739	1736.47	22912.1	24057.8	143.861	182.543	8	0.943589	4.72414	0.931512	84.9889	80.2881	1.14663
b1404ce15cc7e377	19-135	Long Term 70% EtOH	8.964	CTX	VIP+CRH lowly+	1324.25	3	12	26	15	432	122	82.5	4.1819	1209.25	15955.7	16753.5	267.208	293.087	6	0.926747	7.88462	0.908219	86.6855	78.4665	1.08333
978b48eaf2732715	19-135	Long Term 70% EtOH	12.948	STR	Lamp5+RXFP1-	1330.97	3	39	84	46	203	208	96.9966	4.19212	2558.87	33763.4	35451.6	156.459	199.97	8	0.934477	5.33333	0.971573	77.0049	84.0777	1.11188
dc2d644dd113775a	19-135	Long Term 70% EtOH	11.804	CTX	VIP-SPP1+	1334.98	3	14	29	16	86	280	60.8938	4.18574	745.315	9846.65	10352.7	177.039	202.698	6	0.956161	7.62069	0.918668	68.7364	74.0469	1.10045
dbbb0fbbd6a5b721	19-135	Long Term 70% EtOH	6.194	PFC	VIP+ lowly IGFBP5+ lowly	1340.22	5	14	32	19	371.39	152.253	89.2561	5.18156	1630.01	26628.2	34616.7	252.034	345.643	5	0.904957	7.78125	0.883088	76.4615	89.2377	1.14972
eb8d3f0906efef33	19-135	Long Term 70% EtOH	9.939	STR	VIP+LYPD1+	1356.96	3	26	58	33	214	237	78.45	4.18807	1943.77	25647.4	26929.8	173.047	207.433	7	0.914809	5.05172	0.958729	75.3596	76.0266	1.15664
d8cb165b4b5068b5	19-135	Long Term 70% EtOH	10.548	CTX	Lamp5+Nos1+	1385.44	5	9	21	13	354.5	370	62.5	2.19987	1499.49	10363.7	5700.04	274.529	345.969	4	0.931248	796.571	0.786848	69.517	59.0936	1.05487
a08d0191a7f0636a	17-154	Long Term 70% EtOH	15.511	STR	PVALB+	1385.44	5	13	30	18	179	329.5	66.375	4.19663	1105.32	14584.4	15313.6	194.159	238.017	6	0.925931	40.5667	0.866667	80.6272	71.6919	1.05703
0a20da181b961239	17-154	Long Term 70% EtOH	12.203	CTX	SST+CORT lowly+	1385.44	4	13	28	16	241	318	77.5	3.20543	1238.17	12628	10305.3	245.95	321.21	6	0.936192	154.286	0.883291	85.5978	76.8418	1.05191
4a8ffbb8c976511f	17-154	Long Term 70% EtOH	12.665	VIS CTX	LAMP5+	1385.44	11	16	44	29	134	175.281	13	4.19509	1171.43	15456.7	16229.5	108.863	118.402	5	0.929805	18.4318	0.8	80.6913	80.6894	1.18866
3acc58bd163128ee	19-135	Long Term 70% EtOH	9.22	VIS CTX	VIP+DIRAS-	1385.6	3	14	31	18	418	131	69.5	5.18535	1640.18	26794.4	34832.8	260.429	276.877	5	0.925497	10.4194	0.927188	65.0645	53.2809	1.13747
722401149953c30d	19-135	Long Term 70% EtOH	11.052	CTX	Lamp5+NDNF+	1405.78	4	13	29	17	186	286	72.2601	3.18893	1196.36	12027.1	9621.69	241.21	275.859	4	0.932715	8.93103	0.882934	67.9791	69.1143	1.1187
d2116284bfe0d53f	19-135	Long Term 70% EtOH	13.077	CTX	Lamp-, Nos1+	1411.96	4	7	16	10	324	270	48	4.19218	956.344	12618.7	13249.6	276.212	294.035	3	0.969846	32.5	0.799528	55.7632	67.7253	1.06701
3b3b98366946c965	19-135	Long Term 70% EtOH	11.837	CTX	Lamp5-RELN+	1411.96	4	8	18	11	260	171	79	4.18719	1069.58	14112.8	14818.5	185.775	271.85	3	0.872055	17.1667	0.821803	91.3005	98.3314	1.04802
54cc5175c66a2b88	17-154	Long Term 70% EtOH	14.047	CTX	PVALB+R655+	1411.96	6	10	26	17	327	249	66.75	4.19745	1614.62	21304.3	22369.6	204.154	254.978	4	0.940824	62.3077	0.814949	84.5161	63.969	1.14301
a072e4c3e0c43450	19-135	Long Term 70% EtOH	11.806	CTX	CCK+TRPC6-	1411.96	3	14	30	17	270	111	49.5	5.19327	959.259	15676.9	20388.2	178.165	200.673	5	0.953739	22.9333	0.925095	92.5802	82.4266	1.09004
e6beba142f61ad13	19-135	Long Term 70% EtOH	9.564	STR	VIP+ LYPD1+	1411.96	6	17	38	22	209	173	58.5	5.19129	1536.39	25098.9	32628.6	161.855	224.043	5	0.888984	14.6842	0.880834	81.9353	93.6265	1.09771
568ad9c3e8b193d0	19-135	Long Term 70% EtOH	12.573	CTX	SST-TRHDE+	1412.81	2	5	10	6	134	102	74.75	2.19394	411.794	2846.11	1565.36	104.814	155.037	4	0.930745	35.2	0.820748	85.2344	85.3867	1.00399
3996faed3cade647	17-154	Long Term 70% EtOH	10.312	CTX	VIP+PDE3A-	1417.72	1	4	9	5	152.466	165.326	85.8	5.14468	540.828	8835.12	11485.7	239.604	254.306	5	0.913776	9.33333	0.916087	67.2249	48.1082	1.0949
c7f8bc4df2594ca8	19-135	Long Term 70% EtOH	9.491	CTX	LAMP5+HRH1-	1430.24	8	12	32	21	177	109	73.5	3.19264	1195.55	12019	9615.16	119.113	152.592	3	0.936204	12.5625	0.787494	71.9876	73.7201	1.04941
e2cff9c6f9519885	19-135	Long Term 70% EtOH	10.262	VIS CTX	VIP+SPP1-	1447.72	3	16	36	21	307	383	74.5769	4.19677	1631.36	21525.3	22601.6	232.604	274.339	5	0.9392	35.1111	0.932971	84.3565	77.3243	1.05357
ab27746ad2957f35	17-154	Long Term 70% EtOH	16.174	CTX (maybe AMG)-check	PVALB+THSD7A+	1459.45	7	4	13	10	306	289	79.75	3.198	1185.43	11917.3	9533.81	181.218	203.008	2	0.934913	121.692	0.541482	86.6591	70.4961	1.03333
293c67c7389b02df	19-135	Long Term 70% EtOH	13.404	STR	CCK+TRPC6+	1484.67	4	16	35	20	322	279	82.25	5.18306	1461.41	23874.1	31036.3	236.882	305.125	7	0.934359	7.74286	0.913052	82.4409	78.5485	1.07211
a6fc5e2e05101515	19-135	Long Term 70% EtOH	12.926	CTX	LAMP5+HRH1-	1485.32	6	11	27	17	263	262	70	4.19165	1483.1	19569	20547.4	191.581	200.698	5	0.932204	17.5926	0.820702	103.926	80.9483	1.15376
7a5602de7e26e7e9	19-135	Long Term 70% EtOH	11.367	CTX	VIP+SYT6+	1498.44	5	14	32	19	483	118	89.6875	3.19383	1529.13	15372.5	12298	286.457	309.632	4	0.929087	15.1875	0.866644	90.5365	86.8304	1.10191
69bd34208e4cd3de	17-154	Long Term 70% EtOH	11.756	CTX	CALB1+	1520.53	5	19	42	24	209.811	210	15.5581	2.23376	1046.01	9483.68	8093.29	148.075	162.646	8	0.944242	13.8095	0.903905	100.721	76.5829	1.07166
d2116284bfe0d53f	19-135	Long Term 70% EtOH	12.34	STR	VIP-PDE3A+	1527.48	4	50	105	56	223	288	82.5	5.19184	3124.29	51039.2	66351	164.196	253.664	10	0.933533	5.05714	0.970889	86.6917	82.8981	1.14208
100453e4b13fa4c3	19-135	Long Term 70% EtOH	10.826	STR	VIP+PTGFR-	1527.87	4	19	41	23	184	156	81.5513	4.18056	1182.66	15604.8	16385	143.971	180.39	6	0.930943	4.2439	0.92102	71.3471	69.5821	1.12506
b2a1813af0999ef9	17-154	Long Term 70% EtOH	16.399	CTX	PVALB+R655+	1548.3	5	6	18	13	272	236	43.5	3.19668	1041.65	10471.8	8377.45	170.084	206.246	4	0.93906	52.4444	0.762262	90.3696	72.5728	1.0915
f4390e4cfd633d68	17-154	Long Term 70% EtOH	10.865	CTX	PVALB+ IBSP lowly+	1573.91	4	5	12	8	175	155	21.625	3.19568	578.272	5813.43	4650.74	146.319	167.57	3	0.917804	60.6667	0.714322	130.317	94.6617	0.986549
6f396fe8eacde20e	19-135	Long Term 70% EtOH	10.713	PFC	VIP+IGFBP5+	1584.67	2	5	10	6	100.5	103	80.9711	5.07317	257.458	4205.91	5467.69	85.3777	89.4745	4	0.966152	3	0.846306	65.1264	70.1813	1
c509c8b7a617c173	19-135	Long Term 70% EtOH	10.608	VIS CTX	VIP-CRH+	1592.98	9	19	45	27	101	158	61.5	4.181	1001.43	13213.6	13874.3	86.8556	111.661	5	0.939533	3.88889	0.837303	72.4279	81.5681	1.10551
47ec141fecdb2613	19-135	Long Term 70% EtOH	9.5	STR	VIP+DIRAS-	1594.65	3	34	69	36	136	163	80.75	5.18523	1858.87	30367.1	39477.2	121.956	182.145	8	0.92748	4.08696	0.966557	79.4443	76.1775	1.20812
3ea46b7f9ba783b1	19-135	Long Term 70% EtOH	10.018	VIS CTX	VIP-SPP1+	1598.07	3	11	25	15	390	381	56	4.19898	1692.23	22403.7	23625	290.38	299.072	5	0.938551	25.24	0.908609	84.9639	53.715	1.11691
d97ef6b1dd06907c	19-135	Long Term 70% EtOH	12.134	CTX	VIP-SPP1+	1602.81	2	6	12	7	47.615	65	47	4.11923	272.255	3592.32	3771.94	66.3351	81.971	4	0.966959	3.25	0.864324	81.8554	83.7801	1.14886
d8a39c8088e4897d	19-135	Long Term 70% EtOH	12.388	CTX	PVALB+THSD7A+	1603.98	8	8	22	15	362	163	70.2083	4.18313	1320.27	17420.6	18291.6	248.882	317.457	3	0.941389	10.2727	0.703955	76.9668	64.7916	1.10132
d9bbaaa895bb4f99	19-135	Long Term 70% EtOH	9.888	STR	VIP+PTGFR+	1605.45	3	14	29	16	164	193	82.117	5.17524	1103.88	18033.3	23443.2	132.376	180.583	6	0.900729	6.2069	0.920348	59.3641	81.5106	1.11358
f96993f290956afc	17-154	Long Term 70% EtOH	14.121	CTX	PVALB+	1607.84	5	32	67	36	258.424	261	90.625	5.18741	2111.66	34496.6	44845.6	181.316	219.263	7	0.940289	5.14925	0.942527	82.5845	80.9683	1.11421
6e514036c53f828e	19-135	Long Term 70% EtOH	11.47	STR	Lamp5+NDNF+	1677.55	2	12	25	14	113	77.875	72.25	4.16379	586.683	7741.1	8128.16	104.336	159.085	8	0.953975	3.6	0.93454	81.7151	75.0894	1.06991
29a1b8384b1e6485	19-135	Long Term 70% EtOH	11.886	STR	VIP+ LYPD1-	1688.95	2	15	31	17	169	141	71.5	4.19451	974.546	12907.9	13617.1	123.583	157.743	6	0.931851	11.9677	0.949934	69.8412	69.551	1.04075
31cd907a7f7cde6d	19-135	Long Term 70% EtOH	11.891	CTX	VIP+ LYPD1+	1690.93	4	15	32	18	305	392	106	5.19341	1867.63	30510.1	39663.2	277.841	399.452	7	0.938231	23.625	0.903017	80.5272	84.7626	1.02615
b76c8c87c4b95974	19-135	Long Term 70% EtOH	11.95	STR	VIP+ lowly LYPD1+ lowly	1692.71	2	19	39	21	255	259.86	94.125	5.18249	1667.35	27238.3	35409.8	183.145	231.911	7	0.927218	6.58974	0.960206	76.8933	74.08	1.11836
354276f2a849706c	19-135	Long Term 70% EtOH	13.884	STR	VIP+PDE3A+	1695.83	3	32	67	36	231	219	76.2221	4.19014	2054.27	27105.5	28460.7	169.65	243.512	8	0.931819	5.34328	0.963318	75.8304	77.3729	1.16212
5219b9875ce01645	19-135	Long Term 70% EtOH	11.667	STR	VIP+PDE3A+	1718.36	5	15	33	19	79	79	82.6504	5.16389	874.529	14286.5	18572.5	97.59	117.344	5	0.95893	3.33333	0.882173	85.5755	87.2974	1.17525
259bb346761fcdae	19-135	Long Term 70% EtOH	12.176	CTX	Lamp5+RXFP1-	1762.49	7	13	33	21	134	106	73.322	4.17868	916.639	12094.8	12699.5	120.968	133.841	5	0.926173	4.93939	0.825492	65.5122	73.6428	1.24397
22e84e8aa9d42dcc	19-135	Long Term 70% EtOH	13.275	CTX	Lamp-, Nos1+	1809.56	4	8	18	11	263	148	82.625	3.18764	1063.64	10692.9	8554.29	162.077	204.133	4	0.90148	13.3333	0.807407	92.5726	84.6795	1.04697
ddcaba5074df3761	19-135	Long Term 70% EtOH	11.606	STR	PVALB+THSD7A-	1821.61	3	9	19	11	83	77	79.25	5.12676	511.058	8348.79	10853.4	81.1403	122.554	5	0.959177	2.68421	0.876202	76.7214	79.9865	1.10535
8e0a339ebe899e6e	19-135	Long Term 70% EtOH	10.505	CTX	VIP-CRH+	1824.4	5	7	17	11	76.438	63	65.6667	3.14839	283.902	2854.09	2283.28	58.7393	65.2677	4	0.965014	2.58824	0.744938	81.0234	79.8477	1.03961
d8866f58d62830b2	19-135	Long Term 70% EtOH	10.63	STR	Lamp5+NDNF+	1860.76	4	38	80	43	212	365	82.75	5.19257	3494.5	57087.1	74213.2	204.165	302.866	7	0.912972	7.7375	0.960683	71.5616	82.8542	1.21691
cf6590acf9f9569b	19-135	Long Term 70% EtOH	10.68	STR	SST-TRHDE+	1880.97	3	24	50	27	162	355	96	4.19139	2406.2	31749	33336.5	284.821	308.452	7	0.943551	8.74	0.950299	86.3261	79.0525	1.19919
00c5bada77a1e078	17-154	Long Term 70% EtOH	15.054	CTX	PVALB+R655+	1898.05	3	4	9	6	159	320	33.4	3.2307	601.588	6187.35	5434.36	243.23	267.619	3	0.93852	26	0.758386	46.3688	56.4765	1.02644
89e15cd251280161	19-135	Long Term 70% EtOH	10.43	STR	Lamp5+NDNF+	1916.96	3	14	31	18	290	218	87.562	5.17547	1171.66	19140.6	24882.7	270.247	287.425	7	0.95115	5.80645	0.923598	78.2911	78.367	1.0818
58169dc0d7294e45	19-135	Long Term 70% EtOH	10.335	VIS CTX	VIP-CRH+	1945.54	6	15	35	21	117	188.914	56.9746	4.17558	885.459	11683.3	12267.5	109.556	140.394	5	0.934127	3.88571	0.857504	82.5358	90.1817	1.12659
dd1ce32cb7e7be33	17-154	Long Term 70% EtOH	12.575	HIPP	SST+NPY+	1963.5	4	5	12	8	141	150	76	3.19533	553.39	5563.29	4450.63	128.829	179.291	3	0.929058	56	0.709333	56.7441	71.1811	1.01556
7a26882b89658c99	19-135	Long Term 70% EtOH	16.194	HIPP	SST+TRHDE+	1986.31	4	6	14	9	167	196	85.75	6.17339	745.876	14528.1	22518.5	216.718	248.651	4	0.946804	15.5714	0.784735	81.0355	66.5557	1.0306
72f42ab09cecd7e8	19-135	Long Term 70% EtOH	16.781	CTX	Lamp5+Nos1+	1995.04	2	8	16	9	380	218	37.9583	2.19696	906.95	6268.39	3447.62	212.834	232.5	6	0.915072	44.1875	0.885913	100.808	81.4951	1.02583
5f80eba09b72bb20	19-135	Long Term 70% EtOH	11.598	CTX	SST+TRHDE lowly+	1995.04	4	13	28	16	346	306	77	3.19975	1704.45	17135	13708	242.508	272.092	5	0.881086	447.714	0.875283	86.7494	79.1332	1.03914
4e50f939b8d549bc	19-135	Long Term 70% EtOH	9.008	VIS CTX	VIP+SPP1-	2008.74	3	5	11	7	65	409	57	3.18565	922.947	9278.48	7422.78	302.973	324.132	4	0.922358	19.1818	0.761786	77.1113	69.6006	1.06627
38bb48971656cacf	19-135	Long Term 70% EtOH	12.834	STR	VIP-PDE3A+	2022.55	5	39	84	46	230	322	89.25	4.19654	3047.26	40207.6	42218	170.167	235.454	8	0.913658	13.4286	0.950329	87.1383	77.3954	1.10189
dcad8e1f7d625784	19-135	Long Term 70% EtOH	9.825	VIS CTX	VIP-CRH+	2046.67	5	8	20	13	69.84	83	55.2949	3.16279	436.548	4388.66	3510.92	80.8684	93.1551	3	0.930849	3.25	0.781343	85.0911	89.0174	1.02482
aab1a75f7a0cc8a5	19-135	Long Term 70% EtOH	13.911	STR	VIP+PDE3A+	2058.65	3	17	37	21	178	116	79.6779	4.17692	912.71	12042.9	12645.1	135.554	162.482	8	0.94138	3.89189	0.932222	81	84.3587	1.04499
bc48c7314b2f2111	17-154	Long Term 70% EtOH	11.738	HIPP	PVALB+	2071.21	4	8	18	11	199	340	75.7812	3.19445	1111.05	11169.5	8935.58	228.418	244.688	5	0.945941	31	0.805473	68.6037	79.9818	1.03432
28a70a2242a63091	19-135	Long Term 70% EtOH	12.313	VIS CTX	VIP+SPP1-	2117.19	7	16	38	23	406	283	84.5	4.19505	2307.64	30448.6	31971.1	243.906	277.644	4	0.92725	21.3158	0.845592	72.8688	65.8716	1.09051
f9ddc70ae9de2f50	17-154	Long Term 70% EtOH	12.802	HIPP	SST-CORT+	2123.72	5	5	13	9	213	174	74.25	4.19736	764.2	10083.4	10587.6	196.034	225.211	3	0.960646	121.538	0.677515	70.5416	70.7124	1.01824
49154a82f420870b	19-135	Long Term 70% EtOH	12.14	CTX	SST-TRHDE lowly+	2123.72	5	14	31	18	416	370	77.3333	4.19789	2327.58	30711.7	32247.3	280.414	301.521	7	0.919332	63.2258	0.864764	68.3208	41.0068	1.10458
921f1d1f59387752	19-135	Long Term 70% EtOH	10.073	CTX	SST+TRHDE lowly+	2130.16	3	6	15	10	166	383	76.9857	4.2046	1006.58	13413.9	14287.1	293.554	344.492	3	0.917921	21.5333	0.847003	71.7737	73.5399	1.05847
06024b37df98fa08	19-135	Long Term 70% EtOH	13.938	VIS CTX	VIP-SPP1+	2164.52	7	9	23	15	179	105	82.852	4.1747	811.04	10701.4	11236.5	129.024	152.328	4	0.93776	6.17391	0.74435	86.628	94.7777	1.1393
1eb701dfad1b8986	19-135	Long Term 70% EtOH	10.702	STR	VIP+PDE3A+	2173.6	5	20	48	29	184	210	88.75	5.18452	1778.51	29054.3	37770.6	149.885	194.11	6	0.91219	5.97917	0.916426	69.2384	83.4317	1.15247
98513d30a768d88d	19-135	Long Term 70% EtOH	12.846	CTX	PVALB+THSD7A-	2175.59	4	7	17	11	160	218.349	78.2009	5.15439	707.434	11556.8	15023.9	168.666	195.23	3	0.949609	5.64706	0.8112	83.2639	86.3127	1.02339
66f882082da3004b	19-135	Long Term 70% EtOH	13.703	CTX	SST-CORT+	2190.06	4	8	19	12	243	311	78.6353	5.18591	1146.7	18732.8	24352.7	269.65	310.217	5	0.957976	18.3684	0.830936	77.0487	78.5109	1.06557
b4929ba3bca48c24	19-135	Long Term 70% EtOH	10.189	CTX	Lamp-, Nos1+	2231.3	4	9	20	12	220	153.783	56.0839	4.18898	727.785	9602.9	10083	148.998	166.482	4	0.948268	18	0.831519	73.2503	57.2184	1.04409
dc2d644dd113775a	19-135	Long Term 70% EtOH	11.196	STR	VIP+PDE3A+	2258.84	2	21	43	23	197	217	81	6.18791	1511.55	29441.9	45634.9	217.811	316.07	9	0.91576	10.907	0.964243	79.471	71.5264	1.14197
27f0bc91457c996c	19-135	Long Term 70% EtOH	14.013	CTX	Lamp5+ lowly	2264.1	5	9	21	13	186	328	88.5	5.19418	1252.19	20456.1	26592.9	235.573	264.805	5	0.958446	41.5238	0.808024	67.5734	67.5546	1.06158
518863a214bb1be7	19-135	Long Term 70% EtOH	12.615	STR	Lamp5+RXFP1-	2277.62	6	18	41	24	124.03	200	90.7	4.18182	1287.35	16986.2	17835.5	139.762	265.119	6	0.927658	4.60976	0.876486	93.2815	91.6097	1.13733
ca2d6613e0eba2ac	17-154	Long Term 70% EtOH	12.127	CTX	CALB1+	2290.22	6	3	10	8	458.103	189.662	12.748	3.32013	995.236	11004.8	10899.9	259.972	279.134	2	0.965628	15.9	0.56124	110.321	114.175	1.1028
33ad9a065af989f6	17-154	Long Term 70% EtOH	15.7	CTX	PVALB+	2304.46	4	6	14	9	210	122	42.4688	4.18391	602.455	7949.21	8346.67	147.71	175.648	3	0.949456	17.5714	0.758593	92.0711	113.101	1.00855
f0a800a593b49d1e	19-135	Long Term 70% EtOH	10.693	CTX	CCK+TRPC6-	2372.93	2	3	6	4	243	302.125	68.0463	5.18275	610.747	10011.9	13065.9	303.344	328.705	3	0.963144	36.6667	0.737517	96.3278	88.2305	1.01829
943cd038a15d6526	19-135	Long Term 70% EtOH	11.096	CTX	Lamp-, Nos1+	2463.01	5	4	11	8	457	100	47.6591	3.19396	785.008	7891.76	6313.41	398.713	424.328	3	0.957481	47.0909	0.597403	65.4686	74.8846	1.03748
028883deee63b094	19-135	Long Term 70% EtOH	12.167	CTX	SST+TRHDE lowly+	2463.01	3	9	19	11	420	171	72.9792	3.19934	1408.5	14159.8	11327.9	334.595	371.147	5	0.913996	254.105	0.86015	82.313	85.8787	1.02878
63c480299a7543f0	19-135	Long Term 70% EtOH	13.695	CTX	VIP-SPP1+	2485.9	4	8	19	12	129	235.5	62.5535	5.15478	709.212	11585.9	15061.7	135.232	164.949	4	0.936309	5	0.828391	83.9316	53.3895	1.04024
251b44c60daab248	19-135	Long Term 70% EtOH	10.752	HIPP	Lamp5-RELN+	2498.32	4	5	12	8	359	381	73	5.19073	1017.41	16620.7	21606.9	312.898	342.791	3	0.916679	45.6667	0.728132	101.836	74.5571	1.02731
202ca88045e53704	17-154	Long Term 70% EtOH	13.002	HIPP	PVALB+THSD7A+	2500.59	5	4	11	8	169	232	61.625	4.18632	638.469	8424.4	8845.62	151.188	165.858	3	0.928921	26.8182	0.613122	83.5666	90.8304	1.02442
5b01a57c91997945	19-135	Long Term 70% EtOH	13.679	STR	Lamp5+NDNF+	2585.64	7	17	40	24	118	233	73.75	5.17668	1268.21	20717.8	26933.2	159.096	187.62	6	0.934544	4.55	0.85672	77.0685	71.7998	1.13938
054e51308ea550f9	19-135	Long Term 70% EtOH	16.022	HIPP	SST+TRHDE+	2630.65	1	8	18	10	171.658	424	69.125	6.16536	1118.96	21794.9	33782.1	321.316	352.319	5	0.976523	8.88889	0.956348	71.6696	68.796	1.11118
3996faed3cade647	19-135	Long Term 70% EtOH	13.861	STR	VIP-PDE3A+	2633.2	5	25	53	29	146	246	103.068	5.17936	1421.84	23227.6	30195.9	148.203	205.237	9	0.936396	3.73585	0.922605	73.8991	89.4367	1.05929
500042978fab9d11	19-135	Long Term 70% EtOH	11.077	CTX	VIP-SPP1+	2677.51	4	6	15	10	243	232	85.25	7.15325	1052.71	23811.8	42861.2	222.205	245.129	3	0.953927	9.2	0.799101	59.396	52.5026	1.05821
d8cb165b4b5068b5	19-135	Long Term 70% EtOH	13.002	CTX	Lamp5+Nos1+	2678.65	4	9	22	14	209	281	84.375	3.19666	1049.94	10555.1	8444.12	190.868	233.83	3	0.940603	42.4545	0.838107	78.5716	76.9483	1.03349
54cc5175c66a2b88	17-154	Long Term 70% EtOH	12.846	CTX (maybe AMG)-check	PVALB+	2842.8	3	3	7	5	197	67.5	72.2812	4.17789	369.241	4872.02	5115.62	159.248	185.069	3	0.960044	26	0.631266	108.261	103.159	0.979874
03e392c044045b06	19-135	Long Term 70% EtOH	9.435	HIPP	SST+TRHDE+	2856.73	5	12	30	19	295	291	78	5.21707	1225.51	20366.3	27140.3	296.199	318.329	7	0.949295	13	0.875767	85.0696	81.2964	1.0425
1e2a02af2359bc99	19-135	Long Term 70% EtOH	14.037	CTX	Lamp5+SCGZ-	2865.26	9	6	19	14	249	224	58.875	4.19488	1295.53	17094.1	17948.8	157.444	179.157	3	0.916801	42.1053	0.592192	69.4746	67.5435	1.04346
bc1336d9e289699b	17-154	Long Term 70% EtOH	18.132	HIPP	PVALB+	2896.19	4	2	6	5	151.75	63	66.25	4.18312	336.122	4444.4	4678.09	146.818	152.95	2	0.969235	31	0.425552	93.2636	94.9984	0.9952
f5d46d90f73b2e16	17-154	Long Term 70% EtOH	14.494	HIPP	SST-CORT+	3019.07	3	5	11	7	207	179	75.125	5.23098	567.966	9675.73	13398.8	142.604	154.13	3	0.952897	28.5455	0.802933	88.4584	73.3134	0.984793
2f2b64518bbe0d85	17-154	Long Term 70% EtOH	11.885	HIPP	PVALB+ IBSP+	3041.2	5	6	15	10	129	357	72.625	5.1836	1049.37	17142.9	22285.7	265.252	295.224	4	0.921857	20.0667	0.722377	61.7545	53.2083	1.05446
36b100524205d3bf	19-135	Long Term 70% EtOH	13.336	CTX	CCK+TRPC6 lowly+	3226.65	8	12	30	19	465	335	80	5.21979	1810.86	30129.7	40211	286.018	322.029	4	0.932512	22.8667	0.796772	78.2187	67.8284	1.05971
badeeb198fa71920	19-135	Long Term 70% EtOH	16.421	HIPP	SST+SFRP2-	3245.89	6	4	13	10	250	101	83.5	5.14091	638.555	10431.6	13561.1	182.492	192.796	3	0.945918	5.69231	0.613127	90.8379	92.3576	1.04683
0593d7ef24b9ae66	19-135	Long Term 70% EtOH	13.442	STR	VIP+PDE3A+	3268.75	4	28	61	34	247	256	82.0208	5.18747	2258.66	36898.1	47967.6	195.948	255.323	7	0.922256	5.78689	0.944997	76.3996	74.7254	1.19712
55ad03e4a7e4599a	19-135	Long Term 70% EtOH	13.704	HIPP	Lamp5+NDNF+	3275.48	4	16	35	20	383	407	101.5	5.18719	2229.36	36419.5	47345.3	299.334	336.803	6	0.94715	10.5714	0.904119	70.0288	67.5486	1.09941
fcc8c8b90db3811a	19-135	Long Term 70% EtOH	15.692	HIPP	SST+TRHDE+	3314.47	5	13	30	18	457	316	96.25	6.17678	1908.63	37176	57622.8	349.128	420.297	6	0.939639	7.86667	0.865147	52.3069	67.089	1.06062
4cddeeb55b236c76	19-135	Long Term 70% EtOH	14.17	CTX	VIP lowly+ SPP1+	3328.32	4	7	16	10	312	243.727	82.918	5.17143	1017.18	16616.9	21602	272.686	297.47	4	0.941981	10.3125	0.78994	62.5121	61.1639	1.00911
85003073d4ba0133	19-135	Long Term 70% EtOH	15.558	HIPP	PVALB+THSD7A+	3952.55	2	10	21	12	402	127	106.25	5.16905	1046.82	17101.1	22231.5	231.244	286.663	5	0.953766	6.95238	0.918724	71.1695	63.6993	1.07205
a06b8dd74d6763b3	19-135	Long Term 70% EtOH	16.66	HIPP	SST+SFRP2-	4077.84	5	12	27	16	375.115	488	85.875	6.17559	1742.43	33938.8	52605.1	443.971	505.44	5	0.953298	8.37037	0.846683	57.6554	55.0454	1.13949
95cfa9a3667e7a7b	19-135	Long Term 70% EtOH	11.597	CTX	CCK-TRPC6 lowly+	4195.39	5	7	17	11	307	373	78.7	6.26421	1262.78	25665.3	43221.6	277.591	295.896	3	0.951246	23.8235	0.80948	60.5841	62.3892	1.09995
fefc9e1a639ec580	16-198	Short Term 70% EtOH	no color channels	STR	SST+NPY+	1367.58	2	5	10	6	92	151.424	54.8639	5.096	267.986	4377.9	5691.26	141.295	167.822	5	0.989934	3.9	0.849846	106.615	106.795	1.07148
575ea274e915e445	17-B124	Short Term 70% EtOH	14.864	STR	TH+	2527.86	4	17	37	21	244.451	399.404	96.5	6.18292	1964.93	38272.6	59322.5	272.347	441.706	6	0.911104	8.78378	0.915521	64.9586	58.1002	1.15936
c5aeb41a58b8eb45	17-B124	Short Term 70% EtOH	17.645	STR	PVALB+	2780.06	5	54	117	64	304	366.304	114.5	5.19311	3910.22	63878.4	83041.9	226.295	292.254	8	0.939218	5.44444	0.964735	70.4572	72.8297	1.25357
bba0c02293dff3ed	16-198	Short Term 70% EtOH	could not find	STR	TH+ PVALB+	3500.86	4	25	52	28	266.324	143	89.2982	5.18015	1553.47	25378	32991.4	169.476	224.894	7	0.949797	4.01923	0.935059	72.5008	71.5155	1.20263
293c67c7389b02df	19-135	Long Term 70% EtOH	13.404	STR	CCK+TRPC6+	1484.67	4	16	35	20	322	279	82.25	5.18306	1461.41	23874.1	31036.3	236.882	305.125	7	0.934359	7.74286	0.913052	82.4409	78.5485	1.07211
486bd83dc839efa4	16-198	Short Term 70% EtOH	14.828	STR	CHAT+SLC5A7+	2252.51	4	20	45	26	167	140	80.2	5.1736	1091.67	17833.8	23184	132.704	177.786	6	0.946837	3.35556	0.928373	75.8989	84.5659	1.08588
8826787ca8d055bb	16-198	Short Term 70% EtOH	could not find	STR	PVALB+	1312.15	4	29	63	35	158	217	102.859	5.18684	1756.94	28701.8	37312.4	171.173	212.561	8	0.93103	5.25397	0.952663	73.5947	73.6128	1.10362
f96993f290956afc	17-154	Long Term 70% EtOH	14.121	CTX	PVALB+	1607.84	5	32	67	36	258.424	261	90.625	5.18741	2111.66	34496.6	44845.6	181.316	219.263	7	0.940289	5.14925	0.942527	82.5845	80.9683	1.11421
a569723305fc0994	16-198	Short Term 70% EtOH	16.707	CTX	VIP+	1455.36	5	44	91	48	246	171	77.9856	5.19165	2767.27	45206.9	58769	158.571	219.666	7	0.932686	5.83516	0.95833	75.1109	82.0553	1.17003
a3f970f21f72c65c	16-198	Short Term 70% EtOH	8.167	CTX	VIP+	804.248	4	14	31	18	97.243	341.662	36.4267	2.30398	1051.4	8130.19	5179.65	195.001	236.025	8	0.938081	20.4516	0.908738	94.5685	78.9949	1.13587
9ed08aa335609273	16-198	Short Term 70% EtOH	19.238	STR	SST+	2463.01	7	20	45	26	341	261.689	78.6507	2.18027	1594.55	11989	7608.26	276.921	321.512	7	0.929877	21.4444	0.897978	92.3789	68.8075	1.07154
fefc9e1a639ec580	16-198	Short Term 70% EtOH	12.951	STR	VIP+	1256.64	4	12	26	15	157.58	163	54	2.14766	923.172	6677.35	4088.16	131.445	187.794	7	0.899858	25.7308	0.972694	82.4737	85.1485	1.08353
b8e2112f69bb67a0	16-198	Short Term 70% EtOH	27.753	STR	VIP+	2827.43	4	18	38	21	274	203	95.5	2.53603	1496.99	13385	10206.8	168.102	392.847	10	0.911101	11.9737	0.915754	63.4091	77.8915	1.12817
b5cd9fc0da4f12b8	16-198	Short Term 70% EtOH	15.367	CTX	PVALB+TH+	1520.53	4	10	23	14	190.34	272	103.877	2.58898	1364.13	12089	9155.77	213.531	257.121	4	0.952355	20.8261	0.774452	70.8116	52.3689	1.04062
31b3f5fdea974a79	16-198	Short Term 70% EtOH	16.687	CTX	PVALB+	2463.01	10	12	28	23	272.705	480.973	108.264	2.7304	2124.76	18690.5	13435.5	267.605	310.368	4	0.925029	23.6071	0.726857	50.47	59.5161	1.11247
