# Supplementary material for: A marmoset brain cell census reveals regional specialization of cellular identities
Source: Sci Adv. 2023 Oct 12;9(41):eadk3986. doi: 10.1126/sciadv.adk3986 (PMC10569717; doi:10.1126/sciadv.adk3986)
Supplement: Supplementary file 2 — Tables S1 to S7 [file sciadv.adk3986_tables_s1_to_s7.zip › adk3986_Table_S6.xlsx]

## Sheet: Final
Figure	Animal (Cj XX-XX)	BIL ID	Brain region	Subtype	Soma diameter (µm)	Total GFP+ area (µm^2)	Total GFP+ volume (µm^3)	Total length (µm)	Total area (µm^2)	Total volume (µm^3)	Total # dendritic branch points	Total # primary branches	Injection_type	Tissue Storage
8A	Cj 16-198	9e190049b5a5e8ff	Cortex	SST+	24.6	33272.5	17385.2	10630.2	36573.3	8758.3	402	8	systemic_AAV2/9	Short Term 70%EtOH
8A	Cj 16-198	aa4a5151257e056e	Cortex	PVALB+	21.8	9006.5	6915.8	3838.8	17997	6826.3	109	12	systemic_AAV2/9	Short Term 70%EtOH
8A	Cj 17-B124	bed6ad40c94518c9	Cortex	CXCL14+	18.6	10397.2	8041	5340.1	18511.9	5270.3	191	6	systemic_AAV2/9	Short Term 70%EtOH
8A	Cj 16-198	f894ada5941eb0cc	Cortex	VIP+	19.5	3895.2	2976.2	2530.3	8366.8	2257.6	79	8	systemic_AAV2/9	Short Term 70%EtOH
8A	Cj 19-135	a378a612a104daa8	Cortex	LAMP5+	12.3	6028.9	2648.7	2326.3	2397.6	205.8	107	12	systemic_AAV2/9	Long Term 70% EtOH
	Cj 19-135	79e50b4a8a5c2a91	Cortex	CXCL14+	14.3	7861.2	2401	3895.7	6345.7	838.2	227	12	systemic_AAV2/9	Long Term 70% EtOH
	Cj 19-135	735ad76f1301ab79	Cortex	CXCL14+	11.8	7076.3	3113.5	2409.1	3808.7	479.6	142	13	systemic_AAV2/9	Long Term 70% EtOH
	Cj 19-135	e782bb45a2d1a5e1	Cortex	VIP+	10.3	17817	5783.9	4026.7	12846.7	3266.3	266	9	systemic_AAV2/9	Long Term 70% EtOH
	Cj 17-154	c57067b0137f63e7	Cortex	SST+	10.5	7467.6	4173.1	1622	2723.2	371.5	50	23	systemic_AAV2/9	Long Term 70% EtOH
	Cj 17-154	a08d0191a7f0636a	Cortex	PVALB+	10.7	3042.1	2322.9	1140.7	2093.8	329	67	9	systemic_AAV2/9	Long Term 70% EtOH
	Cj 16-198	8bac35562bb57203	Cortex	SST+	21.1	14064	12942.2	4124.7	14126.5	3974.3	119	10	systemic_AAV2/9	Long Term 70% EtOH
8B	Cj 16-198	fefc9e1a639ec580	Striatum	SST+	24.2	34051.1	18990.2	8635	34148.4	11529.5	225	18	systemic_AAV2/9	Short Term 70%EtOH
8B	Cj 17-B124	c5aeb41a58b8eb45	Striatum	PVALB+	24.8	29622.6	19964.7	6221.1	25635.9	9023.4	155	5	systemic_AAV2/9	Short Term 70%EtOH
8B	Cj 16-198	3f1f48f95a61068d	Striatum	SLC5A7+	29.6	50269.1	33887	12775.2	56551.8	21869.8	335	10	systemic_AAV2/9	Short Term 70%EtOH
8B	Cj 16-198	bba0c02293dff3ed	Striatum	TH+	25.7	44566.6	28786	10618	41291.5	13684.9	241	4	systemic_AAV2/9	Short Term 70%EtOH
8B	Cj 19-135	293c67c7389b02df	Striatum	CCK+	13.2	17608.5	7479.8	4487.5	8271.3	1321.8	283	10	systemic_AAV2/9	Long Term 70% EtOH
	Cj 17-B124	575ea274e915e445	Striatum	TH+	17.7	36677.1	29516.8	4258.1	23515.6	11997.7	50	8	systemic_AAV2/9	Short Term 70%EtOH
	Cj 16-198	8826787ca8d055bb	Striatum	PVALB+	22.3	13998	9724.5	4435.1	15952.9	4532	133	6	systemic_AAV2/9_hDlx	Short Term 70%EtOH
9H	Cj 19-207	d3ca4e511f81cb8e	Striatum	TAC3+	16.7	2864.9	3693.53	654.7	1920.1	504.6	19	6	local_AAV2/9_Tac3	Short Term PBS-NaN3
	Cj 19-207	55587ef33cb9677d	Striatum	TAC3+	13.8	3705.8	3451.4	666.9	1582.3	364.7	8	5	local_AAV2/9_Tac3	Short Term PBS-NaN3
9J	Cj 20-214	a3401f90c85dbc62	Striatum	TAC3+	23.4	1598.2	2908.4	661.6	1649.5	334.2	16	5	systemic_AAVBl103_Tac3	Short Term PBS-NaN3
9J	Cj 20-214	9dc79ef53a40e5a6	Striatum	TAC3+	12.4	1075.1	1234.4	484.2	1192.2	234.3	17	4	systemic_AAVBl103_Tac3	Short Term PBS-NaN3
9J	Cj 20-214	9a58daf8be6e7858	Striatum	TAC3+	8.17	2224	975.3	596.5	1492.8	299.9	27	2	systemic_AAVBl103_Tac3	Short Term PBS-NaN3
9J	Cj 20-214	a43a5ab1e5c74e21	Striatum	TAC3+	12.2	1250.7	1534.2	432.4	1074.6	214.4	16	3	systemic_AAVBl103_Tac3	Short Term PBS-NaN3
8C	Cj 17-154	9dfb350fe3a04928	Cortex	PVALB+	8.4	1998.2	2301.69	419.552	574.341	66.6609	6	6	systemic_AAV2/9_hDlx	Long Term 70% EtOH
	Cj 17-154	36c6db1fbe6d7c1a	Cortex	PVALB+	6.81	924.287	740.002	344.587	379.984	35.8466	8	5	systemic_AAV2/9_hDlx	Long Term 70% EtOH
8C	Cj 17-154	29b7eefaa2e4df3b	Cortex	PVALB+	12.9	2022.77	2532.94	494.724	657.838	71.662	17	6	systemic_AAV2/9_hDlx	Long Term 70% EtOH
	Cj 17-154	687a4f04e4c38c70	Cortex	PVALB+	10.5	954.706	1181.23	356.225	462.834	48.4713	8	12	systemic_AAV2/9_hDlx	Long Term 70% EtOH
	Cj 17-154	a57046a72317e884	Cortex	PVALB+	9.35	988.353	1421.81	241.332	309.094	31.5293	6	5	systemic_AAV2/9_hDlx	Long Term 70% EtOH
8C	Cj 17-154	627fc6a468817bf8	Cortex	PVALB+	10.7	1529.61	2246.96	344.046	516.258	66.5057	14	7	systemic_AAV2/9_hDlx	Long Term 70% EtOH
8C	Cj 17-154	9e9259638e1cdf36	Striatum	PVALB+	12.6	2416.98	2581.18	2246.79	3269.61	404.353	118	15	systemic_AAV2/9_hDlx	Long Term 70% EtOH
	Cj 17-154	15a8d1771032ffba	Striatum	PVALB+	15.8	2132.04	2879.19	936.132	1228.4	129.133	55	10	systemic_AAV2/9_hDlx	Long Term 70% EtOH
8C	Cj 17-154	f96993f290956afc	Striatum	PVALB+	11.4	4168.34	5836.05	494.724	657.838	990.704	17	6	systemic_AAV2/9_hDlx	Long Term 70% EtOH
	Cj 17-154	06180bb070dfe6fa	Striatum	PVALB+	12.6	2594.85	1108.81	1263.99	1750.82	198.57	45	5	systemic_AAV2/9_hDlx	Long Term 70% EtOH
8C	Cj 17-154	1bb7f66d014b0a81	Striatum	PVALB+	12.2	2655.09	1902.05	1753.78	2854.89	417.03	80	9	systemic_AAV2/9_hDlx	Long Term 70% EtOH
	Cj 17-154	24691f39fa96cb36	Striatum	PVALB+	9.41	3068.95	4004.86	1361.2	2241.2	332.903	70	11	systemic_AAV2/9_hDlx	Long Term 70% EtOH
					36

## Sheet: key
	Soma diameter (µm)	Total GFP+ area (µm^2)	Total GFP+ volume (µm^3)	Total length (µm)	Total area (µm^2)	Total volume (µm^3)	Total # dendritic branch points	Total # primary branches
Imaris Function	[measured by creating a line across the diameter of the soma]	Surface Render	Surface Render	Filament Tracer	Filament Tracer	Filament Tracer	Filament tracer	Filament tracer
Measured from	GFP	GFP	GFP	Skeleton	Skeleton	Skeleton	Skeleton	Skeleton
