# Supplementary material for: A marmoset brain cell census reveals regional specialization of cellular identities
Source: Sci Adv. 2023 Oct 12;9(41):eadk3986. doi: 10.1126/sciadv.adk3986 (PMC10569717; doi:10.1126/sciadv.adk3986)
Supplement: Supplementary file 2 — Tables S1 to S7 [file sciadv.adk3986_tables_s1_to_s7.zip › adk3986_Table_S7.xlsx]

## Sheet: Sheet1
Archives/Resources	Link	Notes
NeMO archive	https://nemoarchive.org/data/
Brain Image Library	https://doi.org/10.35077/g.609
Marmoset Gene Atlas	https://gene-atlas.brainminds.jp
Allen Brain Atlas	https://mouse.brain-map.org/static/atlas
Marmoset Brain/MIND neocortical parcellation	https://doi.org/10.24475/bma.4520
Cellxgene Repository	https://cellxgene.cziscience.com/collections/0fd39ad7-5d2d-41c2-bda0-c55bde614bdb
Methods	Link	Notes
NHP AB Staining Protocol	https://www.protocols.io/view/marmoset-nhp-free-floating-anti-gfp-antibody-stain-3byl47nb2lo5/v1
Molecular Instruments HCR FISH Protocol	https://files.molecularinstruments.com/MI-Protocol-RNAFISH-GenericSolution-Rev8.pdf
ACD V2 FISH Protocol	https://acdbio.com/sites/default/files/UM%20323100%20Multiplex%20Fluorescent%20v2_RevB.pdf
10x snRNA-seq	https://www.10xgenomics.com/support/single-cell-gene-expression/documentation/steps/library-prep/chromium-single-cell-3-reagent-kits-user-guide-v-3-1-chemistry	10X Chromium single-cell 3′ v.3, protocol version #CG000183_ ChromiumSingleCell3′_v3_UG_Rev-A
Nuclei dissociation for 10x snRNA-seq	dx.doi.org/10.17504/protocols.io.bs99nh96
10x ATAC-seq	https://www.10xgenomics.com/support/single-cell-atac/documentation/steps/library-prep/chromium-single-cell-atac-reagent-kits-user-guide-v-1-1-chemistry
Code Repositories	Link	Notes
snRNA-Seq Data Processing	https://github.com/broadinstitute/Drop-seq/
Quantitative smFISH StrataQuest Analysis Scripts	https://doi.org/10.5281/zenodo.8364941
snATAC-Seq Data Processing	https://stuartlab.org/signac/
snRNA-Seq Figures	https://doi.org/10.5281/zenodo.8371526	https://github.com/fkrienen/marm-brain-census
