# Supplementary material for: A marmoset brain cell census reveals regional specialization of cellular identities
Source: Sci Adv. 2023 Oct 12;9(41):eadk3986. doi: 10.1126/sciadv.adk3986 (PMC10569717; doi:10.1126/sciadv.adk3986)
Supplement: Supplementary file 3 — Data S1 and S2 [file sciadv.adk3986_data_s1_and_s2.zip]

Archive with 2 entries (2 files):
- adk3986_Data_S1.xlsx
- adk3986_Data_S2.xlsx
