# Supplementary material for: A marmoset brain cell census reveals regional specialization of cellular identities
Source: Sci Adv. 2023 Oct 12;9(41):eadk3986. doi: 10.1126/sciadv.adk3986 (PMC10569717; doi:10.1126/sciadv.adk3986)
Supplement: Supplementary file 3 — Data S1 and S2 [file sciadv.adk3986_data_s1_and_s2.zip › adk3986_Data_S1.xlsx]

## Sheet: Tac3 Experiment
	Striatum	i	ii	iii	iv	Total
	TAC3+ (Slices 096-396)	280	495	220	75	1070			HCR
	DAPI	11876	38127	22805	16300	89108
	%	0.023577	0.0129829	0.00964701	0.00460123	0.0120079
	TAC3+ (Slices 097-397)	278	614	277	161	1330			HCR
	DAPI	13785	41455	20854	18078	94172
	%	0.0201668	0.0148112	0.0132828	0.00890585	0.0141231
	Cortex
	TAC3+ (Slice 097)	201				201			HCR
	DAPI	771031				771031
	%	0.00026069				0.00026069
	Nacc, BNST, Hypothal
	TAC3+ (Slice 097)	498				498			HCR
	DAPI	62131				62131
	%	0.00801532				0.00801532
