# Supplementary material for: A marmoset brain cell census reveals regional specialization of cellular identities
Source: Sci Adv. 2023 Oct 12;9(41):eadk3986. doi: 10.1126/sciadv.adk3986 (PMC10569717; doi:10.1126/sciadv.adk3986)
Supplement: Supplementary file 3 — Data S1 and S2 [file sciadv.adk3986_data_s1_and_s2.zip › adk3986_Data_S2.xlsx]

## Sheet: Striatum
	Striatum	i	ii	iii	iv	Total
	SST+ (Slices 074-374)	0	396	274	383	1053			ACD
	DAPI	416	61385	33054	41378	136233
	%	0	0.00645109	0.00828947	0.00925613	0.0077294
	SST+ (Slices 076-376)	0	259	182	221	662			ACD
	DAPI	404	61799	34756	42521	139480
	%	0	0.00419101	0.00523651	0.00519743	0.0047462
	SST+ (Slices 099-399*)	52	186	145	208	591			HCR
	DAPI	14686	38449	27166	31513	111814
	%	0.00354079	0.00483758	0.00533755	0.00660045	0.00528556
	PVALB+ (Slices 079-379)	0	95	61	253	409			ACD
	DAPI	729	70071	33827	36657	141284
	%	0	0.00135577	0.00180329	0.00690182	0.00289488
	PVALB+ (Slices 099-399*)	64	258	199	252	773			HCR
	DAPI	14686	38449	27166	31513	111814
	%	0.00435789	0.00671019	0.00732533	0.0079967	0.00691327
	SLC5A7+ (Slices 098-398)	69	117	74	22	282			HCR
	DAPI	15448	54062	29247	20612	119369
	%	0.0044666	0.00216418	0.00253017	0.00106734	0.00236242
	TH+ (Slices 099-399*)	86	97	64	59	306			HCR
	DAPI	14686	38449	27166	31513	111814
	%	0.00585592	0.00252282	0.00235589	0.00187224	0.00273669
	CCK+ (Slices 094-394)	97	60	115	100	372			HCR
	DAPI	10729	39104	23942	27263	101038
	%	0.00904092	0.00153437	0.00480327	0.00366797	0.00368178
	TAC3+ (Slices 096-396)	280	495	220	75	1070			HCR
	DAPI	11876	38127	22805	16300	89108
	%	0.023577	0.0129829	0.00964701	0.00460123	0.0120079
	TAC3+ (Slices 097-397)	278	614	277	161	1330			HCR
	DAPI	13785	41455	20854	18078	94172
	%	0.0201668	0.0148112	0.0132828	0.00890585	0.0141231
	* stained for multiple markers

## Sheet: Cortex
	Cortex	i	ii	iii	iv	v	vi	Total
	SST+ (Slices 086-586)	6800	6790	8129	11252	15476	12769	61216			ACD
	DAPI	444748	476818	352024	422667	351879	286928	2335064
	%	0.0152896	0.0142402	0.0230922	0.0266214	0.043981	0.0445025	0.026216
	PVALB+ (Slices 079-579)	12811	15933	10748	15586	10228	8720	74026			ACD
	DAPI	655349	654418	591614	517480	329303	292402	3040566
	%	0.0195484	0.0243468	0.0181673	0.030119	0.0310595	0.029822	0.0243461
	CXCL14+ (Slices 077-577)	12582	20321	36425	42163	31773	26534	169798			ACD
	DAPI	627415	489299	607041	519448	390559	300873	2934635
	%	0.0200537	0.0415308	0.0600042	0.0811689	0.0813526	0.08819	0.05786
	VIP+ (Slices 071-571)	7012	6724	9017	9242	9767	7962	49724			ACD
	DAPI	632991	589488	594722	556652	364728	320085	3058666
	%	0.0110776	0.0114065	0.0151617	0.0166028	0.0267789	0.0248746	0.0162568
	LAMP5+, GAD1+ (Slices 088-588*)	4008	3540	4147	4366	4204	2525	22790			HCR
	DAPI	459494	458690	421693	480026	329679	269599	2419181
	%	0.00872264	0.00771763	0.00983417	0.00909534	0.0127518	0.00936576	0.00942054
	LAMP5+ (Slices 088-588*)	26128	22804	30742	30964	29658	21947	162243			HCR
	DAPI	459494	458690	421693	480026	329681	269601	2419185
	%	0.0568625	0.0497155	0.0729014	0.0645048	0.0899597	0.0814055	0.0670651
	GAD1+ (Slices 088-588*)	35908	33329	29553	36594	30083	17650	183117			HCR
	DAPI	459494	458690	421693	480026	329681	269601	2419185
	%	0.0781468	0.0726613	0.0700818	0.0762334	0.0912488	0.0654671	0.0756937
	* stained for multiple markers
